# Supplementary material for: Diet‐Driven Divergence in Gut Microbiota Variation Between Two Sympatric Gerbil Species
Source: Ecol Evol. 2026 Apr 17;16(4):e73367. doi: 10.1002/ece3.73367 (PMC13090099; doi:10.1002/ece3.73367)
Supplement: Supplementary file 2 — File S2: NSTI value of sample OTUs. [file ECE3-16-e73367-s001.xls]

sequence	16S_rRNA_Count	metadata_NSTI
OTU100	1	0.310526
OTU1000	2	0.26258899999999996
OTU10004	1	0.106373
OTU10008	1	0.25338499999999997
OTU10019	2	0.00221
OTU10026	1	0.061873000000000004
OTU10039	1	0.080804
OTU10053	1	0.182652
OTU10065	1	0.23096399999999997
OTU10070	1	0.06701900000000001
OTU10079	1	0.23235999999999998
OTU1008	1	0.095689
OTU10081	2	0.04732
OTU10082	7	0.039342
OTU10084	1	0.013727000000000001
OTU10085	1	0.058012
OTU10088	1	0.056829
OTU10089	1	0.052775
OTU10090	2	0.053954999999999996
OTU10092	1	0.038382
OTU10094	3	0.000101
OTU10095	1	0.23283
OTU101	1	0.317918
OTU10102	1	0.242121
OTU10106	1	0.074847
OTU10111	2	0.06591699999999999
OTU10113	1	0.219452
OTU10120	1	0.43568599999999996
OTU10121	1	0.112002
OTU10123	1	0.025684
OTU10126	1	0.091384
OTU10129	1	0.07449
OTU10130	1	0.077821
OTU10136	1	0.065968
OTU10141	2	0.16803900000000002
OTU10144	1	0.069873
OTU10148	1	0.000101
OTU10149	1	0.119598
OTU10150	1	0.040381
OTU10152	2	0.247912
OTU10153	1	0.0840920000000002
OTU10155	1	0.061246
OTU10157	2	0.215721
OTU10159	1	0.006742000000000001
OTU10163	1	0.518744
OTU10164	1	0.07725599999999999
OTU10167	1	0.002206
OTU10170	1	0.100409
OTU10173	1	0.024591
OTU10174	1	0.153122
OTU10176	1	0.072559
OTU10177	1	0.033349000000000004
OTU10178	1	0.276418
OTU10179	1	0.206537
OTU10181	1	0.004684000000000001
OTU10182	1	0.310526
OTU10185	1	0.26069200000000003
OTU10186	1	0.334654
OTU10189	1	0.10181699999999999
OTU1019	1	0.025058
OTU10193	1	0.017833
OTU10197	1	0.14925
OTU102	1	0.08175299999999999
OTU10202	1	0.081755
OTU10203	1	0.022603
OTU10207	2	0.139156
OTU10214	1	0.6280399999999999
OTU10216	2	0.005146
OTU10217	1	0.080525
OTU1022	1	0.156719
OTU10220	1	0.0829
OTU10221	4	0.268359
OTU10223	2	0.247912
OTU10226	1	0.157817
OTU10227	1	0.002362
OTU10228	4	0.083988
OTU10230	4	0.07799299999999999
OTU10232	1	0.310526
OTU10234	1	0.310526
OTU10236	2	0.036436
OTU10237	1	0.021788
OTU10239	1	0.051773
OTU10241	3	0.004618
OTU10242	1	0.310526
OTU10244	1	0.08755399999999999
OTU10246	2	0.157405
OTU10258	1	0.263577
OTU1028	2	0.26258899999999996
OTU10287	1	0.611934
OTU10292	1	0.038713
OTU10296	1	0.029747000000000003
OTU10298	1	0.10572899999999999
OTU10304	1	0.082054
OTU10324	1	0.082053
OTU10328	1	0.25338499999999997
OTU10342	1	0.033797
OTU10344	1	0.02882
OTU10378	2	0.018068
OTU10385	4	0.268359
OTU10389	1	0.310526
OTU10390	1	0.043705
OTU10400	2	0.600801
OTU10404	1	0.057585000000000004
OTU10405	1	0.242121
OTU10409	4	0.268359
OTU10415	1	0.093918
OTU10425	4	0.072573
OTU10426	1	0.217648
OTU1043	1	0.082995
OTU10442	2	0.104853
OTU1045	2	0.26258899999999996
OTU10451	4	0.268359
OTU10466	3	0.004838
OTU1047	1	0.054028999999999994
OTU10471	1	0.016234000000000002
OTU10476	1	0.033083999999999995
OTU1048	1	0.266993
OTU10490	1	0.050200999999999996
OTU10496	1	0.243154
OTU10497	4	0.072897
OTU1050	1	0.039974
OTU1051	1	0.013574000000000001
OTU10525	1	0.09095299999999999
OTU10545	1	0.10445499999999999
OTU10547	1	0.004652
OTU10551	1	0.310526
OTU10553	1	0.027598
OTU10554	1	0.2656
OTU10555	1	0.049339
OTU10557	1	0.094262
OTU10559	1	0.317918
OTU10561	1	0.000101
OTU10562	1	0.013937999999999999
OTU10568	1	0.1102
OTU10569	1	0.027204000000000002
OTU10589	1	0.134616
OTU1059	1	0.25338499999999997
OTU10597	1	0.12153
OTU10602	1	0.047401
OTU10606	3	0.008925
OTU10607	2	0.041000999999999996
OTU10608	1	0.079236
OTU10611	1	0.034877
OTU10612	1	0.560775
OTU10614	1	0.020753
OTU10616	2	0.200943
OTU10617	3	0.030782999999999998
OTU10619	1	0.084643
OTU10626	1	0.020938
OTU10628	1	0.078275
OTU10632	1	0.11357300000000001
OTU10633	1	0.10201
OTU10637	1	0.098748
OTU10638	1	0.25338499999999997
OTU10644	1	0.02061
OTU10646	1	0.06832300000000001
OTU10647	1	0.122849
OTU10648	3	0.032646
OTU10649	1	0.182399
OTU1065	1	0.099896
OTU10652	3	0.03916
OTU10653	2	0.156533
OTU10654	1	0.042838
OTU10657	1	0.203605
OTU10658	2	0.186896
OTU1066	1	0.026087
OTU10660	4	0.268359
OTU10662	1	0.130219
OTU10663	1	0.0761650000000001
OTU10664	1	0.044701
OTU10665	2	0.055628
OTU10666	1	0.072888
OTU10667	1	0.011573
OTU10668	1	0.10641800000000001
OTU10669	1	0.0934270000000001
OTU10670	1	0.0875750000000001
OTU10671	1	0.061204999999999996
OTU10672	1	0.310526
OTU10674	4	0.072297
OTU10675	1	0.07998
OTU10676	2	0.125645
OTU10677	1	0.310526
OTU10678	4	0.09360700000000001
OTU10679	1	0.078613
OTU10681	1	0.021283
OTU10682	1	0.07689
OTU10685	1	0.00881
OTU10686	1	0.09636
OTU10689	1	0.074191
OTU10690	1	0.166379
OTU10691	1	0.232652
OTU10692	1	0.04609
OTU10693	1	0.067351
OTU10695	1	0.039820999999999995
OTU10697	5	0.000101
OTU10698	1	0.038232
OTU10700	1	0.06314
OTU10701	4	0.268359
OTU10702	1	0.084459
OTU10703	1	0.11981900000000001
OTU10704	1	0.043138
OTU10705	1	0.08618300000000001
OTU10707	4	0.268359
OTU10708	1	0.027244
OTU10709	1	0.002196
OTU1071	1	0.310526
OTU10710	1	0.127879
OTU10711	1	0.052178999999999996
OTU10712	1	0.029802
OTU10713	1	0.333821
OTU10714	1	0.06814500000000001
OTU10715	1	0.022286
OTU10717	1	0.0967380000000002
OTU10718	1	0.009153
OTU10719	1	0.06816799999999999
OTU10721	1	0.041901
OTU10723	1	0.560775
OTU10724	1	0.01888
OTU10725	1	0.131906
OTU10726	1	0.167874
OTU10727	1	0.034270999999999996
OTU10728	1	0.006924
OTU10729	1	0.22174499999999997
OTU10731	1	0.052252
OTU10733	1	0.059463
OTU10734	1	0.310526
OTU10737	3	0.013505000000000001
OTU10739	1	0.063954
OTU1074	1	0.071312
OTU10740	1	0.13752999999999999
OTU10742	2	0.247912
OTU10743	1	0.15185
OTU10744	1	0.310526
OTU10745	1	0.264375
OTU10747	1	0.051107
OTU10748	2	0.06459
OTU1075	1	0.317918
OTU10750	1	0.179757
OTU10751	2	0.18154700000000001
OTU10752	1	0.034714999999999996
OTU10753	1	0.10076
OTU10754	4	0.268359
OTU10755	1	0.029033
OTU10756	4	0.12345899999999999
OTU10757	1	0.062424
OTU10758	2	0.29922
OTU10759	1	0.317918
OTU10760	1	0.026032
OTU10761	1	0.054623000000000005
OTU10762	1	0.18247
OTU10763	1	0.020531999999999998
OTU10765	1	0.12209400000000001
OTU10768	1	0.100999
OTU10769	1	0.09729700000000001
OTU10770	1	0.037943
OTU10778	1	0.021117
OTU10787	1	0.103558
OTU1079	10	27.4089
OTU10792	1	0.059875
OTU10799	1	0.078282
OTU10809	4	0.268359
OTU1083	1	0.25338499999999997
OTU10833	1	0.105977
OTU1084	1	0.00015
OTU10869	1	0.08011599999999999
OTU10873	1	0.11726900000000001
OTU10875	1	0.14925
OTU10877	1	0.037439
OTU10881	1	0.126614
OTU10882	1	0.086176
OTU10885	1	0.012525
OTU10888	1	0.054692
OTU10890	1	0.015801
OTU10892	1	0.186494
OTU10899	1	0.02338
OTU10905	1	0.035522000000000005
OTU10908	1	0.177761
OTU1091	1	0.057746000000000006
OTU10912	1	0.029354
OTU10914	1	0.029819
OTU10915	1	0.00015
OTU10922	4	0.017379
OTU10926	1	0.0886640000000001
OTU10928	2	0.427122
OTU10943	1	0.04217
OTU10944	1	0.039476
OTU10947	1	0.43568599999999996
OTU1095	1	0.056672
OTU10950	1	0.024083
OTU10956	1	0.097591
OTU10957	1	0.055688
OTU10958	6	0.013280000000000002
OTU10962	2	0.233458
OTU1097	1	0.11328099999999999
OTU1102	1	0.17565
OTU11035	1	0.054785
OTU11043	1	0.09573200000000001
OTU11060	1	0.11803399999999999
OTU11070	1	0.08579099999999999
OTU1108	1	0.284093
OTU11083	1	0.163778
OTU11089	1	0.183369
OTU1110	1	0.310526
OTU11101	1	0.30472899999999997
OTU11104	1	0.025029
OTU11107	1	0.220546
OTU11122	1	0.310526
OTU11131	1	0.102995
OTU11144	6	0.012627
OTU11145	4	0.06989
OTU11151	1	0.04364
OTU11153	1	0.33289
OTU11154	1	0.38833
OTU11155	1	0.083469
OTU11158	1	0.017987
OTU11162	1	0.264375
OTU11164	1	0.9153899999999999
OTU11165	1	0.0915710000000002
OTU11166	1	0.041855
OTU11167	1	0.00473
OTU1117	1	0.264375
OTU11174	1	0.149997
OTU11176	3	0.019705
OTU11177	2	0.246356
OTU11180	2	0.073737
OTU11183	1	0.069781
OTU11188	1	0.049249
OTU1119	1	0.075647
OTU11197	1	0.092589
OTU11199	1	0.042335000000000005
OTU11200	2	0.438443
OTU11206	1	0.132043
OTU11211	1	0.443039
OTU11214	1	0.235342
OTU11219	1	0.13557
OTU11227	1	0.264375
OTU11233	1	0.135435
OTU11237	1	0.102926
OTU11238	2	0.08081
OTU1124	1	0.028142
OTU11240	2	0.033386
OTU11243	2	0.027998000000000002
OTU11246	1	0.25338499999999997
OTU11247	1	0.03329
OTU11249	1	0.23309499999999997
OTU11267	1	0.068854
OTU11268	1	0.0753220000000001
OTU11271	1	0.037518
OTU11272	4	0.268359
OTU11277	1	0.104297
OTU11278	2	0.004591
OTU11279	1	0.002205
OTU1128	1	0.183925
OTU11281	1	0.036485000000000004
OTU11285	1	0.067409
OTU11289	1	0.156069
OTU11293	1	0.310526
OTU11295	1	0.071882
OTU11300	4	0.097583
OTU11302	1	0.07885199999999999
OTU11307	1	0.061384
OTU11309	2	0.438443
OTU11311	1	0.38833
OTU11312	1	0.083925
OTU11313	1	0.19884300000000002
OTU11316	1	0.038114
OTU11317	1	0.065137
OTU11319	1	0.11896
OTU1132	1	0.00015
OTU11324	1	0.20168699999999998
OTU11329	1	0.066505
OTU11330	4	0.268359
OTU11333	2	0.087538
OTU11335	1	0.0979010000000001
OTU11339	1	0.025065
OTU1134	1	0.40269499999999997
OTU11341	4	0.075938
OTU11342	4	0.107993
OTU11346	1	0.041061
OTU11347	1	0.039356999999999996
OTU11351	1	0.57482
OTU11352	1	0.141056
OTU11353	4	0.268359
OTU11355	1	0.023191999999999997
OTU11358	1	0.07560800000000001
OTU11360	4	0.087184
OTU11362	2	0.027729000000000004
OTU11364	1	0.077462
OTU11366	4	0.099317
OTU11374	1	0.045474
OTU11376	1	0.112819
OTU11379	1	0.049863
OTU11380	2	0.07560499999999999
OTU11381	1	0.26053200000000004
OTU11383	1	0.07500599999999999
OTU11384	1	0.082788
OTU11385	1	0.106019
OTU11387	4	0.268359
OTU11389	1	0.058315
OTU11392	4	0.268359
OTU11393	1	0.128822
OTU11396	1	0.23309499999999997
OTU11397	1	0.222031
OTU114	2	0.175488
OTU11402	1	0.026405
OTU11403	4	0.268359
OTU11405	1	0.125317
OTU11406	4	0.098051
OTU11407	1	0.055254
OTU11409	4	0.090792
OTU11415	1	0.089266
OTU11416	1	0.050754
OTU11417	4	0.097709
OTU11418	4	0.07985700000000001
OTU11421	4	0.089729
OTU11424	2	0.06442200000000001
OTU11426	4	0.08027000000000001
OTU11427	1	0.466984
OTU1143	1	0.25338499999999997
OTU11430	4	0.0866
OTU11432	1	0.018422
OTU11437	1	0.049572000000000005
OTU11441	1	0.097901
OTU11445	1	0.20578400000000002
OTU11447	1	0.310526
OTU11449	1	0.069578
OTU11454	2	0.215721
OTU11456	2	0.046
OTU11460	1	0.12065899999999999
OTU11467	1	0.07917
OTU1147	1	0.042256999999999996
OTU11472	1	0.085048
OTU11475	4	0.086266
OTU11477	1	0.242995
OTU11478	1	0.10629100000000001
OTU11479	1	0.085036
OTU11480	1	0.02899
OTU11483	1	0.076917
OTU11485	4	0.059377
OTU11486	1	0.05251
OTU11491	1	0.028966000000000002
OTU11492	1	0.032744999999999996
OTU11493	4	0.100741
OTU11495	1	0.20283900000000002
OTU11498	2	0.009206
OTU11502	1	0.13557
OTU11504	4	0.06595
OTU11506	1	0.086235
OTU11510	1	0.044527
OTU11514	4	0.088759
OTU11516	1	0.120675
OTU11520	4	0.098729
OTU11525	1	0.066865
OTU11527	1	0.061653999999999994
OTU11528	1	0.23309499999999997
OTU11532	1	0.07288700000000001
OTU11533	1	0.14925
OTU11534	1	0.266993
OTU11536	1	0.039076
OTU11538	4	0.088676
OTU11545	1	0.075029
OTU11547	1	0.180399
OTU11552	4	0.268359
OTU11558	1	0.068525
OTU11560	1	0.035086
OTU11568	1	0.094913
OTU11570	1	0.118745
OTU11574	1	0.110444
OTU11577	1	0.124648
OTU11580	1	0.14574700000000002
OTU11582	1	0.04575
OTU11587	2	0.00886
OTU11590	1	0.177753
OTU11593	1	0.170397
OTU11596	1	0.076589
OTU11599	1	0.057497
OTU1160	1	0.310526
OTU11612	1	0.07470800000000001
OTU11619	1	0.027587999999999998
OTU11624	1	0.159833
OTU11626	1	0.082186
OTU11628	1	0.0867
OTU11629	3	0.025894999999999998
OTU11630	1	0.048472
OTU11631	1	0.081456
OTU11633	1	0.230721
OTU11641	3	0.037533
OTU11645	3	0.026427
OTU11647	1	0.079434
OTU11654	1	0.063442
OTU1166	1	0.027918000000000002
OTU11664	1	0.021439
OTU11666	1	0.182371
OTU11670	1	0.035001
OTU11679	1	0.89381
OTU11688	1	0.011788
OTU1169	1	0.16808299999999998
OTU11690	1	0.323475
OTU11709	1	0.148546
OTU1171	1	0.094073
OTU11714	1	0.105716
OTU11721	1	0.028363
OTU1173	1	0.260407
OTU11735	4	0.268359
OTU1174	1	0.061322
OTU11744	4	0.129355
OTU11746	2	0.425364
OTU1175	1	0.067942
OTU11750	1	0.06199299999999999
OTU11751	1	0.518744
OTU11769	3	0.09969700000000001
OTU11773	1	0.18065
OTU11782	1	0.068881
OTU11783	1	0.39200100000000004
OTU11785	2	0.114247
OTU11786	1	0.055372000000000005
OTU11788	1	0.041906
OTU1179	1	0.04469
OTU11791	1	0.03597
OTU11798	1	0.031810000000000005
OTU11802	4	0.268359
OTU11803	4	0.134293
OTU1181	1	0.17311500000000002
OTU11812	1	0.192445
OTU11815	1	0.08402899999999999
OTU11817	1	0.077111
OTU11825	1	0.064726
OTU11830	1	0.264375
OTU11831	1	0.052386
OTU11834	1	0.085604
OTU11840	1	0.050187
OTU11842	1	0.170853
OTU11846	4	0.095003
OTU11847	4	0.077038
OTU11848	2	0.062208000000000006
OTU1185	1	0.048985
OTU11855	1	0.087385
OTU11856	4	0.268359
OTU11857	1	0.068755
OTU11860	4	0.074308
OTU11861	1	0.076917
OTU11869	2	0.127334
OTU11876	1	0.12673199999999998
OTU11877	1	0.028441
OTU11878	2	0.178796
OTU11879	1	0.049530000000000005
OTU11882	1	0.11008599999999999
OTU11885	1	0.310526
OTU11886	1	0.052976
OTU1189	1	0.306043
OTU11890	4	0.11858699999999998
OTU11891	1	0.07978099999999999
OTU11896	1	0.076902
OTU11898	1	0.088313
OTU119	1	0.019094
OTU1190	1	0.310526
OTU11904	1	0.089875
OTU11906	1	0.198521
OTU11914	1	0.054073
OTU11916	1	0.069326
OTU11917	1	0.05223099999999999
OTU11918	1	0.052063
OTU1192	1	0.0964100000000001
OTU11920	1	0.08520599999999999
OTU11926	2	0.044199
OTU11927	2	0.104957
OTU11929	1	0.17823699999999998
OTU11930	2	0.26258899999999996
OTU11933	1	0.113667
OTU11934	1	0.024075
OTU11936	1	0.651325
OTU11937	1	0.085511
OTU1194	1	0.37099499999999996
OTU11941	4	0.268359
OTU11944	1	0.334654
OTU11960	1	0.042336
OTU11966	1	0.089265
OTU11967	1	0.025542
OTU11974	1	0.0891750000000002
OTU11991	1	0.0873010000000001
OTU11993	2	0.247912
OTU11998	1	0.436083
OTU120	1	0.06918099999999999
OTU12002	1	0.126882
OTU12004	2	0.16736099999999998
OTU12005	1	0.116574
OTU12008	1	0.0799170000000001
OTU12009	1	0.085513
OTU12011	1	0.165687
OTU12012	2	0.027006
OTU12013	1	0.07509
OTU12014	1	0.094636
OTU12015	4	0.268359
OTU12016	1	0.09850199999999999
OTU12017	1	0.16810999999999998
OTU12019	2	0.12178199999999999
OTU1202	1	0.303451
OTU12021	1	0.25338499999999997
OTU12022	1	0.072917
OTU12025	1	0.105084
OTU12041	1	0.086171
OTU12043	1	0.310526
OTU12045	1	0.044793
OTU12051	10	28.402378999999996
OTU12052	1	0.041579000000000005
OTU1206	1	0.07081599999999999
OTU12068	1	0.107678
OTU12072	4	0.09788999999999999
OTU12073	3	0.028152999999999997
OTU12075	1	0.067071
OTU12097	1	0.0861000000000001
OTU12106	1	0.000101
OTU12107	1	0.036698
OTU12110	1	0.096674
OTU12118	1	0.40376999999999996
OTU12124	4	0.048247000000000005
OTU12128	2	0.215721
OTU12137	1	0.080296
OTU12138	1	0.069922
OTU12140	1	0.113186
OTU12146	5	0.004562
OTU12153	1	0.57482
OTU12156	1	0.2656
OTU12161	1	0.028553
OTU12165	2	0.218746
OTU12166	1	0.071837
OTU12174	2	0.18154700000000001
OTU12176	1	0.053058
OTU12185	1	0.0980020000000001
OTU12189	1	0.063565
OTU1219	1	0.310526
OTU12191	1	0.38833
OTU12193	1	0.020278
OTU12194	1	0.565772
OTU12197	1	0.10289300000000001
OTU1220	1	0.20578400000000002
OTU12202	2	0.425364
OTU1221	1	0.000101
OTU12211	1	0.24601399999999998
OTU12215	2	0.26258899999999996
OTU12220	1	0.266993
OTU12221	1	0.206558
OTU12224	1	0.0905410000000001
OTU12226	1	0.464049
OTU12233	1	0.096701
OTU12238	2	0.10240199999999999
OTU12241	2	0.127479
OTU12242	1	0.0819900000000001
OTU12251	1	0.38833
OTU12253	1	0.083747
OTU12256	4	0.07798300000000001
OTU1226	2	0.26258899999999996
OTU12265	2	0.215721
OTU12267	2	0.233458
OTU12269	2	0.16122999999999998
OTU12275	1	0.9153899999999999
OTU12276	1	0.067439
OTU12278	6	0.010655
OTU12282	4	0.077835
OTU12284	1	0.24701599999999999
OTU12288	3	0.008915000000000001
OTU12289	1	0.079434
OTU12294	1	0.261496
OTU12295	1	0.23309499999999997
OTU12304	2	0.064575
OTU12327	1	0.085592
OTU12345	4	0.074941
OTU12358	1	0.172345
OTU12374	1	0.220861
OTU12377	1	0.06140399999999999
OTU12394	1	0.23309499999999997
OTU124	5	0.034457999999999996
OTU12405	1	0.061911
OTU12406	1	0.143965
OTU12410	4	0.268359
OTU12416	1	0.062959
OTU1245	1	0.23324
OTU1248	1	0.2656
OTU12487	1	0.081852
OTU12493	1	0.07978400000000001
OTU125	1	0.000102
OTU1250	1	0.077072
OTU12511	1	0.096662
OTU12514	1	0.045321
OTU12527	1	0.034857
OTU12541	3	0.008989
OTU12545	1	0.08116
OTU12555	2	0.028448
OTU12566	1	0.08644099999999999
OTU12595	4	0.09687
OTU12616	1	0.386687
OTU12645	4	0.07020599999999999
OTU1266	1	0.08455399999999999
OTU12663	1	0.189222
OTU12674	1	0.102078
OTU12679	1	0.09743099999999999
OTU12683	1	0.12711
OTU12694	4	0.268359
OTU12696	4	0.104183
OTU12720	1	0.050294
OTU12721	1	0.035421
OTU12731	1	0.037402
OTU12743	1	0.14925
OTU12748	1	0.035172
OTU12753	1	0.26053200000000004
OTU12776	4	0.148796
OTU1279	1	0.20168699999999998
OTU12807	4	0.145307
OTU12811	1	0.0939350000000002
OTU12816	1	0.20575
OTU12819	1	0.08001699999999999
OTU12829	1	0.09675700000000001
OTU12845	4	0.268359
OTU12853	1	0.483073
OTU12862	1	0.058554999999999996
OTU12865	1	0.076308
OTU12880	2	0.134535
OTU12929	2	0.01854
OTU12940	1	0.122209
OTU12968	1	0.087647
OTU1297	1	0.031842
OTU12973	4	0.268359
OTU13035	3	0.017297
OTU13036	1	0.086212
OTU13046	1	0.310526
OTU13060	1	0.113349
OTU13063	1	0.310526
OTU13065	4	0.268359
OTU13068	1	0.030659
OTU13081	4	0.08956900000000001
OTU13082	1	0.08555499999999999
OTU13093	1	0.09921
OTU13099	1	0.205617
OTU13101	1	0.136677
OTU13108	4	0.101674
OTU13109	1	0.120867
OTU13116	1	0.110746
OTU13137	1	0.0913190000000002
OTU1314	1	0.098288
OTU13140	2	0.28259
OTU13145	1	0.07309700000000001
OTU13153	1	0.502965
OTU13156	4	0.054341999999999994
OTU13158	1	0.012754000000000001
OTU13163	1	0.22276700000000002
OTU13170	1	0.077352
OTU13186	1	0.0801140000000002
OTU13189	1	0.310526
OTU1319	1	0.082349
OTU132	1	0.051739999999999994
OTU13208	1	0.029700999999999998
OTU13219	2	0.021156
OTU13226	1	0.098686
OTU13255	1	0.038239999999999996
OTU13257	1	0.10443499999999999
OTU13259	1	0.090787
OTU1327	1	0.0889960000000001
OTU13286	1	0.152851
OTU13288	1	0.097245
OTU13299	1	0.310526
OTU13300	1	0.067871
OTU13305	4	0.078276
OTU13313	1	0.19479000000000002
OTU13314	1	0.004495
OTU13317	1	0.142273
OTU13319	1	0.07131900000000001
OTU13328	1	0.097581
OTU13331	1	0.06702799999999999
OTU13336	1	0.5013029999999999
OTU13359	2	0.26258899999999996
OTU13369	1	0.099076
OTU13373	1	0.13909000000000002
OTU13378	1	0.100297
OTU13384	1	0.07671599999999999
OTU13388	1	0.101551
OTU13394	1	0.310526
OTU13402	1	0.1249
OTU13409	1	0.030510000000000002
OTU13412	1	0.310526
OTU13416	1	0.095695
OTU13459	1	0.0839160000000001
OTU13467	1	0.049428
OTU13474	1	0.310526
OTU13475	1	0.310526
OTU13478	1	0.07045
OTU13491	1	0.186874
OTU13497	1	0.10713900000000001
OTU13498	1	0.650864
OTU13502	1	0.254277
OTU13511	1	0.055800999999999996
OTU13523	1	0.317918
OTU13527	1	0.08981900000000001
OTU13529	1	0.11333299999999999
OTU1353	1	0.11437699999999999
OTU13535	1	0.397524
OTU13546	1	0.085618
OTU13554	1	0.129987
OTU13555	1	0.079403
OTU13599	1	0.10614200000000001
OTU1360	1	0.077287
OTU13600	1	0.0750910000000001
OTU13603	1	0.044709
OTU13607	1	0.042893
OTU13638	4	0.161142
OTU13656	1	0.047233
OTU13659	4	0.268359
OTU13675	1	0.056163
OTU13676	4	0.090438
OTU13690	1	0.058566999999999994
OTU13692	1	0.057779
OTU13696	2	0.247912
OTU13698	4	0.268359
OTU137	2	0.26258899999999996
OTU13705	1	0.030476
OTU13715	1	0.086935
OTU13716	2	0.14738099999999998
OTU13717	3	0.170403
OTU13721	4	0.07965
OTU13727	1	0.052527
OTU13731	1	0.099423
OTU13734	4	0.085133
OTU13740	1	0.310526
OTU13746	1	0.112928
OTU13754	1	0.20168699999999998
OTU13756	1	0.084747
OTU13758	1	0.20578400000000002
OTU1376	1	0.06850099999999999
OTU13762	1	0.096165
OTU13763	1	0.153354
OTU13764	1	0.077455
OTU13766	1	0.144848
OTU13770	1	0.077318
OTU13772	1	0.132804
OTU13773	1	0.088203
OTU13776	1	0.006783
OTU13784	1	0.310526
OTU13791	1	0.038557
OTU13803	1	0.057076
OTU13807	1	0.14925
OTU13812	1	0.205831
OTU13818	1	0.323475
OTU13821	1	0.018608
OTU13828	1	0.013805000000000001
OTU13845	1	0.032567
OTU13847	1	0.08402899999999999
OTU13849	1	0.002364
OTU13878	2	0.066227
OTU13885	3	0.100093
OTU13892	1	0.000101
OTU13897	1	0.20578400000000002
OTU13903	1	0.114981
OTU13921	1	0.14085799999999998
OTU13927	1	0.035606
OTU13942	1	0.103832
OTU13952	1	0.12171099999999999
OTU1396	1	0.027542
OTU13967	1	0.19476300000000002
OTU14004	1	0.073942
OTU14027	1	0.103146
OTU14028	1	0.483073
OTU14045	1	0.161501
OTU14064	1	0.09714400000000001
OTU14085	1	0.26527399999999995
OTU14088	1	0.317918
OTU1409	1	0.2656
OTU14097	1	0.102871
OTU14108	1	0.075163
OTU14118	1	0.043611000000000004
OTU14119	1	0.15204700000000002
OTU14133	1	0.042913
OTU14134	4	0.095213
OTU14140	4	0.134857
OTU14150	1	0.17688199999999998
OTU14174	1	0.0943880000000002
OTU14178	4	0.083991
OTU14187	1	0.189352
OTU14204	4	0.157769
OTU14216	1	0.086579
OTU14217	1	0.17139400000000002
OTU14218	1	0.064265
OTU14224	1	0.452096
OTU14241	1	0.12481800000000001
OTU14263	1	0.16228800000000002
OTU14270	1	0.184889
OTU14290	1	0.23309499999999997
OTU14297	1	0.10947899999999999
OTU14315	1	0.040004000000000005
OTU1432	2	0.247912
OTU14322	1	0.076928
OTU14328	2	0.08881
OTU14338	1	0.077062
OTU14351	1	0.036041000000000004
OTU14357	4	0.161882
OTU14370	1	0.123027
OTU14381	1	0.086148
OTU14387	1	0.323475
OTU14390	1	0.160829
OTU14395	1	0.24701599999999999
OTU14400	1	0.073037
OTU14415	1	0.071893
OTU14416	1	0.030772000000000004
OTU14423	1	0.12653399999999998
OTU14425	1	0.094338
OTU14426	1	0.101143
OTU14429	1	0.44597700000000007
OTU1443	1	0.39200100000000004
OTU14431	1	0.310526
OTU14438	1	0.295495
OTU14440	4	0.141093
OTU14442	2	0.043328
OTU14443	4	0.11152000000000001
OTU14444	1	0.243154
OTU1445	1	0.221214
OTU14450	1	0.323475
OTU14451	1	0.11733900000000001
OTU14453	1	0.310526
OTU1446	1	0.18732000000000001
OTU14460	1	0.137719
OTU14461	1	0.057811
OTU14462	4	0.070189
OTU14463	1	0.022611000000000003
OTU14464	1	0.288871
OTU14468	1	0.179991
OTU14474	1	0.094541
OTU14475	1	0.717284
OTU14476	2	0.023552
OTU14479	1	0.098246
OTU14480	1	0.14282999999999998
OTU14482	1	0.07194600000000001
OTU14484	4	0.102087
OTU14486	1	0.08403200000000001
OTU14487	1	0.310526
OTU14489	4	0.088049
OTU14495	1	0.20761500000000002
OTU14496	1	0.155858
OTU14498	1	0.397524
OTU14499	4	0.138354
OTU145	1	0.283475
OTU14501	1	0.12400499999999999
OTU14502	4	0.268359
OTU14504	1	0.16335
OTU14508	1	0.220861
OTU14511	4	0.268359
OTU14512	1	0.07582699999999999
OTU14514	1	0.075307
OTU14516	1	0.147836
OTU14517	1	0.462463
OTU14518	4	0.268359
OTU14520	1	0.06436900000000001
OTU14521	1	0.14981
OTU14522	4	0.10403
OTU14523	4	0.268359
OTU14524	1	0.310526
OTU14526	1	0.317918
OTU14527	1	0.17843399999999998
OTU14528	1	0.165011
OTU14529	1	0.189352
OTU14532	1	0.13557
OTU14534	1	0.075374
OTU14535	1	0.241495
OTU14537	1	0.310526
OTU14538	1	0.38833
OTU14539	1	0.058293
OTU14541	1	0.2012
OTU14542	1	0.13557
OTU14547	1	0.156069
OTU14548	4	0.268359
OTU14551	1	0.11574300000000001
OTU14554	4	0.268359
OTU14555	4	0.268359
OTU14557	1	0.049483
OTU14560	1	0.020908000000000003
OTU14562	1	0.0964380000000001
OTU14564	1	0.040445
OTU14565	1	0.115228
OTU14568	1	0.310526
OTU14569	1	0.098504
OTU14574	1	0.156069
OTU14575	1	0.042205
OTU14578	1	0.17843399999999998
OTU14580	1	0.03272
OTU14581	1	0.43936499999999995
OTU14583	1	0.044844999999999996
OTU14585	1	0.11038599999999998
OTU14586	1	0.123557
OTU14592	1	0.154356
OTU14595	1	0.310526
OTU14597	4	0.268359
OTU14601	1	0.0777600000000001
OTU14604	1	0.89381
OTU14607	1	0.310526
OTU14615	2	0.425364
OTU14620	1	0.17987999999999998
OTU14630	1	0.09106900000000001
OTU14633	1	0.060188
OTU14637	1	0.135018
OTU14642	1	0.10291900000000001
OTU14646	1	0.100494
OTU14649	1	0.031409
OTU14650	1	0.317918
OTU14653	4	0.087327
OTU14657	1	0.044328
OTU1466	1	0.317918
OTU14664	1	0.048456
OTU14670	1	0.043737
OTU14672	1	0.191643
OTU14676	1	0.081479
OTU14678	1	0.10662200000000001
OTU14681	1	0.099479
OTU14684	1	0.039545
OTU14685	1	0.035364
OTU14690	1	0.11206600000000001
OTU14694	1	0.068142
OTU14695	1	0.14588900000000002
OTU14696	1	0.074515
OTU1470	1	0.11338499999999999
OTU14703	6	0.05307100000000001
OTU14708	1	0.198373
OTU14709	1	0.323475
OTU14711	1	0.05662999999999999
OTU14712	1	0.047864
OTU14716	2	0.028461
OTU14718	1	0.076875
OTU1472	1	0.2656
OTU14722	2	0.02323
OTU14723	1	0.0549
OTU14724	1	0.188966
OTU14726	1	0.06403500000000001
OTU14727	1	0.14340999999999998
OTU14732	1	0.056732000000000005
OTU14734	1	0.07313
OTU1474	1	0.061563
OTU14746	1	0.037856
OTU14750	1	0.044195
OTU14751	1	0.0794660000000001
OTU14752	1	0.14925
OTU14753	1	0.039175
OTU14754	1	0.100401
OTU14755	2	0.601888
OTU14756	6	0.0016820000000000001
OTU14757	1	0.55498
OTU14758	1	0.055234000000000005
OTU14759	2	0.0726
OTU14760	1	0.198719
OTU14761	1	0.063135
OTU14762	1	0.13557
OTU14771	1	0.310526
OTU14773	1	0.124324
OTU14776	1	0.09052400000000001
OTU14779	3	0.029286000000000003
OTU14780	1	0.028655
OTU14784	1	0.158112
OTU14785	1	0.07927200000000001
OTU14787	1	0.09347000000000001
OTU14791	1	0.09596299999999999
OTU14794	1	0.21805700000000003
OTU14796	1	0.028669999999999998
OTU14798	4	0.099971
OTU14799	1	0.10289100000000001
OTU1480	1	0.166987
OTU14802	1	0.054658000000000005
OTU14803	1	0.10039400000000001
OTU14804	1	0.070966
OTU14806	1	0.89381
OTU14812	1	0.049968
OTU14814	1	0.07260599999999999
OTU14815	1	0.043621
OTU14816	1	0.076039
OTU14818	4	0.099729
OTU14821	1	0.110029
OTU14823	4	0.268359
OTU14825	1	0.37147600000000003
OTU14826	1	0.38833
OTU14828	4	0.268359
OTU14831	1	0.082464
OTU14836	1	0.195768
OTU14850	1	0.634361
OTU14854	1	0.323475
OTU14859	1	0.023116
OTU14860	1	0.119594
OTU14862	1	0.06930900000000001
OTU14865	1	0.076809
OTU14866	1	0.09542300000000001
OTU14873	1	0.090667
OTU14875	4	0.13549
OTU14881	1	0.06954199999999999
OTU14885	1	0.087518
OTU14888	1	0.310526
OTU14889	1	0.078577
OTU14890	1	0.082595
OTU14891	2	0.061217999999999995
OTU14894	1	0.249022
OTU149	1	0.16808299999999998
OTU14900	1	0.18548299999999998
OTU14901	1	0.103737
OTU14903	1	0.179396
OTU14906	1	0.185027
OTU14907	1	0.18789
OTU14914	1	0.083965
OTU14916	1	0.08288200000000001
OTU14917	1	0.111232
OTU14924	1	0.12179100000000001
OTU14933	1	0.07738400000000001
OTU14938	1	0.149417
OTU14948	3	0.189171
OTU1495	1	0.060233
OTU14951	1	0.08230599999999999
OTU14952	1	0.067303
OTU14953	1	0.066594
OTU14959	1	0.07041599999999999
OTU14960	1	0.18178
OTU14963	1	0.126106
OTU14964	1	0.160447
OTU14965	1	0.141903
OTU14966	1	0.061176999999999995
OTU14975	1	0.341004
OTU14976	1	0.082044
OTU14977	1	0.067142
OTU14982	1	0.065618
OTU14983	1	0.102324
OTU14987	2	0.02365
OTU14989	1	0.100906
OTU14990	1	0.19529100000000002
OTU14998	1	0.045269
OTU15001	1	0.088199
OTU15002	1	0.310526
OTU15004	1	0.103031
OTU15010	1	0.0856040000000002
OTU15013	1	0.100378
OTU15014	2	0.18154700000000001
OTU15016	1	0.01375
OTU15017	1	0.100625
OTU15020	1	0.08988
OTU15024	1	0.094835
OTU15025	1	0.027357
OTU15026	1	0.206558
OTU15027	1	0.046047000000000005
OTU15030	1	0.310526
OTU15031	1	0.182652
OTU15032	1	0.080415
OTU15037	1	0.08412
OTU15038	1	0.065467
OTU15040	1	0.167908
OTU15041	1	0.241495
OTU15042	2	0.18154700000000001
OTU15044	1	0.120925
OTU15047	1	0.102034
OTU15049	1	0.161827
OTU15051	1	0.125416
OTU15052	1	0.12259300000000001
OTU15053	2	0.030962
OTU15054	1	0.38833
OTU15055	4	0.268359
OTU15057	1	0.149482
OTU15059	1	0.310526
OTU15060	4	0.10513099999999999
OTU15061	1	0.082828
OTU15062	1	0.019109
OTU15063	1	0.116041
OTU15065	1	0.168766
OTU15067	2	0.26258899999999996
OTU15071	4	0.108011
OTU15072	4	0.268359
OTU15074	3	0.032549
OTU15075	1	0.120754
OTU15076	1	0.310526
OTU15079	3	0.047195999999999995
OTU15080	4	0.085736
OTU15081	2	0.247912
OTU15082	1	0.111323
OTU15084	1	0.074088
OTU15086	1	0.18856900000000001
OTU15088	3	0.077043
OTU15089	1	0.126051
OTU15091	1	0.38833
OTU15092	1	0.102353
OTU15093	1	0.141848
OTU15094	1	0.097718
OTU15095	4	0.268359
OTU15096	3	0.013715999999999999
OTU15098	4	0.091038
OTU15100	1	0.443695
OTU15101	2	0.081871
OTU15102	1	0.38833
OTU15103	1	0.38833
OTU15104	4	0.092037
OTU15107	3	0.028349
OTU15108	1	0.06105
OTU15109	1	0.081674
OTU15110	4	0.268359
OTU15112	1	0.43459200000000003
OTU15114	4	0.104804
OTU15115	1	0.19476300000000002
OTU15116	1	0.12592799999999998
OTU15117	1	0.067772
OTU15118	1	0.581893
OTU15120	1	0.048274
OTU15123	1	0.10043099999999999
OTU15126	1	0.074004
OTU15127	2	0.038156
OTU15128	1	0.0661
OTU15130	1	0.106557
OTU15131	1	0.053110000000000004
OTU15132	4	0.0905690000000001
OTU15133	1	0.20578400000000002
OTU15135	1	0.0558
OTU15136	1	0.096163
OTU15137	2	0.215721
OTU15138	2	0.117629
OTU15139	1	0.0914230000000001
OTU15140	1	0.11548399999999999
OTU15141	2	0.044817
OTU15142	4	0.087934
OTU15143	3	0.025608
OTU15146	1	0.051873
OTU15147	1	0.081224
OTU15148	1	0.038303
OTU1515	1	0.0941950000000001
OTU15150	1	0.093096
OTU15152	1	0.146402
OTU15153	1	0.052978
OTU15155	1	0.11267100000000001
OTU15159	1	0.615754
OTU15160	1	0.310526
OTU15161	1	0.24701599999999999
OTU15162	1	0.26527399999999995
OTU15163	1	0.048062
OTU15173	1	0.310526
OTU15177	1	0.061852
OTU15179	4	0.14286400000000002
OTU15188	4	0.091425
OTU15189	4	0.076308
OTU15191	1	0.317918
OTU15196	1	0.107031
OTU15197	4	0.268359
OTU15198	4	0.11274100000000001
OTU15200	4	0.268359
OTU15205	1	0.046146
OTU15207	4	0.268359
OTU15211	1	0.556423
OTU15213	4	0.20513699999999999
OTU15217	4	0.086846
OTU15220	4	0.089014
OTU15223	1	0.169903
OTU15224	4	0.098867
OTU15226	4	0.268359
OTU15231	1	0.189352
OTU15236	1	0.264329
OTU15237	4	0.268359
OTU15243	1	0.615754
OTU15245	1	0.288871
OTU15251	4	0.268359
OTU15254	2	0.215721
OTU15255	4	0.069918
OTU15257	4	0.268359
OTU15260	1	0.044198
OTU15262	4	0.085651
OTU15266	1	0.238693
OTU15275	4	0.268359
OTU15276	4	0.268359
OTU15282	4	0.073023
OTU15285	1	0.09245
OTU15290	1	0.89381
OTU15294	1	0.556423
OTU15298	4	0.268359
OTU15299	4	0.268359
OTU1530	1	0.221214
OTU15300	4	0.268359
OTU15304	3	0.027971
OTU15306	4	0.089365
OTU15307	4	0.268359
OTU15309	4	0.268359
OTU15310	1	0.249022
OTU15315	4	0.06779500000000001
OTU15316	4	0.268359
OTU15319	1	0.44730200000000003
OTU1532	1	0.084754
OTU15325	4	0.268359
OTU15328	4	0.11393199999999999
OTU15336	1	0.317918
OTU15338	1	0.130717
OTU15339	1	0.310526
OTU15343	1	0.139939
OTU15350	1	0.07725800000000001
OTU15355	1	0.09161799999999999
OTU15356	1	0.13331800000000002
OTU15359	2	0.18154700000000001
OTU15360	4	0.080456
OTU15363	1	0.188824
OTU15367	4	0.268359
OTU15368	1	0.105276
OTU15370	1	0.310526
OTU15373	1	0.026680000000000002
OTU15377	1	0.15373399999999998
OTU15378	1	0.310526
OTU15383	1	0.050312
OTU15388	1	0.23309499999999997
OTU15389	4	0.212245
OTU15395	4	0.13356600000000002
OTU15397	1	0.0990190000000001
OTU15401	2	0.6115520000000001
OTU15404	1	0.096884
OTU15405	1	0.066173
OTU15406	1	0.184057
OTU15409	1	0.104572
OTU15415	1	0.14085799999999998
OTU15416	1	0.310526
OTU15426	1	0.045214
OTU15427	4	0.132991
OTU15428	4	0.083866
OTU15429	1	0.046593
OTU15430	4	0.268359
OTU15431	1	0.310526
OTU15432	2	0.8129069999999999
OTU15433	4	0.094401
OTU15434	4	0.268359
OTU15435	1	0.086504
OTU15436	4	0.268359
OTU15437	2	0.069245
OTU15438	4	0.099692
OTU15439	4	0.268359
OTU15440	1	0.024955
OTU15441	4	0.092035
OTU15442	4	0.087473
OTU15443	1	0.156772
OTU15444	1	0.37206
OTU15445	1	0.027960000000000002
OTU15446	4	0.095699
OTU15447	1	0.221214
OTU15448	1	0.149375
OTU15449	1	0.14411
OTU15450	4	0.268359
OTU15451	1	0.06490499999999999
OTU15452	4	0.0899810000000001
OTU15453	4	0.116452
OTU15454	4	0.10316800000000001
OTU15455	1	0.310526
OTU15456	4	0.094335
OTU15457	1	0.095693
OTU15458	1	0.310526
OTU15459	4	0.069609
OTU15460	1	0.160178
OTU15461	1	0.055421000000000005
OTU15462	1	0.2656
OTU15463	1	0.084865
OTU15464	1	0.109116
OTU15465	1	0.133648
OTU15466	1	0.06579199999999999
OTU15467	1	0.114139
OTU15468	1	0.11296199999999999
OTU15469	1	0.20578400000000002
OTU15470	1	0.323475
OTU15471	1	0.080256
OTU15472	1	0.40867
OTU15473	4	0.268359
OTU15474	4	0.0974
OTU15475	1	0.151804
OTU15476	1	0.247885
OTU15477	1	0.036847000000000005
OTU15478	1	0.08115900000000001
OTU15479	1	0.310526
OTU15480	4	0.06435
OTU15481	1	0.115354
OTU15482	1	0.042921
OTU15484	1	0.056359000000000006
OTU15485	1	0.059077
OTU15486	1	0.077186
OTU15487	4	0.073172
OTU1549	1	0.073786
OTU15490	1	0.09575399999999999
OTU15491	1	0.039755
OTU15492	4	0.088628
OTU15493	1	0.26964299999999997
OTU15494	1	0.066509
OTU15495	1	0.310526
OTU15496	4	0.268359
OTU15501	4	0.268359
OTU15503	1	0.38833
OTU15504	1	0.078599
OTU15505	1	0.317918
OTU15506	1	0.030376
OTU15508	1	0.186444
OTU15509	1	0.174121
OTU15510	2	0.030659
OTU15516	1	0.24701599999999999
OTU15517	1	0.072315
OTU15518	2	0.425364
OTU15520	1	0.079618
OTU15521	2	0.08404299999999999
OTU15524	1	0.38833
OTU15527	1	0.032465
OTU15528	1	0.05873
OTU15529	1	0.2656
OTU15530	1	0.052677
OTU15532	1	0.337911
OTU15533	1	0.038895
OTU15534	2	0.048783999999999994
OTU15536	1	0.08695399999999999
OTU15537	1	0.042093
OTU15538	4	0.11338699999999999
OTU15539	1	0.011604000000000001
OTU15540	1	0.451337
OTU15542	1	0.13736500000000001
OTU15546	1	0.116932
OTU15549	2	0.023341
OTU15550	1	0.2656
OTU15551	1	0.040365
OTU15554	1	0.10266800000000001
OTU15562	1	0.039833999999999994
OTU15563	1	0.034287
OTU15566	1	0.09224199999999999
OTU15567	1	0.08904400000000001
OTU15571	1	0.153629
OTU15572	1	0.066973
OTU15573	1	0.11304600000000001
OTU15576	1	0.310526
OTU15578	1	0.060416
OTU15580	1	0.0819850000000001
OTU15581	1	0.057136
OTU15582	1	0.047652
OTU15583	1	0.076388
OTU15585	1	0.120926
OTU15586	1	0.114651
OTU15587	1	0.062376999999999995
OTU15588	1	0.08559800000000001
OTU15590	2	0.017753
OTU15591	1	0.11882899999999999
OTU15593	1	0.042946
OTU15594	1	0.032531
OTU15596	1	0.06551799999999999
OTU15597	1	0.05825
OTU15600	1	0.0884230000000001
OTU15601	1	0.135474
OTU15603	1	0.436709
OTU15604	4	0.094951
OTU15606	1	0.0844010000000001
OTU15611	1	0.023313
OTU15612	1	0.0877170000000001
OTU15613	1	0.45424200000000003
OTU15616	1	0.098648
OTU15617	4	0.104023
OTU1562	1	0.310526
OTU15620	4	0.268359
OTU15621	2	0.709591
OTU15628	1	0.126003
OTU1563	1	0.090384
OTU15630	1	0.082463
OTU15631	1	0.107822
OTU15634	2	0.735394
OTU15636	2	0.8129069999999999
OTU15638	4	0.268359
OTU15640	1	0.040109
OTU15648	1	0.106519
OTU15653	4	0.095122
OTU15657	1	0.057908
OTU15659	1	0.0987
OTU15662	1	0.073306
OTU15666	4	0.104262
OTU15671	1	0.12156700000000001
OTU15673	1	0.179503
OTU15674	2	0.725954
OTU15679	1	0.077414
OTU15680	1	0.242995
OTU15682	1	0.26053200000000004
OTU15685	1	0.10282899999999999
OTU15687	4	0.076744
OTU15690	4	0.0848510000000001
OTU15693	1	0.266269
OTU15694	4	0.095849
OTU15697	4	0.268359
OTU157	1	0.038275
OTU15702	4	0.09627000000000001
OTU15703	1	0.89381
OTU15704	1	0.184357
OTU15705	4	0.268359
OTU15706	4	0.268359
OTU15707	1	0.310526
OTU15708	1	0.23309499999999997
OTU15709	4	0.268359
OTU15710	4	0.12219000000000001
OTU15711	1	0.16333699999999998
OTU15712	1	0.89381
OTU15713	1	0.0903
OTU15714	4	0.268359
OTU15715	4	0.268359
OTU15716	1	0.26053200000000004
OTU15717	4	0.268359
OTU15718	4	0.094622
OTU15719	4	0.08469299999999999
OTU15720	1	0.206558
OTU15721	1	0.310526
OTU15722	1	0.89381
OTU15723	2	0.042763
OTU15724	1	0.104715
OTU15725	4	0.268359
OTU15726	2	0.017355000000000002
OTU15727	1	0.11589400000000001
OTU15728	1	0.14085799999999998
OTU15729	4	0.091797
OTU15730	1	0.065951
OTU15731	4	0.08015
OTU15732	1	0.07513
OTU15733	1	0.310526
OTU15734	1	0.179116
OTU15735	4	0.268359
OTU15736	1	0.185335
OTU15737	1	0.096913
OTU15738	1	0.044435
OTU15739	1	0.078422
OTU15740	1	0.060498
OTU15741	1	0.89381
OTU15742	1	0.114197
OTU15743	1	0.088292
OTU15744	2	0.159212
OTU15745	1	0.11221500000000001
OTU15746	1	0.310526
OTU15747	1	0.14856
OTU15748	1	0.179991
OTU15749	1	0.147258
OTU15750	1	0.124627
OTU15751	4	0.268359
OTU15752	1	0.310526
OTU15753	1	0.402708
OTU15754	4	0.10268499999999998
OTU15755	4	0.086551
OTU15756	1	0.045761
OTU15757	4	0.095831
OTU15758	1	0.227514
OTU15759	1	0.072641
OTU15760	2	0.011371
OTU15761	4	0.08089500000000001
OTU15762	2	0.18154700000000001
OTU15763	1	0.17618
OTU15764	1	0.025913
OTU15765	1	0.170008
OTU15766	1	0.097151
OTU15767	4	0.10981300000000001
OTU15771	1	0.23309499999999997
OTU15773	1	0.073844
OTU15775	4	0.097761
OTU15781	1	0.26053200000000004
OTU15782	2	0.032271
OTU15783	1	0.27710300000000004
OTU15784	1	0.421254
OTU15785	1	0.317918
OTU15787	1	0.155253
OTU15788	1	0.317918
OTU15789	1	0.462463
OTU1579	1	0.040734
OTU15790	1	0.042344
OTU15791	1	0.09281299999999999
OTU15792	2	0.036264
OTU15793	1	0.10603299999999999
OTU15794	1	0.188183
OTU15795	1	0.310526
OTU15796	1	0.310526
OTU15797	1	0.194833
OTU15798	1	0.179396
OTU15799	1	0.039775
OTU15800	1	0.0959550000000001
OTU15801	1	0.116897
OTU15802	1	0.0883470000000001
OTU15803	4	0.268359
OTU15804	1	0.249022
OTU15805	1	0.17962899999999998
OTU15806	1	0.317918
OTU15807	1	0.10289200000000001
OTU15808	1	0.078597
OTU15809	1	0.22595
OTU15810	4	0.268359
OTU15811	1	0.317918
OTU15812	1	0.060818
OTU15813	1	0.105947
OTU15814	1	0.079845
OTU15815	1	0.13807
OTU15816	1	0.135274
OTU15817	1	0.103459
OTU15818	1	0.89381
OTU15819	1	0.310526
OTU15820	1	0.10419500000000001
OTU15821	1	0.21805700000000003
OTU15822	1	0.09160399999999999
OTU15823	2	0.438443
OTU15824	1	0.317918
OTU15825	1	0.085854
OTU15826	3	0.030289999999999997
OTU15827	3	0.066987
OTU15828	1	0.087277
OTU15829	1	0.052147000000000006
OTU15830	1	0.034094
OTU15831	1	0.034067
OTU15832	1	0.21805700000000003
OTU15833	4	0.103655
OTU15834	1	0.141128
OTU15835	1	0.10363299999999999
OTU15836	1	0.276418
OTU15837	1	0.064215
OTU15838	1	0.323475
OTU15839	1	0.310526
OTU15840	4	0.268359
OTU15841	4	0.09596299999999999
OTU15842	1	0.03943
OTU15843	2	0.06993200000000001
OTU15844	1	0.276418
OTU15845	1	0.23007600000000003
OTU15846	4	0.268359
OTU15847	1	0.114751
OTU15848	1	0.082919
OTU15849	1	0.242121
OTU15850	1	0.119156
OTU15851	1	0.310526
OTU15852	1	0.242121
OTU15853	1	0.11448
OTU15854	1	0.062047000000000005
OTU15855	4	0.268359
OTU15856	1	0.188659
OTU15857	1	0.89381
OTU15858	1	0.074434
OTU15859	1	0.310526
OTU15860	1	0.11136300000000002
OTU15861	1	0.114149
OTU15862	1	0.13557
OTU15863	1	0.18229700000000001
OTU15864	1	0.053562
OTU15865	1	0.102834
OTU15866	1	0.310526
OTU15867	1	0.89381
OTU15868	1	0.33289
OTU15869	2	0.678822
OTU15870	1	0.06905800000000001
OTU15871	1	0.89381
OTU15872	4	0.143092
OTU15873	1	0.074548
OTU15874	1	0.310526
OTU15875	1	0.145572
OTU15876	1	0.129495
OTU15877	1	0.25338499999999997
OTU15878	4	0.234636
OTU15879	1	2.815725
OTU15880	1	0.310526
OTU15881	1	0.310526
OTU15882	3	0.040302
OTU15883	1	0.09057
OTU15884	4	0.103123
OTU15885	4	0.268359
OTU15886	1	0.042191
OTU15887	2	0.042279000000000004
OTU15888	1	0.20578400000000002
OTU15889	1	0.032307999999999996
OTU15890	1	0.310526
OTU15891	4	0.268359
OTU15892	4	0.268359
OTU15893	1	0.135275
OTU15894	1	0.38833
OTU15895	1	0.89381
OTU15896	1	0.053274
OTU15897	1	0.310526
OTU15898	1	0.317918
OTU15899	1	0.090222
OTU15900	1	0.17328
OTU15901	1	0.123726
OTU15902	1	0.102618
OTU15903	1	0.14415899999999998
OTU15904	1	0.89381
OTU15905	1	0.429536
OTU15906	2	0.8129069999999999
OTU15907	1	0.20578400000000002
OTU15908	2	0.8129069999999999
OTU15909	1	0.090489
OTU15910	2	0.079461
OTU15911	1	0.074241
OTU15912	1	0.117604
OTU15913	1	0.140728
OTU15914	1	0.093034
OTU15915	4	0.268359
OTU15916	1	0.06188
OTU15917	1	0.89381
OTU15918	1	0.091343
OTU15919	4	0.268359
OTU15920	4	0.134043
OTU15921	1	0.06606000000000001
OTU15922	1	0.89381
OTU15923	1	0.89381
OTU15924	1	0.181575
OTU15925	4	0.268359
OTU15926	4	0.268359
OTU15927	1	0.089779
OTU15928	1	0.088299
OTU15929	1	0.081928
OTU15930	1	0.310526
OTU15931	1	0.397524
OTU15932	1	0.043758
OTU15933	4	0.268359
OTU15934	2	0.247912
OTU15935	4	0.094849
OTU15936	1	0.40376999999999996
OTU15937	10	5.931664
OTU15938	4	0.069614
OTU15939	2	0.700184
OTU15940	1	0.26516300000000004
OTU15941	1	0.14223
OTU15942	1	0.040733
OTU15943	4	0.268359
OTU15944	1	0.261839
OTU15947	1	0.310526
OTU15951	1	0.090085
OTU15965	1	0.053228
OTU15973	4	0.077226
OTU15974	1	0.064887
OTU15980	1	0.146758
OTU15985	1	0.11761300000000001
OTU15996	1	0.092665
OTU16	1	0.09893099999999999
OTU16005	1	0.052811000000000004
OTU16016	1	0.07493899999999999
OTU16019	1	0.07361799999999999
OTU16027	1	0.097106
OTU16028	1	0.058537
OTU16029	5	0.22159099999999998
OTU16030	1	0.0950140000000001
OTU16033	1	0.310526
OTU16038	4	0.12273099999999999
OTU16041	1	0.162626
OTU16045	1	0.317918
OTU16053	1	0.069118
OTU16055	1	0.241495
OTU16056	1	0.166652
OTU16057	4	0.08807999999999999
OTU16061	1	0.317918
OTU16065	1	0.18603
OTU16069	2	0.16925199999999999
OTU16071	1	0.078477
OTU16073	1	0.059749000000000003
OTU16074	1	0.0952110000000002
OTU16089	1	0.310526
OTU16092	1	0.12405
OTU16093	1	0.099384
OTU16094	1	0.24701599999999999
OTU16095	1	0.062277
OTU16099	1	0.201352
OTU161	1	0.057165
OTU1610	1	0.221214
OTU16100	1	0.07498099999999999
OTU16103	1	0.160447
OTU16108	1	0.056072000000000004
OTU16111	2	0.143171
OTU16118	1	0.317918
OTU1612	3	0.077959
OTU16128	1	0.310526
OTU16136	1	0.061
OTU16137	3	0.044527
OTU16138	1	0.310526
OTU16155	1	0.26053200000000004
OTU16156	1	0.113891
OTU16160	1	0.039432
OTU16161	2	0.148292
OTU16167	1	0.115406
OTU16172	1	0.048714
OTU16183	4	0.096359
OTU16187	1	0.020876
OTU16189	2	0.215721
OTU1619	1	0.20578400000000002
OTU1620	1	0.149176
OTU16205	1	0.079111
OTU16206	1	0.23324
OTU16210	1	0.26053200000000004
OTU16211	1	0.022563
OTU16213	1	0.323475
OTU16223	1	0.025749
OTU16230	1	0.085727
OTU16232	4	0.268359
OTU16236	1	0.041224000000000004
OTU16239	1	0.310526
OTU1624	2	0.16478399999999999
OTU16242	1	0.25564000000000003
OTU16251	1	0.062561
OTU16252	1	0.08988
OTU16253	1	0.317918
OTU16255	1	0.095188
OTU16259	1	0.064777
OTU16260	1	0.079453
OTU16261	1	0.18393099999999998
OTU16263	4	0.268359
OTU16264	1	0.200445
OTU16265	1	0.066344
OTU16266	1	0.09155
OTU16267	4	0.090436
OTU16268	4	0.063692
OTU16269	1	0.044747
OTU16270	1	0.142763
OTU16271	1	0.064799
OTU16273	1	0.185151
OTU16274	4	0.268359
OTU16275	1	0.035144999999999996
OTU16277	1	0.083962
OTU16278	1	0.058401
OTU16279	1	0.11394100000000001
OTU16281	1	0.118047
OTU16282	1	0.065238
OTU16283	4	0.268359
OTU16285	1	0.057833
OTU16288	1	0.074186
OTU16292	1	0.043263
OTU16295	1	0.082786
OTU163	1	0.283475
OTU16304	1	0.310526
OTU16306	1	0.204003
OTU16311	1	0.112268
OTU16315	2	0.076676
OTU16317	1	0.058872
OTU16318	1	0.116502
OTU1632	1	0.13053599999999999
OTU16320	4	0.082709
OTU16322	1	0.079704
OTU16324	1	0.046544
OTU16325	1	0.12079000000000001
OTU16326	1	0.25338499999999997
OTU16329	1	0.034954
OTU16334	1	0.560775
OTU16336	1	0.19023099999999998
OTU16337	2	0.8129069999999999
OTU16338	1	0.1207
OTU16340	4	0.268359
OTU16345	2	0.186896
OTU16346	1	0.082151
OTU16347	1	0.053747
OTU16348	1	0.041707999999999995
OTU1635	1	0.100277
OTU16350	1	0.100276
OTU16352	1	0.084175
OTU16353	1	0.310526
OTU16354	1	0.109306
OTU16356	1	0.288871
OTU16359	1	0.0473
OTU16364	1	0.042329000000000006
OTU16366	1	0.0881940000000001
OTU16368	1	0.20578400000000002
OTU16369	1	0.0971080000000001
OTU16371	1	0.040639999999999996
OTU16377	1	0.057809000000000006
OTU16382	1	0.103466
OTU16383	1	0.323475
OTU16384	1	0.089226
OTU16386	4	0.077725
OTU16390	1	0.08377899999999999
OTU16391	4	0.067335
OTU16394	1	0.288871
OTU16395	1	0.11948399999999999
OTU16396	1	0.074836
OTU16398	1	0.002176
OTU16404	1	0.310526
OTU16407	1	0.053617
OTU16408	4	0.268359
OTU16409	4	0.268359
OTU16411	4	0.268359
OTU16412	4	0.0926670000000001
OTU16413	1	0.070562
OTU16417	1	0.061542999999999994
OTU16418	1	0.13557
OTU1642	1	0.310526
OTU16421	1	0.153474
OTU16426	1	0.221214
OTU16427	1	0.10943499999999999
OTU16429	1	0.050952
OTU16430	1	0.100409
OTU16431	2	0.032995
OTU16433	1	0.072799
OTU16436	2	0.021102000000000003
OTU16438	1	0.24701599999999999
OTU16439	4	0.130184
OTU16442	1	0.115875
OTU16443	1	0.13557
OTU16446	1	0.048218000000000004
OTU16447	1	0.090973
OTU16448	1	0.082703
OTU16450	1	0.032022
OTU16451	1	0.323475
OTU16452	1	0.110779
OTU16454	1	0.088309
OTU16455	1	0.052502999999999994
OTU16456	1	0.086668
OTU16459	1	0.130737
OTU1646	1	0.035837
OTU16465	1	0.087223
OTU16469	1	0.11411199999999999
OTU16470	1	0.310526
OTU16472	4	0.268359
OTU16478	1	0.13103099999999998
OTU16479	1	0.104566
OTU16484	1	0.168004
OTU16487	1	0.447975
OTU16488	1	0.124428
OTU16492	1	0.088898
OTU16496	4	0.268359
OTU16498	1	0.091068
OTU16503	1	0.030742000000000002
OTU16507	1	0.310526
OTU16508	1	0.051628999999999994
OTU16514	1	0.059601
OTU16520	1	0.310526
OTU16523	1	0.12698900000000002
OTU16524	1	0.12263399999999999
OTU16527	1	0.097193
OTU16534	4	0.096179
OTU16541	1	0.323475
OTU16544	1	0.124296
OTU16545	1	0.13557
OTU16547	1	0.23309499999999997
OTU16548	1	0.310526
OTU16551	2	0.26258899999999996
OTU16559	1	0.044732
OTU16561	1	0.141336
OTU16570	1	0.052326
OTU16573	1	0.89381
OTU16579	1	0.073728
OTU16582	4	0.268359
OTU16583	1	0.282382
OTU16584	1	0.24701599999999999
OTU16585	1	0.33289
OTU16586	1	0.137988
OTU16587	1	0.209367
OTU16588	1	0.10505
OTU16589	1	0.060836
OTU16590	1	0.310526
OTU16591	1	0.288871
OTU16592	2	0.64808
OTU16593	1	0.150229
OTU16594	1	0.054974
OTU16595	1	0.07168
OTU16596	1	0.89381
OTU16597	1	0.08076699999999999
OTU16598	4	0.268359
OTU16599	1	0.243154
OTU16600	1	0.242121
OTU16601	1	0.10989000000000002
OTU16602	3	0.049937
OTU16603	1	0.09171699999999999
OTU16604	1	0.091741
OTU16605	1	0.179991
OTU16606	1	0.06792000000000001
OTU16607	2	0.169299
OTU16608	1	0.5533140000000001
OTU16609	1	0.1674
OTU16610	1	0.07661799999999999
OTU16611	1	0.097066
OTU16612	1	0.317918
OTU16613	1	0.560775
OTU16614	1	0.0987
OTU16615	1	0.059210000000000006
OTU16616	1	0.101991
OTU16617	1	0.316017
OTU16618	1	0.323475
OTU16619	1	0.310526
OTU16620	1	0.184481
OTU16621	1	0.09550499999999999
OTU16622	4	0.076901
OTU16623	1	0.130454
OTU16624	1	0.333821
OTU16625	1	0.079203
OTU16626	1	0.43568599999999996
OTU16627	4	0.268359
OTU16628	1	0.310526
OTU16629	1	0.07801699999999999
OTU16630	1	0.08792
OTU16631	1	0.13103299999999998
OTU16632	1	0.254277
OTU16633	2	0.8129069999999999
OTU16634	1	0.163301
OTU16635	1	0.07534199999999999
OTU16636	1	0.89381
OTU16637	1	0.323475
OTU16638	4	0.15747
OTU16639	1	0.075115
OTU16640	1	0.149282
OTU16641	1	0.193762
OTU16642	1	0.17808800000000002
OTU16643	1	0.174121
OTU16644	1	0.179991
OTU16645	1	0.088437
OTU16646	1	0.214419
OTU16647	1	0.092848
OTU16648	1	0.146596
OTU16649	1	0.075347
OTU1665	1	0.89381
OTU16650	1	0.310526
OTU16651	1	0.103984
OTU16652	1	0.23324
OTU16653	1	0.209648
OTU16654	1	0.12325499999999999
OTU16655	1	0.89381
OTU16656	4	0.10644300000000001
OTU16657	1	0.210973
OTU16658	1	0.310526
OTU16659	4	0.268359
OTU1666	1	0.153369
OTU16660	4	0.268359
OTU16661	1	0.17691099999999998
OTU16662	2	0.606487
OTU16663	4	0.11039600000000001
[truncated: 3,563 more rows]
