# Supplementary material for: Diet‐Driven Divergence in Gut Microbiota Variation Between Two Sympatric Gerbil Species
Source: Ecol Evol. 2026 Apr 17;16(4):e73367. doi: 10.1002/ece3.73367 (PMC13090099; doi:10.1002/ece3.73367)
Supplement: Supplementary file 3 — File S3: Prediction_KO. [file ECE3-16-e73367-s002.xls]

## Sheet: prediction_KO
KO_ID	KO_Description	RO1	RO2	RO3	RO4	RO5	RO6	RO7	RO8	RO9	RO10	MM1	MM2	MM3	MM4	MM5	MM6	MM7	MM8	MM9	MM10
K00001	alcohol dehydrogenase [EC:1.1.1.1]	11512.5	8147.87	6216.08	7905.15	5820.65	6910.78	7793.15	9957.97	4065.98	8364.03	29971.8	14112	31699.8	21860.5	21233.2	21734.8	23523.6	15776.2	14134.1	13398.4
K00002	alcohol dehydrogenase (NADP+) [EC:1.1.1.2]	0.014	0.014	0.014	0.014	0.014	0.014	0.014	0.014	0.014	2	0.014	0.014	0.014	0.014	0.014	0.014	0.014	0.014	0.014	0.014
K00003	homoserine dehydrogenase [EC:1.1.1.3]	17893.4	20972	22382.4	20467.2	17997.4	9995.68	15564.9	18750.5	25882.5	16387.1	32723.3	26464.3	36987	24138	44540.3	24921	30530.8	23045.3	28211.5	27028.4
K00004	(R,R)-butanediol dehydrogenase / meso-butanediol dehydrogenase / diacetyl reductase [EC:1.1.1.4 1.1.1.- 1.1.1.303]	1460.42	2063.67	399.5	2072.67	369.58	373.75	484.25	570.75	666.05	686.5	348.33	1193	2700.5	59.34	224	262	423.67	2042	337	1073.17
K00005	glycerol dehydrogenase [EC:1.1.1.6]	2451.1	4576.14	5970.34	2480.66	4736.51	2953.57	3786.08	4365.42	10767.6	4019.34	16987	9435.83	12608	15043.5	23018.1	10000.5	11339.3	12432	11100.8	13633.4
K00006	glycerol-3-phosphate dehydrogenase (NAD+) [EC:1.1.1.8]	1	0.014	0.014	0.014	0.014	0.014	0.014	0.014	0.014	1	0.014	0.014	0.014	0.014	0.014	0.014	0.014	0.014	0.014	0.014
K00007	D-arabinitol 4-dehydrogenase [EC:1.1.1.11]	119.42	268.33	129.5	582.33	80.92	160.08	180.58	92.75	165.25	209.67	114.66	117	403	29	290	98	121	98	311	60
K00008	L-iditol 2-dehydrogenase [EC:1.1.1.14]	6545.89	7567.65	5535.66	7473.24	3520.24	1974.69	8210.57	5861.73	2861.33	5000.2	8566.34	12490.8	11451.5	12387.5	22399.8	8578.32	14394	10891.3	17226.7	15499.2
K00009	mannitol-1-phosphate 5-dehydrogenase [EC:1.1.1.17]	128.92	178.23	480.67	57.33	98.67	136.75	85.75	1857.25	6963.55	766.87	9445.33	2379	8322	3919.5	2504	10094	12134.1	803	1274	816.2
K00010	myo-inositol 2-dehydrogenase / D-chiro-inositol 1-dehydrogenase [EC:1.1.1.18 1.1.1.369]	1649.99	2093.66	613	2390.06	539.16	429.28	607.64	606.98	724.35	822.54	659.49	3233.5	2990.5	699.5	1468.83	1078.33	862.78	2084.5	881.9	2114.21
K00012	UDPglucose 6-dehydrogenase [EC:1.1.1.22]	20383.4	21979.8	20434.2	22600.2	17644.2	13275.3	15581.5	17952.9	23433.6	20379	25200.5	25029	34742.4	18839.7	32883.5	20188.7	29810.6	18149.3	19232.9	20929.4
K00013	histidinol dehydrogenase [EC:1.1.1.23]	23338.5	25579.4	25716.2	24789.5	21954.9	15797.9	17461.5	23917.5	21199.6	22129	15641.3	28503.8	26635.9	18935.2	35762.1	22401.2	23069.5	21922.8	26331	25280.7
K00014	shikimate dehydrogenase [EC:1.1.1.25]	24764.8	28088.1	28335.9	26426.8	24249.7	16731.8	22758.7	25213.3	28989.8	24410.9	20927.8	34896.3	33180.9	23915.3	48978.6	26401.7	33743.6	27191.8	32736	32827.9
K00015	glyoxylate reductase [EC:1.1.1.26]	249.25	119.2	64.2	69.65	109.5	31.7	42.5	115.5	49.7	60	55	12	16	42	19	126	11	66.5	49	43.5
K00016	L-lactate dehydrogenase [EC:1.1.1.27]	11572.5	14852	16428.3	14907.2	12263.5	7940.57	12307	14089.5	26516.4	13845.1	100389	42909.8	63589	54435.5	76283.6	55676.7	65791.9	31957.2	41505.8	40719.6
K00018	glycerate dehydrogenase [EC:1.1.1.29]	12654.4	13185.5	11204.5	12878.5	9333.65	9515.72	7548.9	10746.7	7055.65	13591.1	10549.3	22141.3	20203.4	15454.5	24895.1	13602.7	17299.2	13778.5	19434.7	18593.8
K00019	3-hydroxybutyrate dehydrogenase [EC:1.1.1.30]	348.76	301.53	168.11	651.98	148.17	184.36	253.5	167.66	216.16	251.58	118.99	117	416	52.67	298	98	123	103	315	94.5
K00020	3-hydroxyisobutyrate dehydrogenase [EC:1.1.1.31]	6214.04	6010.5	6236.36	7702	4696.37	2557.49	5464.77	6061.65	12199	4920.62	15601.8	10722	11951	13549.2	22644	9725.16	12744.6	12616.7	11782	13909.7
K00021	hydroxymethylglutaryl-CoA reductase (NADPH) [EC:1.1.1.34]	0.014	1	0.014	0.014	0.014	0.014	0.014	0.014	0.014	2	0.014	0.014	0.014	0.014	0.014	0.014	0.014	0.014	0.014	0.014
K00023	acetoacetyl-CoA reductase [EC:1.1.1.36]	283.59	307.2	153.36	639.64	149.5	182.36	255.5	171.16	212.36	230.66	117.99	117	412	39.67	296	98	123	99	312	73.5
K00024	malate dehydrogenase [EC:1.1.1.37]	15753.9	13348.3	12880	12824.4	14355.5	13586.4	10699.9	16221.9	9990.08	14735.3	3768	13184	6464.67	6925.84	7489	6754.5	4851.83	6657.17	9993.13	7143.17
K00027	malate dehydrogenase (oxaloacetate-decarboxylating) [EC:1.1.1.38]	15168.5	19363.3	19740.6	18052.9	17011.6	9323.9	12786.4	16429.4	24950.4	15553.2	41955.2	26992.8	39525.5	26206	49065.1	24744.7	32724.4	24141.2	27829	29197.9
K00029	malate dehydrogenase (oxaloacetate-decarboxylating)(NADP+) [EC:1.1.1.40]	8811.13	6085.9	5906.55	6914.29	5408.99	6629.3	6751.74	7355.04	3133.86	7411.45	2402.16	7646	4466.42	4361.17	4616	4699	3324.33	4221.67	6888.48	4176.67
K00030	isocitrate dehydrogenase (NAD+) [EC:1.1.1.41]	247.92	312	256.42	360.25	292.25	138.25	2200.25	268.5	251.75	260	555.5	262	520	506.5	982	669.5	902.5	428.17	502	1089
K00031	isocitrate dehydrogenase [EC:1.1.1.42]	15150.5	18491.4	21288.4	17648.4	16196.2	9354.88	12636.9	17521.8	17721.1	14707.3	13102	20816.8	20540.5	15071	31452.3	18957.3	19252.7	16705.2	21548.4	19646.7
K00032	phosphogluconate 2-dehydrogenase [EC:1.1.1.43]	2	1	0.014	0.014	0.014	1	2.5	0.014	0.014	0.014	0.014	0.014	0.014	0.014	0.014	0.014	0.014	0.014	0.014	0.014
K00033	6-phosphogluconate dehydrogenase [EC:1.1.1.44 1.1.1.343]	9026.99	9215.8	8441.93	7336.46	10218.4	7547.89	8896.27	9886.05	20899.7	9738.47	23462.3	12405	17343.9	14674.5	15110.8	16530.2	19995.5	7517	9578.98	8746.9
K00034	glucose 1-dehydrogenase [EC:1.1.1.47]	403.25	584.5	969.25	655.83	314.75	205.75	435.58	2307.25	331.65	313.33	104.83	153.5	147.5	152.5	86	206.5	58.6	200.5	114	97.7
K00035	D-galactose 1-dehydrogenase [EC:1.1.1.48]	137.5	257	31	505.5	75	154	173	106	163	153	5	33	63	13	60	29	7	14	29	69
K00036	glucose-6-phosphate 1-dehydrogenase [EC:1.1.1.49 1.1.1.363]	9236.41	9499.2	8006.96	8429.85	10173.9	7651.12	6889.67	9809.88	14287.4	9343.6	23640.7	12610	18096.4	14703.9	15657.3	16696.2	18829.4	7694	10185	8797.7
K00038	3alpha(or 20beta)-hydroxysteroid dehydrogenase [EC:1.1.1.53]	32	2	3	2.33	6	7	0.014	0.014	3	13	5	0.014	24	2	0.014	0.014	0.014	14	0.014	0.014
K00039	ribitol 2-dehydrogenase [EC:1.1.1.56]	2.67	1.33	6	13.33	4.67	4.33	0.33	1	2	3.67	0.33	0.014	0.014	3	0.014	0.014	0.014	0.014	0.014	4
K00040	fructuronate reductase [EC:1.1.1.57]	1426.84	3683.16	5114.33	1994.59	4379.01	2817.08	3631.91	3943.08	3848.25	3029.51	4663.66	7048	4356.5	5856.51	12804.8	5197.33	6137.01	4553.5	6970.5	7885.34
K00041	tagaturonate reductase [EC:1.1.1.58]	6568.91	7808.16	8949.7	6050.23	8294.16	8300.86	5331.14	8915.73	12475.5	9174.54	5829.66	12552.5	7008.75	8889	15660.8	7651.33	9771.51	6944	9713.15	10700.8
K00042	2-hydroxy-3-oxopropionate reductase [EC:1.1.1.60]	778.01	1678.51	939.6	1665.05	834.26	477.93	585.25	712.41	452.27	1097.16	2575.83	6286.83	2905	2734.98	9396.14	3468.49	4783.17	3477.5	3687.84	5856.68
K00043	4-hydroxybutyrate dehydrogenase [EC:1.1.1.61]	1	0.014	1	0.014	0.014	0.014	1	1	1	0.014	0.014	0.014	0.014	0.014	0.014	0.014	0.014	0.014	0.014	0.014
K00045	mannitol 2-dehydrogenase [EC:1.1.1.67]	19.9	1.5	3.5	9.4	2.9	4.2	3.9	3.4	7.5	8.2	0.014	0.014	0.014	10	0.014	0.014	5	4	4.4	9
K00046	gluconate 5-dehydrogenase [EC:1.1.1.69]	8244.74	8464.7	7173.2	8218.91	6999.24	7321.36	7817.4	7339.39	11066.3	10520.2	7838.5	19169.5	9166.25	12617.2	20888.2	8967.16	13542.2	8465.5	17865.2	16517.3
K00048	lactaldehyde reductase [EC:1.1.1.77]	671.4	2281.01	1755.41	1604.81	922.24	405.94	2749.15	769.74	289.08	1402.7	11541.7	9833.33	16062.5	6676.48	14446.8	4940.66	12728.3	4917.5	6282.24	6969.51
K00050	hydroxypyruvate reductase [EC:1.1.1.81]	2248.85	2036.73	751.14	1899.13	743.17	544.72	811.83	952.32	874.89	928.66	1716.33	1511	3954	3796	3522	2480	1460	4157.5	2618	2596.5
K00052	3-isopropylmalate dehydrogenase [EC:1.1.1.85]	23299.5	25513.5	26075	24754.1	22269.1	15973.4	17566.8	24132.9	21533.9	22346.8	15784.3	28678.8	26765.9	19126.7	35928.1	22476.2	22918.5	22043.8	27064	25577.7
K00053	ketol-acid reductoisomerase [EC:1.1.1.86]	23277.4	25266.5	26106.2	24654.1	21769.6	15544.4	17338	23897.9	27979.9	21949	15380.3	28287.3	26353.9	19017.7	35600.1	22435.7	23798.5	21977.8	26677.5	25379.7
K00054	hydroxymethylglutaryl-CoA reductase [EC:1.1.1.88]	302.67	597.5	950.37	658.33	545.53	557	2442.43	519.83	7504.43	1297.03	21594	6041.5	14692	10920	11393	13185	16158.6	4368.5	5641.5	4994.2
K00055	aryl-alcohol dehydrogenase [EC:1.1.1.90]	34.67	9.33	12	12.67	10.17	14.33	236.33	1	4.5	12.67	9267.33	1837.5	4435	6445.84	7853	2837	3408	3075.5	3629.5	4012
K00057	glycerol-3-phosphate dehydrogenase (NAD(P)+) [EC:1.1.1.94]	24235.4	25928.8	26619.3	25044.1	23285.6	16238	19923.9	24548.2	28626.2	23419.5	37466.8	34656.5	41096.6	30090.2	47218.2	35597.9	39189.9	26440.5	32530.3	30566.7
K00058	D-3-phosphoglycerate dehydrogenase / 2-oxoglutarate reductase [EC:1.1.1.95 1.1.1.399]	30993.6	36370.7	37043.1	33522.8	30805.9	21427.5	24108.5	32426.5	36056.2	30941.5	36803.5	49906.8	50511.1	34738.8	70786.3	35006.2	42198.4	38308	48423.3	48104.2
K00059	3-oxoacyl-[acyl-carrier protein] reductase [EC:1.1.1.100]	51702.6	65515.6	69714.4	59389.1	62266.5	39148.4	48569.7	59807.3	73372	55061.2	70934.3	72886.2	91205.6	62529	117339	74612.7	83629.7	59557.8	73979.9	70912.2
K00060	threonine 3-dehydrogenase [EC:1.1.1.103]	1048.4	615.33	1567.33	799.06	312.74	199.78	3849.15	1375.97	71.75	350.21	2237.83	3798.5	1760.33	2508.33	7570.17	1772.66	3477.17	3426.67	3704.9	4991.01
K00064	D-threo-aldose 1-dehydrogenase [EC:1.1.1.122]	33.25	20	100	79.58	13	5.5	23.5	14.5	12.5	96	110.33	84	344	31	231	69	114	85	282	13
K00065	2-dehydro-3-deoxy-D-gluconate 5-dehydrogenase [EC:1.1.1.127]	250.01	361.66	404.83	417.91	725.34	362.08	322.24	480.75	310.75	414.17	514.66	589	1280.5	509	953	945	1595.34	384	1506	898.34
K00066	GDP-mannose 6-dehydrogenase [EC:1.1.1.132]	6	0.014	1	1	0.014	1	0.5	0.014	0.014	2	0.014	0.014	0.014	1	0.014	0.014	0.014	2	0.014	0.014
K00067	dTDP-4-dehydrorhamnose reductase [EC:1.1.1.133]	20047.3	24451.5	21961.2	23979.8	18136.2	13702.7	16970.7	18576.5	23785.5	21105.1	19352.7	31661.7	28111.1	22394.3	39901.6	19449.3	27087.8	21584	23656	26388.2
K00068	sorbitol-6-phosphate 2-dehydrogenase [EC:1.1.1.140]	19.34	8.66	22.33	36.66	15.59	15.83	6.66	6	6	37.34	1.66	0.014	2	7	3	0.014	142	6	6	6
K00073	ureidoglycolate dehydrogenase (NAD+) [EC:1.1.1.350]	18	10	20	52	9	8	21	12.5	5.5	18.5	10	14	19	95	12	35	158.67	79	87	50.17
K00074	3-hydroxybutyryl-CoA dehydrogenase [EC:1.1.1.157]	11321.4	19937.3	27640.8	12171.4	25177.3	15822.4	8066.58	22713	22668.9	17812.7	21502.3	17603.3	22242.7	13295.3	33304.6	22403	16402	17326.5	22434.3	19584.2
K00075	UDP-N-acetylmuramate dehydrogenase [EC:1.3.1.98]	24334.2	27013.3	27931.8	26312	23899.7	16646.1	17120.2	24668.2	29449.5	24101.2	37562.7	34806.3	41284.4	30304.2	47435	36129.4	39222.6	26546.7	32464	30743.2
K00076	7-alpha-hydroxysteroid dehydrogenase [EC:1.1.1.159]	173	661.5	535.75	543.25	141.75	151.5	174.75	148.5	57.75	565.5	1413.5	3001	2889.5	2948.5	4144	4079	3780	1250	4006.5	2686
K00077	2-dehydropantoate 2-reductase [EC:1.1.1.169]	7631.49	10855.9	12760.5	10250.4	10334.7	6532.08	10661.1	14081.9	16888	9347.2	26046	22483	19178.5	16213.5	39841.5	17033.2	24515.8	16415.7	21371.1	23471.2
K00082	5-amino-6-(5-phosphoribosylamino)uracil reductase [EC:1.1.1.193]	70	8	107	132	22.5	5	80	4	8.5	23	81	376	0.014	3	83	2	110.5	2	120	38
K00086	1,3-propanediol dehydrogenase [EC:1.1.1.202]	34.84	6.33	10	15.33	11.17	17.33	103.33	1	3.5	24.67	11519.3	2629.5	4815	6115.5	8304	2361.2	3048	2967.5	3621.5	3952
K00087	xanthine dehydrogenase molybdenum-binding subunit [EC:1.17.1.4]	1338	3928.5	5529.17	1586.67	4935.67	2896.83	1269.5	4308.33	4061.5	2968.67	5542.5	9606.5	5833.5	3539.5	16385.8	5895.33	7866.51	7396.5	7280.5	10546.8
K00088	IMP dehydrogenase [EC:1.1.1.205]	24478	26327.3	26743.4	25209.5	23425.9	16276.9	20030.8	24644.9	28642.7	23833.3	37694.3	35340.3	41231.9	30268.5	47332.1	36443.7	39709.1	26546.3	32692.5	30688.4
K00090	glyoxylate/hydroxypyruvate/2-ketogluconate reductase [EC:1.1.1.79 1.1.1.81 1.1.1.215]	17.23	11.33	23.16	32.33	16.17	19.58	5.08	6.58	5.08	27.5	4.66	0.014	2	9	0.014	0.014	142	0.014	0.014	0.014
K00091	dihydroflavonol-4-reductase [EC:1.1.1.219]	199.34	265.2	404.2	345.4	428	329.2	200	407	289.7	285.5	153.33	148	220	64	251	131	135	77	65	90
K00094	galactitol-1-phosphate 5-dehydrogenase [EC:1.1.1.251]	6.67	1.33	9	14.33	6.67	5.33	2.33	1	4	5.67	1.33	0.014	2	7	0.014	0.014	142	0.014	0.014	0.014
K00096	glycerol-1-phosphate dehydrogenase [NAD(P)+] [EC:1.1.1.261]	1769.67	2602	677.5	2735	818	726	751.5	803	974	1701.5	910.5	1927	3344.5	831	1024	853.5	1610	2306	858.5	1522.5
K00097	4-hydroxythreonine-4-phosphate dehydrogenase [EC:1.1.1.262]	11980.3	8882.73	9097.63	11157.2	8058.08	8107.38	8229.65	10060.8	7464.61	10356.3	6509.83	17795	7759.42	8118.17	17035.3	9855.83	9950.01	8954.17	12163.5	12715.7
K00098	L-idonate 5-dehydrogenase [EC:1.1.1.264]	8.75	10	14.5	20	12.25	16.75	3.42	9.75	8.25	15	1	0.014	1	8	0.014	0.014	0.014	1	0.014	4
K00099	1-deoxy-D-xylulose-5-phosphate reductoisomerase [EC:1.1.1.267]	24107.4	25705	25983	25027.8	22896.6	15885.9	17691.7	24221	21311.8	22365.3	16033.8	28739.8	26813.9	19228.2	36157.1	22683.7	23168.5	22234.8	27341	25667.2
K00100	butanol dehydrogenase [EC:1.1.1.-]	19677.8	19362.8	20675.1	20398.7	16655.8	13636.8	18024.1	19006.1	15222.9	18503.8	20103.2	27245.5	30796.8	16423.5	37799.3	19475	25196	19949.8	25151.8	25838.2
K00101	L-lactate dehydrogenase (cytochrome) [EC:1.1.2.3]	260.09	321.66	165.5	649	144.84	207.08	212.74	169.75	203.75	256.25	122.16	117	417.5	73.01	300	98	271	106	315.5	92.5
K00102	D-lactate dehydrogenase (cytochrome) [EC:1.1.2.4]	2667.42	2013	939.08	2127.25	835.5	629.83	943.5	1094.16	1019.83	1096.33	1744.33	1640	4143.5	4266	3548.5	2523	1474.5	4319	2929	2680
K00103	L-gulonolactone oxidase [EC:1.1.3.8]	28	0.014	1	2.67	1.5	0.014	0.014	0.014	2	3.5	0.014	0.014	0.014	4.67	0.014	0.014	0.014	2	0.014	1
K00104	glycolate oxidase [EC:1.1.3.15]	8541.84	7037.35	6428.11	6204.23	6311.34	2530.77	9831.84	5350.49	7026.86	3774	8252.34	5984.83	8565	11927.5	8221.31	15754.7	10331.7	10251.2	8418.34	6815.85
K00105	alpha-glycerophosphate oxidase [EC:1.1.3.21]	22	80.5	427.17	20.33	39.83	79.5	239	81.33	6869.93	697.5	3	3	1	7.5	0.014	2	1288.6	2	7	108.2
K00108	choline dehydrogenase [EC:1.1.99.1]	267.15	319.33	177.91	635.08	131.17	189.58	224.08	1910.58	206.58	275	119.32	117	414	53	298	98	263	103	312	82.5
K00109	2-hydroxyglutarate dehydrogenase [EC:1.1.99.2]	28	0.014	0.014	0.014	0.014	0.014	0.014	0.014	0.014	0.014	0.014	0.014	0.014	0.014	0.014	0.014	0.014	1.5	0.014	0.014
K00111	glycerol-3-phosphate dehydrogenase [EC:1.1.5.3]	17253.7	20882.5	18337.5	19426.9	18659.6	12694.8	9467.51	18276.8	17313.9	17022.3	18724.2	25757.8	27574.1	17892.2	33202.3	20004.8	23898.2	18476	19431.2	21579.5
K00112	glycerol-3-phosphate dehydrogenase subunit B [EC:1.1.5.3]	1282	1183.33	400.16	816	592.59	360.49	456.84	710.99	517	665.34	1455	1360	3313.67	3205.67	2000.33	2035.67	1456.33	3642	1953.33	2040
K00113	glycerol-3-phosphate dehydrogenase subunit C	1313.67	1186.33	406.16	833	614.59	362.49	462.84	720.99	529	665.34	1455	1360	3313.67	3205.67	2000.33	2035.67	1456.33	3643	1954.33	2043
K00114	alcohol dehydrogenase (cytochrome c) [EC:1.1.2.8]	42.92	6.2	7.03	2.98	4.5	7.03	6.5	7.83	5.03	12.83	0.33	0.014	0.014	0.014	0.014	0.014	0.014	0.014	0.014	5
K00116	malate dehydrogenase (quinone) [EC:1.1.5.4]	62.09	29.53	66.03	57.31	44.92	36.78	30.16	3492	16	87.84	587.49	844	52.5	375.67	69	1682	493	402	898.5	51
K00117	quinoprotein glucose dehydrogenase [EC:1.1.5.2]	59.81	11.33	40.33	38.83	32.42	24	12.66	20.5	16.5	52	1.33	0.014	2	12	0.014	0.014	142	0.014	0.014	9
K00118	glucose-fructose oxidoreductase [EC:1.1.99.28]	2	0.014	1	1	0.014	1	1.33	1	1	1.33	0.014	0.014	0.014	0.014	0.014	0.014	0.014	0.014	0.014	4
K00121	S-(hydroxymethyl)glutathione dehydrogenase / alcohol dehydrogenase [EC:1.1.1.284 1.1.1.1]	628.15	520.83	816.25	1013.17	293.17	352.58	332.91	393.08	7297.58	1159.58	220.16	191.5	450.5	171.35	345.5	194	1565.5	267.5	350	392
K00122	formate dehydrogenase [EC:1.17.1.9]	140.5	7.2	7.95	3.73	1	2.7	5	5	2.2	1	0.014	0.014	6	3	5	0.014	0.014	0.014	0.014	4
K00123	formate dehydrogenase major subunit [EC:1.17.1.9]	12639.4	13591.2	14822.3	13817.9	9221.6	5518.25	7693.24	11651.7	10951.3	7826.51	6677.47	8167.5	15666	16019.8	12739.5	12557.7	6428.17	17713.5	9170	10558.7
K00124	formate dehydrogenase iron-sulfur subunit	4619.01	3901.23	3395.81	3983.63	1708.92	1246.31	2134	2590.66	2143.06	2076.83	3231.49	3059	7580	8030.67	5729.5	5179.2	2904.5	8609	4744	4950
K00125	formate dehydrogenase (coenzyme F420) beta subunit [EC:1.17.98.3 1.8.98.6]	0.014	0.014	0.014	0.014	0.014	0.014	0.014	0.014	0.014	2	0.014	0.014	0.014	0.014	0.014	0.014	0.014	0.014	0.014	0.014
K00126	formate dehydrogenase subunit delta [EC:1.17.1.9]	204	276.2	113.2	577.4	76	161.2	183	100	171.2	208	114.33	117	403	32	290	98	121	98	311	64
K00127	formate dehydrogenase subunit gamma	786.59	1156.23	2118.48	1530.46	614.42	495.98	800	934.33	802.73	737.5	166.99	342	600.5	499.17	507	784	474	674.5	413	260.5
K00128	aldehyde dehydrogenase (NAD+) [EC:1.2.1.3]	10914.7	11971.4	12879.2	10355.9	12770.7	10180.1	7779.91	17718.7	9214.76	13053.9	6910.16	12971.5	10853.4	9238.84	17113.3	11277.7	9940.33	8923.5	14010.1	11973.5
K00129	aldehyde dehydrogenase (NAD(P)+) [EC:1.2.1.5]	1.67	1.33	6	7.33	4.67	3.33	0.33	0.014	2	3.67	0.33	0.014	0.014	0.014	0.014	0.014	0.014	0.014	0.014	0.014
K00130	betaine-aldehyde dehydrogenase [EC:1.2.1.8]	193.4	23.66	62.08	68.65	54.34	33.58	25.41	1787.25	27.75	54.09	4.97	0.014	20	40	10	0.014	146	7.5	4	27
K00131	glyceraldehyde-3-phosphate dehydrogenase (NADP+) [EC:1.2.1.9]	2033	1970	2107	3386	1734	1072	2984.83	1884	3131	1998.33	2117	4740	1507	1742	4661	3304	3727.67	1689.5	1731	3433.17
K00132	acetaldehyde dehydrogenase (acetylating) [EC:1.2.1.10]	15	7.5	34.17	26.17	15.17	5.83	23.5	1.33	0.5	7.17	117	1524	257	189.5	689.83	668.33	172.51	23	44	591.34
K00133	aspartate-semialdehyde dehydrogenase [EC:1.2.1.11]	24286	25958.8	26675.4	25129	23095.8	16248.7	19739.9	24552.4	28646.7	23458	37513.2	34678.3	41206.9	30167.2	47316.1	36072.7	39616.1	26540.3	32671.5	30610.4
K00134	glyceraldehyde 3-phosphate dehydrogenase [EC:1.2.1.12]	28263.6	31007.5	31039.2	28582.3	28393.8	18091.6	22587.1	29054.9	40703.6	26465.4	39443.5	36776.8	44814.4	34417.7	50970.6	38837.9	42935.7	31035.3	35612.5	33497.1
K00135	succinate-semialdehyde dehydrogenase / glutarate-semialdehyde dehydrogenase [EC:1.2.1.16 1.2.1.79 1.2.1.20]	2125.25	2196.86	1304.76	3221.05	1080.34	1097.27	1598.57	1348.4	1436.77	1500.91	14935.3	6031	10680	13540	11988	13950	11661.5	8201.5	7972	7129.5
K00137	aminobutyraldehyde dehydrogenase [EC:1.2.1.19]	10.67	9.33	13.33	23.33	8.92	12.5	1.33	0.014	5	23.67	1.33	0.014	2	7	0.014	0.014	144	0.014	0.014	0.014
K00138	aldehyde dehydrogenase [EC:1.2.1.-]	243.4	301.53	150.61	616.64	101.17	184.28	198.91	116.58	179.78	261.08	122.16	117	410	49	294	98	263	99	314	84.5
K00140	malonate-semialdehyde dehydrogenase (acetylating) / methylmalonate-semialdehyde dehydrogenase [EC:1.2.1.18 1.2.1.27]	676.43	910.03	503.53	1857.9	347.59	522.44	655.91	400.24	574.51	757.33	582.15	1929	1507	340.17	1699.83	1003.33	584.11	477	1042	926.04
K00141	benzaldehyde dehydrogenase (NAD) [EC:1.2.1.28]	116	268	114	569.33	72	151	180.5	90	165	201	114.33	117	403	29.67	290	98	123	100	311	60
K00145	N-acetyl-gamma-glutamyl-phosphate reductase [EC:1.2.1.38]	23294.9	25288.4	26142.5	24671.5	21982.9	15878.2	17469.5	22235.9	28061.5	22795.3	15642.7	28551.8	26629.9	18916.2	35081.1	22257.2	24342.1	21778.3	26127	25304.9
K00146	phenylacetaldehyde dehydrogenase [EC:1.2.1.39]	68.09	13.66	31.58	25.74	25.09	14.33	11.66	21.5	8.5	48.34	2.99	0.014	2	11	0.014	0.014	142	1	0.014	0.014
K00147	glutamate-5-semialdehyde dehydrogenase [EC:1.2.1.41]	24062	25429.4	26111.6	24638.1	22058.4	15578.4	17435.5	22177.4	28021	22184.1	33683.7	31565.8	39054.2	26036	45639.8	26601.5	32154.8	25145.3	30096.2	29345.4
K00148	glutathione-independent formaldehyde dehydrogenase [EC:1.2.1.46]	13	3	2	8.01	4.5	2	3.5	4	1.5	5.5	1.33	0.014	0.014	7.01	0.014	0.014	4	3	0.014	2
K00150	glyceraldehyde-3-phosphate dehydrogenase (NAD(P)) [EC:1.2.1.59]	46.5	7	58.5	33.5	38	12	35	33	18	30.5	81	0.014	0.014	0.014	0.014	0.014	0.014	0.014	0.014	0.014
K00151	5-carboxymethyl-2-hydroxymuconic-semialdehyde dehydrogenase [EC:1.2.1.60]	20.09	8.33	13.66	9.58	7.42	7.33	3.83	6.16	4.83	17	1.66	0.014	2.5	4	2	0.014	0.014	2.5	3	19
K00153	S-(hydroxymethyl)mycothiol dehydrogenase [EC:1.1.1.306]	17.5	2.67	3.5	6.33	3.83	0.5	1.5	2	2.5	8.5	3.5	0.014	3	15.67	4	0.014	4	3	3	20
K00154	coniferyl-aldehyde dehydrogenase [EC:1.2.1.68]	124.39	279	119	574	75	156	189.5	96	171	210.25	117.33	117	403	34	291	98	121	98	311	61
K00156	pyruvate dehydrogenase (quinone) [EC:1.2.5.1]	1097.07	544.57	1124.85	683.71	343.57	277.97	3917.99	1454.13	225.28	406.04	36.83	310	227.17	55.34	248	133	437.33	438.67	695.73	229.67
K00158	pyruvate oxidase [EC:1.2.3.3]	202	404	481.37	47.33	203.03	228	2380.6	1928.83	7162.33	747.7	4952	2730.5	2543	6490.5	2353	9368	8912	1256.5	2121.5	1416
K00161	pyruvate dehydrogenase E1 component alpha subunit [EC:1.2.4.1]	2687.34	797.87	2297.9	940.71	1041.03	461.03	6443.93	5508.32	7544.93	1328.87	18798.8	4058.5	13295.5	7433.17	10819.7	4774.53	10952.1	4028.67	5959	4949.87
K00162	pyruvate dehydrogenase E1 component beta subunit [EC:1.2.4.1]	2630.67	705.87	2133.9	880.71	895.53	399.03	6282.93	5328.32	7458.43	1272.37	18478.8	4047.5	13177	7427.17	10662.2	4749.53	10704.6	3984.67	5917	4845.37
K00163	pyruvate dehydrogenase E1 component [EC:1.2.4.1]	403.48	582	273.08	1212.32	200	340.08	388.25	221.41	362.08	456.25	244.16	245	828.5	100.67	599	199	389	223	638	184.5
K00164	2-oxoglutarate dehydrogenase E1 component [EC:1.2.4.2]	1307.23	419.87	1404.11	781.97	301.5	281.78	4019.25	3182.57	267.58	357.75	139.33	223.5	440.5	75.17	469.67	144.33	277.5	543.17	702.5	215.17
K00166	2-oxoisovalerate dehydrogenase E1 component alpha subunit [EC:1.2.4.4]	916.17	17.67	1006.33	84.58	18.5	10.5	3712.67	2880.99	15.8	29.17	14	92	5	6	161.67	29.33	0.014	416.17	365	98.67
K00167	2-oxoisovalerate dehydrogenase E1 component beta subunit [EC:1.2.4.4]	935.5	18.67	1006.33	84.58	18.5	10.5	3712.67	2881.99	15.8	29.17	14	92	5	6	161.67	29.33	0.014	414.17	365	98.67
K00169	pyruvate ferredoxin oxidoreductase alpha subunit [EC:1.2.7.1]	4145.5	7449.5	10227.2	4999.33	9113.5	4486.75	3989.5	6699.5	8905	5727.5	1557.5	2156.5	2376	1699	4434.5	4427	2392	2421	2638.5	2223
K00170	pyruvate ferredoxin oxidoreductase beta subunit [EC:1.2.7.1]	4149.5	7451.5	10228	5002	9122.5	4490.75	3989.5	6696.5	8905	5730.5	1557.5	2157.5	2376	1704	4456.5	4432	2382	2433	2646.5	2223
K00171	pyruvate ferredoxin oxidoreductase delta subunit [EC:1.2.7.1]	1671.5	3274.5	4945.5	1872	4271.5	2856.25	1435.5	4059.5	3894.5	3714.5	1416	1774.5	2138.5	1393.5	3462.5	3814.5	2355.5	1850	2536.5	2043.5
K00172	pyruvate ferredoxin oxidoreductase gamma subunit [EC:1.2.7.1]	4229.5	7735.5	10268.2	5071.33	9166.5	4493.75	4161.5	6695.5	8939	5736.5	1557.5	2157.5	2376	1704	4456.5	4432	2396	2520	2646.5	2223
K00174	2-oxoglutarate/2-oxoacid ferredoxin oxidoreductase subunit alpha [EC:1.2.7.3 1.2.7.11]	28544.2	29085.3	27179	29423.2	25976.8	21831.8	15698.8	28253.8	24229.2	27702.3	10618.3	28206.5	25621.8	15490.8	21231.2	19211.7	13640.3	20664.2	21276.6	20260
K00175	2-oxoglutarate/2-oxoacid ferredoxin oxidoreductase subunit beta [EC:1.2.7.3 1.2.7.11]	28476.2	28988.3	27143	29453.2	25906.8	21836.8	15679.8	28197.8	24215.2	27665.3	10605.3	28219.5	25627.8	15488.8	21225.2	19086.7	13638.3	20604.2	21272.6	20246
K00176	2-oxoglutarate ferredoxin oxidoreductase subunit delta [EC:1.2.7.3]	15478	15106.6	13625.4	17610.1	11022.3	10932.2	6928.99	13608.6	11297.5	14922.1	6430.67	17203	17556.4	10384.7	12967.8	10617.6	9689.5	13301.7	14045.5	12995.2
K00177	2-oxoglutarate ferredoxin oxidoreductase subunit gamma [EC:1.2.7.3]	15481	15119.6	13655.4	17612.1	11056.3	10939.2	6946.99	13628.6	11313.5	14941.1	7018.67	18047	17599.4	10429.7	12989.8	11889.6	9856.83	13497.7	14934.5	13007
K00179	indolepyruvate ferredoxin oxidoreductase, alpha subunit [EC:1.2.7.8]	9443.48	9499.2	9571.41	11354.6	5652.73	4705.01	4486.15	7173.23	6105.34	8136.03	5557.67	8026.5	14591.7	6730.33	11011.3	6507.57	5560.83	8889.67	8077.57	8215.66
K00180	indolepyruvate ferredoxin oxidoreductase, beta subunit [EC:1.2.7.8]	9460.48	9562.2	9584.41	11403.6	5673.73	4729.51	4520.15	7193.23	6234.34	8170.03	5559.67	8077	14597.7	6783.83	11021.3	6522.57	5563.33	8957.67	8093.57	8390.16
K00184	dimethyl sulfoxide reductase iron-sulfur subunit	8063.67	8802.37	14305.8	8714.73	4407	2900.2	9423.83	9230.16	5032.2	4477.33	1915.17	3093	5070.5	5230.5	4365.17	4559.33	1504	7006.17	3382.5	3427.67
K00185	dimethyl sulfoxide reductase membrane subunit	5341.17	4438.37	6886.53	4355.23	2133.5	1423.7	6648.33	5000.66	2500.7	2266.33	1740.17	2220	4243	4674.5	3802.17	3242.83	1446.5	5505.67	3188.5	3046.67
K00186	2-oxoisovalerate ferredoxin oxidoreductase, alpha subunit [EC:1.2.7.7]	0.014	0.014	0.014	0.014	0.014	0.014	0.014	0.014	0.014	2	0.014	0.014	0.014	0.014	0.014	0.014	0.014	0.014	0.014	0.014
K00187	2-oxoisovalerate ferredoxin oxidoreductase, beta subunit [EC:1.2.7.7]	0.014	0.014	0.014	0.014	0.014	0.014	0.014	0.014	0.014	2	0.014	0.014	0.014	0.014	0.014	0.014	0.014	0.014	0.014	0.014
K00188	2-oxoisovalerate ferredoxin oxidoreductase, delta subunit [EC:1.2.7.7]	0.014	0.014	0.014	0.014	0.014	0.014	0.014	0.014	0.014	2	0.014	0.014	0.014	0.014	0.014	0.014	0.014	0.014	0.014	0.014
K00194	acetyl-CoA decarbonylase/synthase, CODH/ACS complex subunit delta [EC:2.1.1.245]	80.5	154	54	133	69	31.5	53.5	50.5	75	57.5	26.5	65.5	498.5	540	342	137.5	72	64	44.5	77.5
K00196	anaerobic carbon-monoxide dehydrogenase iron sulfur subunit	3493.17	3788.5	1344	3635	1359	1096.5	1274.5	1704	1656	1649.5	2118.5	2974	7459.5	4490	3805	2771.5	1996.5	6182.17	2956.5	3978.5
K00197	acetyl-CoA decarbonylase/synthase, CODH/ACS complex subunit gamma [EC:2.1.1.245]	80.5	153	54	133.5	73	31.5	55	53	80.5	56.5	26.5	65.5	498.5	540	342	137.7	72	64	44.5	77.5
K00198	anaerobic carbon-monoxide dehydrogenase catalytic subunit [EC:1.2.7.4]	4362.5	4032.5	3062.67	5555.17	2819.5	1753.49	1876.83	3076.5	4655.17	3178	3496.5	6429	5916	6387.33	7496.33	5809.73	4474.01	6104	4562.17	5923.67
K00200	formylmethanofuran dehydrogenase subunit A [EC:1.2.7.12]	51	3.2	0.2	1.4	1	1.2	1	2	0.2	2	0.014	0.014	0.014	0.014	0.014	0.014	0.014	0.014	0.014	0.014
K00201	formylmethanofuran dehydrogenase subunit B [EC:1.2.7.12]	51	3.2	0.2	1.4	1	1.2	1	2	0.2	2	0.014	0.014	0.014	0.014	0.014	0.014	0.014	0.014	0.014	0.014
K00202	formylmethanofuran dehydrogenase subunit C [EC:1.2.7.12]	51	3.2	0.2	1.4	1	1.2	1	2	0.2	2	0.014	0.014	0.014	0.014	0.014	0.014	0.014	0.014	0.014	0.014
K00203	formylmethanofuran dehydrogenase subunit D [EC:1.2.7.12]	0.014	0.014	0.014	0.014	0.014	0.014	0.014	0.014	0.014	2	0.014	0.014	0.014	0.014	0.014	0.014	0.014	0.014	0.014	0.014
K00204	4Fe-4S ferredoxin	0.014	0.014	0.014	0.014	0.014	0.014	0.014	0.014	0.014	2	0.014	0.014	0.014	0.014	0.014	0.014	0.014	0.014	0.014	0.014
K00205	4Fe-4S ferredoxin	0.014	0.014	0.014	0.014	0.014	0.014	0.014	0.014	0.014	4	0.014	0.014	0.014	0.014	0.014	0.014	0.014	0.014	0.014	0.014
K00208	enoyl-[acyl-carrier protein] reductase I [EC:1.3.1.9 1.3.1.10]	10862.2	7055.5	7187.42	7509.94	6394.74	7132.92	7725.49	10218	11417.1	8873.32	21610.2	11920.5	19959.9	14632.3	16396	10845	13526.9	10942.2	12052	10297.4
K00209	enoyl-[acyl-carrier protein] reductase / trans-2-enoyl-CoA reductase (NAD+) [EC:1.3.1.9 1.3.1.44]	237	514.5	183.17	353	101.75	102.75	233.58	137.25	215.75	367.83	24.83	112.5	512.5	622	366.5	197	62.5	231.67	30.5	191
K00214	biliverdin reductase [EC:1.3.1.24]	46.5	7	58.5	31.5	38	12	35	32	17	28	81	0.014	0.014	0.014	0.014	0.014	0.014	0.014	0.014	0.014
K00215	4-hydroxy-tetrahydrodipicolinate reductase [EC:1.17.1.8]	27994.3	30462.5	30049.1	31052.5	24733.3	18241.2	21415.6	27529.9	31396.7	26180.5	39481.8	37919.8	46675.4	33379.2	50179.5	39651	40862.1	32132.3	34598	34505.2
K00216	2,3-dihydro-2,3-dihydroxybenzoate dehydrogenase [EC:1.3.1.28]	19.42	6	23.83	29.66	19	14.25	3.58	5.25	6.75	29.67	1.33	0.014	2	10	0.014	0.014	142	0.014	0.014	0.014
K00217	maleylacetate reductase [EC:1.3.1.32]	2	0.014	0.014	2	0.014	0.014	0.014	1	2	1	1	0.014	0.014	0.014	0.014	0.014	0.014	1	0.014	4
K00218	protochlorophyllide reductase [EC:1.3.1.33]	46.5	7	58.5	31.5	39	12	35	34	19	29	81.33	0.014	0.014	0.014	0.014	0.014	0.014	0.014	0.014	0.014
K00219	2,4-dienoyl-CoA reductase (NADPH2) [EC:1.3.1.34]	31.12	19.33	36.16	33.66	28.67	23.08	11.41	18.08	16.58	39.58	50.66	26	25	66	57	17	187	15	93	169
K00220	cyclohexadieny/prephenate dehydrogenase [EC:1.3.1.43 1.3.1.12]	159.25	8.2	21.2	31.65	33.5	10.7	19.5	53.5	21.7	20	0.014	0.014	6	5	6	0.014	0.014	1	1	16.5
K00221	alkylmercury lyase [EC:4.99.1.2]	0.014	1	0.014	0.014	0.014	0.014	0.014	0.014	0.014	0.014	0.014	0.014	0.014	0.014	0.014	0.014	0.014	0.014	0.014	0.014
K00226	dihydroorotate dehydrogenase (fumarate) [EC:1.3.98.1]	510.4	661.2	1506.36	634.9	1419.1	1027.19	2644.09	1020.22	7879.43	2290.07	10103.7	4124.5	9856.67	4384.17	2870.33	10422.2	12664.4	1305	2444.73	1071.2
K00227	Delta7-sterol 5-desaturase [EC:1.14.19.20]	0.014	0.014	0.014	0.014	1	0.014	0.014	2	0.014	0.014	0.014	0.014	0.014	0.014	0.014	0.014	0.014	0.014	0.014	0.014
K00228	coproporphyrinogen III oxidase [EC:1.3.3.3]	371.23	360.53	449.11	698.81	216.67	264.78	333.41	255.08	247.28	302.08	206.16	129.5	424	53.5	305	111	272.5	124	327.5	97.5
K00230	menaquinone-dependent protoporphyrinogen oxidase [EC:1.3.5.3]	72.17	21.33	63	149.66	53.17	24.25	37.75	20.25	19.25	39.67	56.83	1516	356	183.5	775	974	708	122.17	11	558
K00231	protoporphyrinogen/coproporphyrinogen III oxidase [EC:1.3.3.4 1.3.3.15]	273.67	159.87	59.7	150.83	181.33	39.5	47.75	1890.5	62.9	123	22.5	3	21.5	22.67	10	127	14.6	69.5	23	36.2
K00232	acyl-CoA oxidase [EC:1.3.3.6]	21	5	3.5	6	5.5	1.5	3.33	4	2	8.83	1	0.014	6.5	20.67	4	0.014	2	3	3	20
K00239	succinate dehydrogenase / fumarate reductase, flavoprotein subunit [EC:1.3.5.1 1.3.5.4]	14694.4	13579.4	12276.3	14607	12704	9829.88	10675.1	14166.4	12405.7	12704.1	4880.33	12651.5	7954.75	5693.34	9439.5	6620.53	6711.5	7495.67	8303.98	8420.01
K00240	succinate dehydrogenase / fumarate reductase, iron-sulfur subunit [EC:1.3.5.1 1.3.5.4]	10775.5	9352.57	9517.21	8735.7	10315.8	8096.13	8816.07	11328.9	7925.49	9220.78	2414.66	6799	4059.42	4165.51	5182.5	3416.2	3076.83	4027.17	5739.48	4126.17
K00241	succinate dehydrogenase / fumarate reductase, cytochrome b subunit	8182.05	5551.57	5923.38	6091.7	5723.32	6651.3	6683.07	9234.54	3270.66	7427.95	2003.33	6433	3740.42	3442.84	3690.5	2810.2	2911.83	3511.17	5174.48	3767.17
K00242	succinate dehydrogenase / fumarate reductase, membrane anchor subunit	341.9	311.2	188.19	671.3	165.5	196.11	257.58	171.24	215.61	261.58	125.49	129.5	430.5	66.5	307	111	272.5	126.5	333.5	117.5
K00243	uncharacterized protein	7406.73	8027.68	7082.06	7257.4	6566.02	6807.68	7585.09	8551.14	10020.3	9340.9	29291.5	21221.8	23840.4	22996.7	30296.5	22647.2	30287.6	13107.5	19380.3	18529.9
K00244	fumarate reductase flavoprotein subunit [EC:1.3.5.4]	8022.84	12404.2	20002.8	11010.5	5798.84	3952.75	10301.6	10370.2	13896.4	6961.84	36741.7	19224	23958	28429.5	25459.5	46591	41234.8	16985	15744.5	14497.9
K00245	fumarate reductase iron-sulfur subunit [EC:1.3.5.4]	2007.42	1488.83	756	1318.66	610.92	419.75	768.5	950.5	747	767.67	2119.33	2211	3532.5	4090.5	2705	3896.5	1705.5	4334	3042.5	2384.5
K00246	fumarate reductase subunit C	1854.17	1341.33	580.5	1161.66	567.92	376.5	593.5	740	655	707.67	2119.33	2193	3530.5	4073	2695.5	3875	1703.5	4324	3041	2383.5
K00247	fumarate reductase subunit D	8.67	15.33	12.5	21.33	15.92	16.5	5.5	8	6	23.67	1.33	0.014	2	7	0.014	0.014	142	0.014	0.014	0.014
K00248	butyryl-CoA dehydrogenase [EC:1.3.8.1]	6324.66	9549.66	10623.4	7084.49	10137.4	6552.75	3661.76	9251.16	9482.94	7592.83	4403.85	7273.66	9023.17	2206.3	10850.6	8113.15	6074.5	7022.5	10319.5	7795.69
K00249	acyl-CoA dehydrogenase [EC:1.3.8.7]	876.5	415.2	218.77	690.88	195.5	217.02	308	282.65	266.52	402.82	130.66	129	462	103.67	325	102	133	145.5	327	116.5
K00252	glutaryl-CoA dehydrogenase [EC:1.3.8.6]	280.84	408	357.42	642	237	253.33	264.33	294.16	235.83	314.66	123.83	119	423	71.34	304	102	128	108	325	130.5
K00253	isovaleryl-CoA dehydrogenase [EC:1.3.8.4]	222.84	296	135.58	602.58	109.5	172.83	207	155.83	193.83	230.58	117.33	117	409	36	296	98	121	99	312	71.5
K00254	dihydroorotate dehydrogenase [EC:1.3.5.2]	1477.23	470.07	1700.11	1157.3	668	570.03	4262.75	1508.07	442.78	985.25	984.33	1720	875.5	470.5	685.67	1913.83	827	1001.17	1926.5	332.17
K00255	long-chain-acyl-CoA dehydrogenase [EC:1.3.8.8]	6.28	0.014	4	2	3	1	2	1	3	3	0.014	0.014	4	4	0.014	0.014	0.014	0.014	0.014	0.014
K00257	acyl-ACP dehydrogenase [EC:1.3.99.-]	7832.97	6251.6	4819.13	7688.52	5684.82	7045.16	3295.49	6463.45	3801.47	7987.19	1837.5	6628	4554.42	3617.68	4044.33	2882.67	2716.83	3248	5360.48	3929.5
K00259	alanine dehydrogenase [EC:1.4.1.1]	11653.4	10241.7	9344.75	9144.57	11348.8	8077.44	5932.15	11042.5	15679.6	9883.53	4363.5	8486.5	6562.42	7566.34	7062.33	6674.37	5415.43	7488	7627.48	6341.7
K00260	glutamate dehydrogenase [EC:1.4.1.2]	35	10	11	4	15	4	7	1756	14.8	48	0.014	0.014	2	0.014	2	1	14	9	0.014	7
K00261	glutamate dehydrogenase (NAD(P)+) [EC:1.4.1.3]	2310.76	3838.33	3595.16	2933.66	4713.92	1564.58	2230.91	2148.74	4710.58	1931.33	333.66	301	471	205	1155	600	141	382.5	375	162
K00262	glutamate dehydrogenase (NADP+) [EC:1.4.1.4]	26217.9	25654.3	26242.3	25684.7	22781.3	20343	17232.7	25304.1	25465.4	27357.2	23272.7	34758.3	37116.8	22321.2	39625.5	25557.2	30637.4	24269.3	29955.5	28414.9
K00263	leucine dehydrogenase [EC:1.4.1.9]	66.17	7	22.25	12.58	13.5	7	14.5	1754.83	10	20.5	1	0.014	1	6	2	3	2	5	1	8
K00265	glutamate synthase (NADPH) large chain [EC:1.4.1.13]	9361.88	6107.7	5498.64	6437.54	4862.82	6226.98	6520.9	9010.22	3125.83	6669.12	3082	6917	6528.75	7054.67	5972.17	4628.83	3335.5	7163.67	6579.15	5777.17
K00266	glutamate synthase (NADPH) small chain [EC:1.4.1.13]	33455.1	39105.7	37490.9	34322.6	33858.1	25661.3	22622.1	34138.4	35737.9	35601.2	29036	49059.2	43404.3	36784.6	68973.3	38501.8	44966.1	39093.2	45752.5	46720.1
K00270	phenylalanine dehydrogenase [EC:1.4.1.20]	3	0.014	0.014	0.014	0.014	0.014	0.014	0.014	0.014	0.014	0.014	0.014	0.014	0.014	0.014	0.014	0.014	0.014	0.014	0.014
K00271	valine dehydrogenase (NAD+) [EC:1.4.1.23]	19	0.014	1	3	2.5	0.014	0.014	0.014	2	3	0.014	0.014	0.014	7.67	0.014	0.014	2	2	0.014	0.014
K00273	D-amino-acid oxidase [EC:1.4.3.3]	6	0.014	0.25	0.33	3	0.014	0.014	1	1	4.5	0.014	0.014	0.014	3	0.014	0.014	2	0.014	0.014	0.014
K00274	monoamine oxidase [EC:1.4.3.4]	312.92	154.2	191.7	345.65	100.17	86.86	108.83	127.16	211.53	178.83	90.5	1574.5	276.5	254.5	723.33	758.33	171.01	147	28.5	772.34
K00275	pyridoxamine 5'-phosphate oxidase [EC:1.4.3.5]	1341.13	421.9	1462.36	820.71	338.57	297.48	4055.15	1502.97	282.78	394.95	233.83	283.5	432.5	69.84	489.67	146.33	304.5	521.17	735.9	248.17
K00276	primary-amine oxidase [EC:1.4.3.21]	15.81	2.33	8	16.67	7.17	6.33	1.33	0.014	4.5	10.67	1.33	0.014	6	10.34	2	0.014	148	2	0.014	2
K00278	L-aspartate oxidase [EC:1.4.3.16]	20342.7	23242.9	22905.7	22779.8	20457.2	15045.5	16248.3	20658.2	19732.1	20400.8	12676.3	21923.8	23148.4	16926.7	30307.3	18097.9	17680.5	20187.8	22775	21908.8
K00280	lysyl oxidase-like protein 2/3/4 [EC:1.4.3.-]	1	0.014	0.014	0.014	1	0.014	0.014	0.014	0.014	0.014	0.014	0.014	0.014	0.014	0.014	0.014	0.014	0.014	0.014	0.014
K00281	glycine dehydrogenase [EC:1.4.4.2]	1538.9	776.57	2080.6	1252.12	1137.57	909.97	4367.07	1890.96	823.28	1494.12	435	1110	971.17	141.84	657	312.5	793.33	593.67	1633.73	365.67
K00282	glycine dehydrogenase subunit 1 [EC:1.4.4.2]	13884.5	16672	14449.7	14708.9	15646.9	11355.6	7214	15794.1	14678.6	13348.2	7909	16448	13449.2	10227	18399.8	11651.5	10191.1	14318	10433.2	13927
K00283	glycine dehydrogenase subunit 2 [EC:1.4.4.2]	13887.5	16672	14449.7	14708.9	15646.9	11355.6	7214	15794.1	14678.6	13348.2	7909	16448	13449.2	10227	18399.8	11651.5	10191.1	14318	10433.2	13927
K00284	glutamate synthase (ferredoxin) [EC:1.4.7.1]	5074.33	9309.48	11454.1	5740.08	9875.09	4686.73	9783.08	6572.67	8793.08	6930.16	7577.67	10108.8	8222	8915.81	19990.6	9609.49	12730.2	7152.5	9843.01	11025
K00285	D-amino-acid dehydrogenase [EC:1.4.5.1]	830.08	1419.66	649.48	2955.49	459.84	832.73	966.24	589.9	892.4	1092.07	582.31	585	2030.5	182.67	1462	490	749	495	1557.5	345
K00286	pyrroline-5-carboxylate reductase [EC:1.5.1.2]	24282.5	25921	26313.9	25080.1	23036.1	15953.4	19922.4	24377.9	28287.4	22975.5	37327.8	33847.3	40233.9	29781.2	47132.1	35724.7	38925.7	26138.3	32288.5	30570.6
K00287	dihydrofolate reductase [EC:1.5.1.3]	13905	16667	18003.9	13107.3	18049.1	12254.1	15430.6	17381	20491.7	16993.3	32144.3	24723.3	27335.4	23968.7	37148.1	27292	32714.1	16928.2	25654	22896.4
K00288	methylenetetrahydrofolate dehydrogenase (NADP+) / methenyltetrahydrofolate cyclohydrolase / formyltetrahydrofolate synthetase [EC:1.5.1.5 3.5.4.9 6.3.4.3]	0.014	0.014	0.014	0.014	0.014	1	1	0.014	0.014	1	0.014	0.014	0.014	0.014	0.014	0.014	0.014	0.014	0.014	0.014
K00290	saccharopine dehydrogenase (NAD+, L-lysine forming) [EC:1.5.1.7]	12661.7	11793.4	11381.9	13796.1	9161.15	9505.18	10904	12352	8658.75	12190.5	8585.67	17707	16293.9	13511.5	21300.8	11298.8	13088.8	13081.8	13277.6	15339.8
K00293	saccharopine dehydrogenase (NADP+, L-glutamate forming) [EC:1.5.1.10]	0.014	0.014	7	0.014	2	1	0.014	4	1	1	0.014	0.014	0.014	0.014	0.014	0.014	0.014	0.014	0.014	0.014
K00294	1-pyrroline-5-carboxylate dehydrogenase [EC:1.2.1.88]	196.5	438	670.16	191.67	672.67	437.49	256.42	2328.65	462.3	649	54.67	275	178.67	43.34	67.33	94.67	284.33	63	1075.33	211
K00297	methylenetetrahydrofolate reductase (NADPH) [EC:1.5.1.20]	21347.2	22332.9	19876.1	22679.2	17521.5	13249.2	16059.7	17583.7	16929.9	19729.6	14490.8	28703.3	24906.2	18056.7	32772.6	18959.5	21160.7	19958.3	24042	23668.5
K00298	N5-(carboxyethyl)ornithine synthase [EC:1.5.1.24]	0.014	0.014	7	1	0.014	0.014	0.014	2	0.014	4	0.014	0.014	0.014	0.014	0.014	0.014	0.014	6	0.014	0.014
K00299	FMN reductase [EC:1.5.1.38]	182.73	295.53	141.7	609.73	103.17	181.78	195.58	110.08	176.28	241.5	122.49	117	413.5	67.34	296	98	265	106	314	87
K00301	sarcosine oxidase [EC:1.5.3.1]	31	5	2	7	3	5	3	3	3.5	6.5	2	0.014	3	14	1	0.014	0.014	5	0.014	2
K00302	sarcosine oxidase, subunit alpha [EC:1.5.3.1]	206.92	18.9	36.9	146.06	79.5	19.9	35	114	46.4	27.5	0.33	0.5	12.5	11.01	8	1	4.5	3.5	4	21
K00303	sarcosine oxidase, subunit beta [EC:1.5.3.1]	314.67	122.4	101.65	98.14	145	41.4	63.5	168	66.4	57.5	15.66	12	20	17.34	21	125	6	67.5	9	56.5
K00304	sarcosine oxidase, subunit delta [EC:1.5.3.1]	135.5	7.4	19.9	35.14	29	10.9	15.5	51	23.4	13.5	1.33	0.014	12	13.34	10	0.014	2	2	4	30
K00305	sarcosine oxidase, subunit gamma [EC:1.5.3.1]	118.5	10.4	16.9	35.14	30	11.9	14.5	51	23.4	13.5	1.33	0.014	6	13.34	6	0.014	2	2	4	30
K00311	electron-transferring-flavoprotein dehydrogenase [EC:1.5.5.1]	320.31	299.2	160.03	635.31	140.5	178.03	254	164.83	208.03	231.58	117.66	117	412	36	296	98	121	99	312	78.5
K00313	electron transfer flavoprotein-quinone oxidoreductase [EC:1.5.5.-]	645.5	949.5	2124	1073	510.5	356	768	1005.5	654.5	543	32.5	219	189	177	122.5	264	440.5	367.5	44.5	95.5
K00315	dimethylglycine dehydrogenase [EC:1.5.8.4]	11	0.014	11	5	0.014	2	0.014	12	10	12	0.014	0.014	0.014	3	0.014	0.014	0.014	0.014	0.014	4
K00316	spermidine dehydrogenase [EC:1.5.99.6]	1	5	4	7	5	5	3	3	2	16	0.014	0.014	0.014	0.014	0.014	0.014	0.014	0.014	0.014	0.014
K00317	dimethylamine/trimethylamine dehydrogenase [EC:1.5.8.1 1.5.8.2]	0.014	0.014	1	0.014	0.014	0.014	0.014	2	1	0.014	0.014	0.014	0.014	0.014	0.014	0.014	0.014	0.014	0.014	0.014
K00318	proline dehydrogenase [EC:1.5.5.2]	186	161	575	109	439.5	331	209.08	2096.33	407.3	418.33	6	2	19	16.67	2	4	15	8.5	20	2
K00319	methylenetetrahydromethanopterin dehydrogenase [EC:1.5.98.1]	0.014	0.014	0.014	0.014	0.014	0.014	0.014	0.014	0.014	2	0.014	0.014	0.014	0.014	0.014	0.014	0.014	0.014	0.014	0.014
K00320	5,10-methylenetetrahydromethanopterin reductase [EC:1.5.98.2]	3	0.014	0.014	0.67	0.014	1	1	0.014	0.014	3	0.014	0.014	0.014	1.67	0.014	0.014	4	0.014	0.014	0.014
K00322	NAD(P) transhydrogenase [EC:1.6.1.1]	39.98	11.33	29.33	31.58	19.17	20.25	8.58	11.25	9.25	44.42	1.33	0.014	3	11	0.014	0.014	142	0.014	0.014	4
K00324	H+-translocating NAD(P) transhydrogenase subunit alpha [EC:1.6.1.2 7.1.1.1]	2873.79	2251.73	1008.06	2651.95	1188.17	879.81	1275.41	1466.41	1382.81	1432.49	4484.66	2482	8148.5	6553	6500	4077	3272	7464	3814.5	4177
K00325	H+-translocating NAD(P) transhydrogenase subunit beta [EC:1.6.1.2 7.1.1.1]	447.23	388.03	299.78	741.47	327.17	244.28	315.08	320.58	268.78	369.08	864.66	173	961	144.5	1353	127.5	682	136	336	130.5
K00330	NADH-quinone oxidoreductase subunit A [EC:7.1.1.2]	10676	9391.9	9201.3	8670.71	10063	7851.47	8683.49	9374.21	7569.03	8919.29	2716.5	7631.5	4133.42	4433.51	5233	5130.7	3423.33	4470.17	6569.48	4219.67
K00331	NADH-quinone oxidoreductase subunit B [EC:7.1.1.2]	10642	9379.9	9184.3	8655.04	10054	7845.47	8678.49	9371.21	7561.03	8906.29	2702.5	7579.5	4125.42	4426.84	5214	5121.7	3420.33	4464.17	6520.48	4212.67
K00332	NADH-quinone oxidoreductase subunit C [EC:7.1.1.2]	4212.42	4478.87	5212.11	3649.81	5145	1801.28	6390.67	3808.32	5056.53	2285.5	1255	1443	925.5	1115.67	2189.17	2605.53	945.5	1619.17	2223.5	762.67
K00333	NADH-quinone oxidoreductase subunit D [EC:7.1.1.2]	4299.42	4595.87	5290.11	3710.14	5239	1823.28	6427.67	3872.32	5089.53	2330.5	1271.5	1457.5	940.5	1125.17	2197.17	2742.53	959	1685.17	2241.5	781.67
K00334	NADH-quinone oxidoreductase subunit E [EC:7.1.1.2]	16569.7	20091	19488.4	19959.7	17084.4	9767.37	14404.2	15874.8	18676.8	15068.1	10210.8	16348.3	15417.5	9685.98	24558.3	15955.8	15009.2	16427.8	17281.7	17007.2
K00335	NADH-quinone oxidoreductase subunit F [EC:7.1.1.2]	11690.5	14892.7	14271.9	15829.7	11796.4	6333.12	12634.5	11092.8	13648.8	10506.1	8673.34	13819.3	10363.7	9344.65	20531.6	12207.1	13525	12272.2	15325.2	14420.7
K00336	NADH-quinone oxidoreductase subunit G [EC:7.1.1.2]	7845.71	10010.6	8934.76	10624	5930.24	3882.79	9784.99	7616.47	6033.98	7078.15	7822.84	9907.33	10315.2	8918.65	19759.3	10043.6	12060	11605.2	18029.2	13922.8
K00337	NADH-quinone oxidoreductase subunit H [EC:7.1.1.2]	11996.6	10348.4	9519.3	9435.71	10445	8114.47	9090.99	9903.21	8088.03	9392.79	4178	8807.5	7319.42	7656.51	7283	7120.2	4491.83	8121.67	8273.98	6305.17
K00338	NADH-quinone oxidoreductase subunit I [EC:7.1.1.2]	10670	9378.9	9161.3	8657.71	10046	7843.47	8665.49	9372.21	7561.03	8910.29	2716.5	7619.5	4125.42	4428.84	5232	5128.7	3420.33	4466.17	6562.48	4216.67
K00339	NADH-quinone oxidoreductase subunit J [EC:7.1.1.2]	10667	9378.9	9161.3	8660.04	10047	7843.47	8664.49	9372.21	7561.03	8910.29	2716.5	7619.5	4125.42	4428.84	5232	5128.7	3420.33	4466.17	6562.48	4216.67
K00340	NADH-quinone oxidoreductase subunit K [EC:7.1.1.2]	10669	9380.9	9185.3	8665.04	10056	7843.47	8678.49	9371.21	7562.83	8909.29	2719.5	7641.5	4133.42	4434.84	5240	5131.7	3421.33	4487.17	6571.48	4234.67
K00341	NADH-quinone oxidoreductase subunit L [EC:7.1.1.2]	10675	9388.9	9174.3	8671.04	10048	7849.97	8665.99	9370.71	7568.03	8903.29	2139.5	6798.5	4099.42	4389.84	5229	3864.7	3273.33	4287.17	5689.48	4225.67
K00342	NADH-quinone oxidoreductase subunit M [EC:7.1.1.2]	10751.6	9487.9	9191.3	8715.71	10116	7865.47	8675.49	9434.21	7589.03	8957.29	2739.83	7643.5	4159.42	4453.51	5263	5264.7	3428.33	4593.17	6600.48	4287.67
K00343	NADH-quinone oxidoreductase subunit N [EC:7.1.1.2]	10668	9378.9	9137.3	8657.71	10037	7845.47	8652.49	9371.21	7559.03	8911.29	2716.5	7608.5	4125.42	4430.51	5232	5128.7	3420.33	4466.17	6562.48	4217.67
K00344	NADPH:quinone reductase [EC:1.6.5.5]	1457.28	1302.07	753.55	2281.54	585.58	642.72	848.49	669.32	787.52	952.9	528.98	536	1508.5	667.68	1529	529	657	622	1421.5	516
K00346	Na+-transporting NADH:ubiquinone oxidoreductase subunit A [EC:7.2.1.1]	6480.65	4853.03	4224.36	5015.73	5122.49	6271.44	2385.32	5734.64	2836.75	6903.12	1452.5	6182	3205.92	3334.17	3053.83	2475.67	2338.83	2794	4371.98	3443
K00347	Na+-transporting NADH:ubiquinone oxidoreductase subunit B [EC:7.2.1.1]	6480.65	4920.03	4224.36	5015.73	5389.49	6273.44	2498.32	5803.64	2838.75	6923.12	1452.5	6182	3205.92	3334.17	3055.83	2484.67	2338.83	2794	4371.98	3443
K00348	Na+-transporting NADH:ubiquinone oxidoreductase subunit C [EC:7.2.1.1]	6480.65	4920.03	4225.36	5022.73	5391.49	6276.44	2498.32	5803.64	2838.75	6935.12	1452.5	6182	3205.92	3334.17	3055.83	2484.67	2338.83	2794	4371.98	3443
K00349	Na+-transporting NADH:ubiquinone oxidoreductase subunit D [EC:7.2.1.1]	6480.65	4919.03	4224.36	5015.73	5389.49	6273.44	2498.32	5802.64	2838.75	6923.12	1452.5	6182	3205.92	3334.17	3055.83	2484.67	2338.83	2794	4371.98	3443
K00350	Na+-transporting NADH:ubiquinone oxidoreductase subunit E [EC:7.2.1.1]	6480.65	4920.03	4225.36	5015.73	5390.49	6273.44	2500.32	5803.64	2839.75	6925.12	1452.5	6182	3205.92	3334.17	3055.83	2484.67	2338.83	2794	4371.98	3443
K00351	Na+-transporting NADH:ubiquinone oxidoreductase subunit F [EC:7.2.1.1]	6480.65	4919.03	4224.36	5015.73	5389.49	6273.44	2498.32	5802.64	2838.75	6923.12	1452.5	6182	3205.92	3334.17	3055.83	2484.67	2338.83	2794	4371.98	3443
K00354	NADPH2 dehydrogenase [EC:1.6.99.1]	12	77	5	3	269	9	120	71.5	10.5	36.5	6001	578	7725	551	1650	1315	4132	70	0.014	2
K00355	NAD(P)H dehydrogenase (quinone) [EC:1.6.5.2]	19.67	217.33	83.99	40	213.34	52.65	23.84	187.32	43.13	45.67	6.33	150	136.67	18.67	0.33	28.67	26.33	2	43.33	24
K00360	assimilatory nitrate reductase electron transfer subunit [EC:1.7.99.-]	9	1	0.014	0.33	2	0.014	0.014	0.014	0.014	3.5	1	0.014	0.014	5	0.014	0.014	0.014	1	0.014	1
K00362	nitrite reductase (NADH) large subunit [EC:1.7.1.15]	368.46	581.53	276.27	1192.97	182.17	348.11	388.24	1955.91	352.91	469.83	233.99	234	814.5	87.67	584	196	386	201	625.5	151.5
K00363	nitrite reductase (NADH) small subunit [EC:1.7.1.15]	174.59	293	140.91	607.57	95.25	178.33	199.66	1852.33	182.83	253.33	120.66	117	411	58	294	98	265	104	314.5	89
K00364	GMP reductase [EC:1.7.1.7]	128.42	253.83	477.2	78.66	376.7	159.75	2220.18	1959.58	6968.98	789.87	21469.3	5923.5	14289	10898	11099	12971	16177.6	4213.5	5329.5	4926.2
K00365	urate oxidase [EC:1.7.3.3]	22	5	1	3	3.5	1	0.014	1	3.5	5.5	1	0.014	3	3.67	2	0.014	2	3	0.014	0.014
K00366	ferredoxin-nitrite reductase [EC:1.7.7.1]	235	483.68	185.61	351.98	80.92	33.11	101.42	96.84	50.28	149.33	450.84	293.83	672.5	919.48	2577.31	1075.16	1488.66	328	1562.84	1168.84
K00367	ferredoxin-nitrate reductase [EC:1.7.7.2]	47.5	7	59.5	31.5	38	13	35.33	34	19	29.83	81	0.014	0.014	0.014	0.014	0.014	0.014	0.014	0.014	0.014
K00368	nitrite reductase (NO-forming) [EC:1.7.2.1]	17.67	7.67	2.33	6.33	7.33	6.33	5.33	9.33	4.33	7.66	3	11	9	13	10	3	1	22.5	12	36
K00370	nitrate reductase / nitrite oxidoreductase, alpha subunit [EC:1.7.5.1 1.7.99.-]	32.51	24.33	28.91	50.32	27.17	27.16	12.66	1747.83	10.33	47.92	2555.16	881	685.5	200	631	49	913	9	236	87
K00371	nitrate reductase / nitrite oxidoreductase, beta subunit [EC:1.7.5.1 1.7.99.-]	33.51	23.33	28.91	51.32	28.17	27.16	13.16	1747.83	10.33	47.92	2555.16	881	685.5	200	631	49	913	9	236	87
K00372	assimilatory nitrate reductase catalytic subunit [EC:1.7.99.-]	229.76	295.53	134.11	598.31	93.67	174.78	193.33	122.66	179.03	234	156.33	128	410	81.67	299	99	132	105	355	80.5
K00373	nitrate reductase molybdenum cofactor assembly chaperone NarJ/NarW	143.01	290.33	141.91	618.32	97.17	178.16	192.66	1836.83	174.33	247.92	2669.16	998	1088	229	921	147	1034	107	547	147
K00374	nitrate reductase gamma subunit [EC:1.7.5.1 1.7.99.-]	1872.51	1345.33	592.91	1189.32	570.17	386.16	593.16	2476.83	658.33	703.92	4091.16	2230	4120.5	3919	3252	2242	2111	3937	2379	2358
K00375	GntR family transcriptional regulator / MocR family aminotransferase	7524.86	10283.8	11821.4	8314.39	8777.27	5279.89	6752.24	9701.65	7679.87	8982.34	11018.6	17132.3	14642	15251.6	27758	15064.8	16718.3	13939	19955.8	18767.2
K00376	nitrous-oxide reductase [EC:1.7.2.4]	6.67	11	5.58	8.33	5	9.08	5.33	5.83	4.33	5.66	3	0.014	0.014	2	0.014	0.014	0.014	0.014	0.014	0.014
K00380	sulfite reductase (NADPH) flavoprotein alpha-component [EC:1.8.1.2]	1057.81	299.6	1154.59	692.11	117.92	192.43	3897	2986.49	186.43	263.5	129	209	410	44	451.67	127.33	263	510.67	676.5	159.17
K00381	sulfite reductase (NADPH) hemoprotein beta-component [EC:1.8.1.2]	1199.73	305.2	1157.94	716.64	135.67	192.28	3911.75	3027.74	203.78	265.75	132.33	220	424	48	464.67	130.33	264	534.67	686.5	191.17
K00382	dihydrolipoamide dehydrogenase [EC:1.8.1.4]	21388.6	22620.7	23223.1	22433.1	21403.8	15290.7	16495.7	26179.1	26857.2	20733.9	30695	29684	32863.9	21663.3	41837	22010.7	27675.6	23653.2	25667.4	28014.6
K00383	glutathione reductase (NADPH) [EC:1.8.1.7]	490.84	533.03	1095.1	734.89	297.9	414.28	4492.45	455.41	14003.2	1711.65	9478.66	1943.5	4954.5	6491	8166.5	2917	6182.1	3164.5	3917.5	4352.2
K00384	thioredoxin reductase (NADPH) [EC:1.8.1.9]	35687.8	38291.3	39929.1	36400.8	34788.5	22945.3	30163.8	37104	45629.2	34528.9	87107	60161.2	84956.4	60995.3	92655.8	67279.9	75193.1	48117.8	60115.8	55718.6
K00385	anaerobic sulfite reductase subunit C	18.51	32	6	18	9	9	2	14	10	7	92	41	25	94	24	31	36	41	130	49
K00387	sulfite oxidase [EC:1.8.3.1]	0.014	0.014	0.014	0.014	0.014	0.014	0.014	0.014	0.014	1	0.014	0.014	0.014	1	0.014	0.014	0.014	0.014	0.014	1
K00389	putative membrane protein	36.17	3.53	13	33.5	18.42	10.33	3.33	7.5	13.5	27.17	10.33	12.5	17.5	36.84	13	13	151.5	28	18	39
K00390	phosphoadenosine phosphosulfate reductase [EC:1.8.4.8 1.8.4.10]	2422.06	1986.7	2373.3	2002.81	1313.34	1050.27	4552.59	4041.56	1124.08	1900.42	933	871.5	1148.17	1412.84	2409	846	881.33	1257.17	2121.83	1434.17
K00392	sulfite reductase (ferredoxin) [EC:1.8.7.1]	85	8	63	38.5	43.5	14	36.83	36.83	21.5	40.33	85.5	0.014	4	15.67	4	0.014	2	3	3	20
K00394	adenylylsulfate reductase, subunit A [EC:1.8.99.2]	3092.17	2249	942	1876	899	625	3014	1245	1111	1099	3428	2579	6672.5	7283	4803.5	4203.2	2504.17	7623	3895	4802.67
K00395	adenylylsulfate reductase, subunit B [EC:1.8.99.2]	3092.17	2249	942	1876	899	625	3014	1246	1111	1099	3428	2579	6672.5	7283	4803.5	4203.2	2504.17	7623	3895	4802.67
K00399	methyl-coenzyme M reductase alpha subunit [EC:2.8.4.1]	0.014	0.014	0.014	0.014	0.014	0.014	0.014	0.014	0.014	2	0.014	0.014	0.014	0.014	0.014	0.014	0.014	0.014	0.014	0.014
K00400	methyl coenzyme M reductase system, component A2	0.014	0.014	0.014	0.014	0.014	0.014	0.014	0.014	0.014	4	0.014	0.014	0.014	0.014	0.014	0.014	0.014	0.014	0.014	0.014
K00401	methyl-coenzyme M reductase beta subunit [EC:2.8.4.1]	0.014	0.014	0.014	0.014	0.014	0.014	0.014	0.014	0.014	2	0.014	0.014	0.014	0.014	0.014	0.014	0.014	0.014	0.014	0.014
K00402	methyl-coenzyme M reductase gamma subunit [EC:2.8.4.1]	0.014	0.014	0.014	0.014	0.014	0.014	0.014	0.014	0.014	2	0.014	0.014	0.014	0.014	0.014	0.014	0.014	0.014	0.014	0.014
K00404	cytochrome c oxidase cbb3-type subunit I [EC:7.1.1.9]	276.42	299	136.08	602.33	113.5	174.58	213	149.33	189.83	243.58	702	961	452	382	363	1780	470	493	1210	98.5
K00405	cytochrome c oxidase cbb3-type subunit II	275.42	298	132.08	602.33	105.5	172.58	211	147.33	189.83	228.58	122	128	409	337	341	511	305	302	321	87.5
K00406	cytochrome c oxidase cbb3-type subunit III	310.59	401	353.58	629.33	246	253.08	272.83	294.83	236.33	328.91	702.5	964.5	462	393.5	364	1794	481.5	497	1217	99.5
K00407	cytochrome c oxidase cbb3-type subunit IV	263.92	295	130.58	600.33	104	170.58	210	146.33	189.33	227.58	119	128	409	337	341	511	305	302	318	87.5
K00410	ubiquinol-cytochrome c reductase cytochrome b/c1 subunit	22	0.014	1	11	2	4	0.014	1	2	13	0.014	0.014	0.014	0.014	0.014	0.014	0.014	0.014	0.014	0.5
K00411	ubiquinol-cytochrome c reductase iron-sulfur subunit [EC:7.1.1.8]	302.17	303.2	165.78	646.31	149.5	181.28	261	165.83	208.03	272.58	702.33	972	463	389	371	1783	472	520	1216	125.5
K00412	ubiquinol-cytochrome c reductase cytochrome b subunit	346.17	304.2	171.78	647.98	149.5	183.28	261	170.83	207.03	272.58	702.33	972	463	389	371	1783	472	520	1216	125.5
K00413	ubiquinol-cytochrome c reductase cytochrome c1 subunit	280.17	300	164.58	637.58	146.5	176.08	259	163.83	206.83	257.58	702.33	972	463	388	370	1783	472	520	1216	121
K00423	L-ascorbate oxidase [EC:1.10.3.3]	7.25	1	5	4.25	2.5	1.5	2.5	4.5	2.5	11	0.014	0.014	0.014	0.014	0.014	0.014	0.014	0.014	0.014	0.014
K00425	cytochrome bd ubiquinol oxidase subunit I [EC:7.1.1.7]	10317	7661.13	8670.4	8176.92	6288.86	7208.2	9676.92	10621.6	11046.6	8876.33	25320.7	13851.5	20796.4	17793.3	17295.5	19174	20162.4	11708.2	13252.5	11009.4
K00426	cytochrome bd ubiquinol oxidase subunit II [EC:7.1.1.7]	10321	7661.13	8670.4	8178.92	6288.86	7208.2	9677.25	10622.6	11047.6	8876.66	25320.7	13851.5	20796.4	17796.3	17295.5	19174	20162.4	11708.2	13252.5	11009.4
K00427	L-lactate permease	8.67	1.33	9	21.33	11.92	8.33	3.33	2	5	19.67	1.33	0.014	2	7	0.014	0.014	142	0.014	0.014	0.014
K00428	cytochrome c peroxidase [EC:1.11.1.5]	1406.35	453.27	1190.53	873.31	212.25	219.28	3977.91	1341.99	238.53	304.32	147.83	233.5	434	364.5	521.67	583.33	541.5	791.67	759.5	246.67
K00432	glutathione peroxidase [EC:1.11.1.9]	5253.12	4861.26	5766.33	6532.27	4410.35	2725.58	6546.82	5695.39	12319.8	5791.98	3925.99	5916	2993	2537.5	7192.83	4224.83	6836.61	3298.5	4970.57	4943.37
K00433	non-heme chloroperoxidase [EC:1.11.1.10]	4221.5	2265.2	2353.12	4074.07	2167.17	1374.03	3124	2078.83	3718.2	2575.17	2309.32	4846.5	1499.5	1829.17	4827.33	3175.33	3435.01	2100	2751.5	3804.84
K00435	hydrogen peroxide-dependent heme synthase [EC:1.3.98.5]	36	82	10	1	38	33	65	18	71	10	0.014	0.014	0.014	0.014	0.014	0.014	0.014	0.014	0.014	0.014
K00436	NAD-reducing hydrogenase large subunit [EC:1.12.1.2]	1	1	6.25	0.33	1	1	1	4	1	2.5	0.014	0.014	0.014	0.014	0.014	0.014	0.014	0.014	0.014	0.014
K00437	[NiFe] hydrogenase large subunit [EC:1.12.2.1]	1840	1322	564	1139	543	359	580	730	648	656	1536	1349	3485.5	3719	2628.5	2193	1212.5	3930	2143	2354.5
K00440	coenzyme F420 hydrogenase subunit alpha [EC:1.12.98.1]	0.014	0.014	0.014	0.014	0.014	0.014	0.014	0.014	0.014	2	0.014	0.014	0.014	0.014	0.014	0.014	0.014	0.014	0.014	0.014
K00441	coenzyme F420 hydrogenase subunit beta [EC:1.12.98.1]	59.5	7	58.5	31.5	38	12	35	33	18	34.5	81	0.014	0.014	0.014	0.014	0.014	0.014	0.014	0.014	0.014
K00442	coenzyme F420 hydrogenase subunit delta	0.014	0.014	0.014	0.014	0.014	0.014	0.014	0.014	0.014	2	0.014	0.014	0.014	0.014	0.014	0.014	0.014	0.014	0.014	0.014
K00443	coenzyme F420 hydrogenase subunit gamma [EC:1.12.98.1]	0.014	0.014	0.014	0.014	0.014	0.014	0.014	0.014	0.014	2	0.014	0.014	0.014	0.014	0.014	0.014	0.014	0.014	0.014	0.014
K00446	catechol 2,3-dioxygenase [EC:1.13.11.2]	11.67	5	3.33	5.33	0.014	1.33	2	2.66	4.33	2.33	4	0.014	0.014	0.67	0.014	0.014	0.67	2.5	0.014	1.17
K00448	protocatechuate 3,4-dioxygenase, alpha subunit [EC:1.13.11.3]	158.34	278.33	127.66	588	85.17	160.83	186.83	101.33	174.33	218.5	115.66	117	406	41.67	293	98	123	101	314	92
K00449	protocatechuate 3,4-dioxygenase, beta subunit [EC:1.13.11.3]	174.34	279.33	130.66	589.33	86.17	162.33	188.33	105.83	174.33	217.5	115.66	117	409	41.67	297	98	123	101	314	92
K00450	gentisate 1,2-dioxygenase [EC:1.13.11.4]	16.25	15	7.25	14.25	17.5	13.5	7.5	21.5	7.5	30	0.014	0.014	0.014	4	1	0.014	0.014	0.014	2	2
K00451	homogentisate 1,2-dioxygenase [EC:1.13.11.5]	178.09	327	328.83	586	101.5	217.33	233.33	159.83	194.83	235.16	115.33	117	406	41.67	293	98	123	100	311	64
K00452	3-hydroxyanthranilate 3,4-dioxygenase [EC:1.13.11.6]	3	0.014	2	2	3	1.5	0.83	2.5	3	2.33	1	0.014	0.014	0.014	0.014	0.014	0.014	0.014	0.014	0.014
K00453	tryptophan 2,3-dioxygenase [EC:1.13.11.11]	154.34	288	128.33	584	82.5	158.83	188.66	102.16	179.83	216.49	116.33	117	405	39.67	293	98	125	102	311	66
K00455	3,4-dihydroxyphenylacetate 2,3-dioxygenase [EC:1.13.11.15]	3.34	9.33	10.33	7.33	4.92	5.66	1.33	0.33	1.33	5	0.66	0.014	0.014	0.014	0.014	0.014	0.014	0.014	0.014	0.014
K00456	cysteine dioxygenase [EC:1.13.11.20]	0.014	0.014	0.014	0.014	0.014	0.014	0.014	1	0.014	0.014	0.014	0.014	0.014	0.014	0.014	0.014	0.014	0.014	0.014	0.014
K00457	4-hydroxyphenylpyruvate dioxygenase [EC:1.13.11.27]	384.85	611.33	526.07	1210	226.42	393.24	461.41	296.24	383.74	499.49	315.32	234	809	83.34	587	196	246	199	625	152
K00459	nitronate monooxygenase [EC:1.13.12.16]	675.83	899.53	339.77	1726.31	315.67	513.77	612.16	2145.15	570.82	729.82	858.15	1165	960	475.67	848	1948	647	772	1624	359.5
K00463	indoleamine 2,3-dioxygenase [EC:1.13.11.52]	1	0.014	0.014	0.014	0.014	0.014	0.014	0.014	0.014	1	0.014	0.014	0.014	0.014	0.014	0.014	0.014	0.014	0.014	0.014
K00464	all-trans-8'-apo-beta-carotenal 15,15'-oxygenase [EC:1.13.11.75]	48.5	7	58.5	31.5	38	12	35	33	18	28.5	81	0.014	0.014	0.014	0.014	0.014	0.014	0.014	0.014	0.014
K00466	tryptophan 2-monooxygenase [EC:1.13.12.3]	6	0.014	1	0.014	1	0.014	0.5	0.014	2	0.014	0.014	0.014	0.014	0.014	0.014	0.014	2	0.014	0.014	0.014
K00467	lactate 2-monooxygenase [EC:1.13.12.4]	2.5	0.014	1.5	0.014	0.014	1.5	133	0.014	1	2	0.014	0.014	0.014	1	0.014	0.014	0.014	4	7	6
K00469	inositol oxygenase [EC:1.13.99.1]	1	0.014	0.014	0.014	0.014	0.014	0.014	0.014	0.014	0.014	0.014	0.014	0.014	0.014	0.014	0.014	0.014	0.014	0.014	0.014
K00471	gamma-butyrobetaine dioxygenase [EC:1.14.11.1]	4	5	0.014	0.014	0.014	1	10	0.014	0.014	0.014	0.33	0.014	0.014	0.014	0.014	0.014	0.014	0.014	0.014	0.014
K00472	prolyl 4-hydroxylase [EC:1.14.11.2]	32.17	7	16.33	7.5	11	4.33	11	17.33	8.33	29.33	0.014	0.014	1	4	0.014	0.014	0.014	1	0.014	2
K00476	aspartate beta-hydroxylase [EC:1.14.11.16]	0.014	3	2	1	0.014	0.014	0.014	1	0.014	0.014	0.33	0.014	0.014	0.014	0.014	0.014	0.014	0.014	0.014	0.014
K00477	phytanoyl-CoA hydroxylase [EC:1.14.11.18]	112.67	274	113.33	568	75	156.33	183	96.33	166.33	202.33	114.33	117	403	29	290	98	121	98	311	60
K00479	glycine betaine catabolism A	23.5	2.2	5.7	11.07	3	4.7	3.5	6	6.2	14	1.33	0.014	0.014	5.67	0.014	0.014	2	1	0.014	4
K00480	salicylate hydroxylase [EC:1.14.13.1]	110.25	15.2	12.45	18.65	11	13.7	8.5	16.5	13.7	37.5	3.33	0.014	3	6.67	1	0.014	0.014	2	0.014	13.5
K00481	p-hydroxybenzoate 3-monooxygenase [EC:1.14.13.2]	145.34	273.33	128.66	587.33	81.17	157.83	183.83	97.33	172.33	215.5	115.66	117	403	41.67	293	98	123	101	314	83.5
K00483	4-hydroxyphenylacetate 3-monooxygenase [EC:1.14.14.9]	60.67	86.33	27.33	12.33	49.92	39.5	64.33	16.33	77	16.17	83.33	22	14	76	14	2	18	9.5	88	32
K00484	flavin reductase (NADH) [EC:1.5.1.36]	8.42	5.33	19	14.33	11.17	12.25	0.75	1.75	2.25	10.67	0.66	0.014	0.014	0.014	0.014	0.014	0.014	0.014	0.014	0.014
K00486	kynurenine 3-monooxygenase [EC:1.14.13.9]	0.014	0.014	1	2	3	1.5	0.83	3.5	2	2.33	1	0.014	0.014	0.014	0.014	0.014	0.014	0.014	0.014	0.014
K00491	nitric-oxide synthase, bacterial [EC:1.14.14.47]	15	4	8	1	2.5	0.014	5	1737.5	5.3	6	0.014	0.014	1	0.014	0.014	0.014	0.014	3	0.014	2
K00493	xanthocillin biosynthesis cytochrome P450 monooxygenase [EC:1.14.-.-]	5.5	0.014	2.5	2	1	1.5	0.014	2	2	1	0.014	0.014	0.014	3	0.014	0.014	0.014	0.014	0.014	4
K00496	alkane 1-monooxygenase [EC:1.14.15.3]	28.31	12	16.83	0.014	9	8.33	7	15.83	12.33	11.33	0.33	0.014	3	6	0.014	0.014	0.014	0.014	0.014	1
K00499	choline monooxygenase [EC:1.14.15.7]	112	255	22	502	66	151	165	89	155	126	8.33	33	63	10	60	29	7	14	29	60
K00500	phenylalanine-4-hydroxylase [EC:1.14.16.1]	135.67	278	119.83	581.25	78.5	157.33	192.33	102.83	172.83	223.66	117.33	117	404	32	290	98	121	100	311	64
K00501	tyrosine 3-monooxygenase [EC:1.14.16.2]	0.014	0.014	0.014	0.014	0.014	0.014	0.014	1	0.014	0.014	0.014	0.014	0.014	0.014	0.014	0.014	0.014	0.014	0.014	0.014
K00505	tyrosinase [EC:1.14.18.1]	0.014	0.014	0.014	3	0.014	0.014	0.5	0.014	0.014	0.014	3	11	8	6	8	3	3	21	9	18
K00507	stearoyl-CoA desaturase (Delta-9 desaturase) [EC:1.14.19.1]	291.65	304	245.58	644.91	165.5	192.33	265.5	180.33	215.33	284.58	279.33	128	411	40	300	101	124	121	320	80
K00508	linoleoyl-CoA desaturase [EC:1.14.19.3]	19.31	12	14.16	5.67	7.5	6.5	4.83	3.83	9.33	22.16	2	0.014	6	18.67	2	0.014	2	3	3	21
K00510	heme oxygenase 1 [EC:1.14.14.18]	62	9.67	61.5	35.33	41.83	13.5	37	36	20	33.5	83.5	0.014	3.5	8	0.014	0.014	0.014	0.014	0.014	0.014
K00514	zeta-carotene desaturase [EC:1.3.5.6]	0.5	0.014	0.5	0.5	0.014	0.014	0.014	1	1	1.5	0.014	0.014	0.014	0.014	0.014	0.014	0.014	0.014	0.014	0.014
K00517	indol-3-yl-methylglucosinolate hydroxylase [EC:1.14.-.-]	73	9.87	9.2	11.07	10.33	4.7	3.16	10.5	20.7	29.16	0.014	0.014	12	23.68	8	0.014	10	8	0.014	2
K00518	nickel superoxide dismutase [EC:1.15.1.1]	19.5	1	0.5	3	3.5	0.5	0.014	0.014	1.5	4.5	0.014	0.014	0.014	7.67	2	0.014	2	2	0.014	0.014
K00520	mercuric reductase [EC:1.16.1.1]	21.17	5	11.5	8.83	8	3.33	7	11.33	5.33	26.33	1	0.014	2	8	0.014	0.014	142	0.014	0.014	1
K00523	CDP-4-dehydro-6-deoxyglucose reductase, E3 [EC:1.17.1.1]	242.67	558	233.58	1147.33	152	319.33	369.5	194.33	334.33	409.33	234.33	245	814	69	588	199	243	217	634	140
K00524	ribonucleotide reductase, class II [EC:1.17.4.1]	0.5	0.014	0.5	0.5	0.014	0.014	0.014	1	1	0.5	0.014	0.014	0.014	0.014	0.014	0.014	0.014	0.014	0.014	0.014
K00525	ribonucleoside-diphosphate reductase alpha chain [EC:1.17.4.1]	21298.6	22121	22465.8	22008.7	20759	14819.4	20181.9	22396	26776.5	20236	31461.8	27021	34771.9	20789.3	34741.3	21598.3	24001.9	21516.8	22433.5	23364.7
K00526	ribonucleoside-diphosphate reductase beta chain [EC:1.17.4.1]	1923.49	2279.53	2081.21	2002.07	2190.87	808.41	5205.93	3147.32	7789.56	2261.62	25280	11344	16717.5	13796	19330.8	17085.3	20504.6	8133	9632	10294.5
K00527	ribonucleoside-triphosphate reductase (thioredoxin) [EC:1.17.4.2]	24475.8	28140.2	30241	26062.1	23793.7	17557.7	19591.1	25554.9	27952.7	25947	46224.3	45678.2	50217.4	39049	67499.1	43946.5	51337.8	32728.8	41264.8	42111.9
K00528	ferredoxin/flavodoxin---NADP+ reductase [EC:1.18.1.2 1.19.1.1]	21336.7	25196.8	23698.1	24135.3	22265.8	15841.9	15414.4	20784	21168.3	22308.5	15457.7	27630.3	26696.6	19051.8	35797.3	20792.4	22848.3	21217.7	25781.1	25849.5
K00529	3-phenylpropionate/trans-cinnamate dioxygenase ferredoxin reductase component [EC:1.18.1.3]	178.73	28.53	32.86	54.31	47.17	28.53	24.16	59.83	31.53	50.83	4.66	0.014	15	18	7	0.014	142	2.5	1	4.5
K00532	ferredoxin hydrogenase [EC:1.12.7.2]	38	2	2	5	3	5.5	7	8	3	1	41	14	112.5	86	65	312	419	38	44	19
K00533	ferredoxin hydrogenase large subunit [EC:1.12.7.2]	3272.66	1783.48	1162.33	1467	986.84	609.49	2631.17	771.67	916.33	1199	4356.84	4999.83	5163.5	5516.48	10413.1	3609.99	5634.17	6699.5	4756.84	7197.18
K00534	ferredoxin hydrogenase small subunit [EC:1.12.7.2]	1288	919	322	750	358	258	419	512	470	441	1445	1175	3186	3210	1997	1961	1057	3638	1669	2013
K00537	arsenate reductase (glutaredoxin) [EC:1.20.4.1]	16939.5	18147.9	21466.6	19068.3	16811.9	14032.4	14034.4	20550.6	22012.7	20048.2	22095.2	27593.3	29276.2	19009.3	33898.3	28124.3	32604.3	16705.3	24313.2	22699.9
K00545	catechol O-methyltransferase [EC:2.1.1.6]	1.5	0.014	0.5	0.014	0.014	0.5	0.014	0.014	0.014	1	0.014	0.014	0.014	0.014	0.014	0.014	0.014	0.014	0.014	0.014
K00547	homocysteine S-methyltransferase [EC:2.1.1.10]	1753.01	2645.83	888.83	2533.5	581	542.5	2739.83	2532.5	927.3	1064.67	10654.8	3164.5	12287.5	3601.17	4569.5	2219	6450.5	2469.5	2360	2541.5
K00548	5-methyltetrahydrofolate--homocysteine methyltransferase [EC:2.1.1.13]	28041.5	30755.9	32134.4	29073.7	27189.9	19510.7	19758.7	27278.4	26662.4	25982.1	16076.7	29980.3	32412.9	20428.7	39842.1	24540.7	23499.5	25507.3	27924	28042.7
K00549	5-methyltetrahydropteroyltriglutamate--homocysteine methyltransferase [EC:2.1.1.14]	1690.82	1709.16	1093.33	1613.82	840.17	861.33	810.58	2626.91	7702.31	2246.09	2654.82	1418.5	4224	3785.34	3758	2616.5	3462.6	4091.5	2928	2458.2
K00554	tRNA (guanine37-N1)-methyltransferase [EC:2.1.1.228]	24305	26036.5	26669.4	25130.1	23360.1	16261.9	20080.1	24611.9	28645.2	23472.3	37543.8	34743.3	41118.9	30128.2	47313.1	35786.7	39216.1	26547.3	33449.5	30730.4
K00555	tRNA (guanine26-N2/guanine27-N2)-dimethyltransferase [EC:2.1.1.215 2.1.1.216]	0.014	0.014	0.014	0.014	0.014	0.014	0.014	1	1	2.5	0.014	0.014	0.014	0.014	0.014	0.014	0.014	0.014	0.014	0.014
K00556	tRNA (guanosine-2'-O-)-methyltransferase [EC:2.1.1.34]	2113.67	1798.33	1255.49	1631.5	1625.34	1045.24	996.75	1365.57	1281.25	1939.17	1733.5	2181	4036.17	3801.17	2792.83	2371.17	1823.83	4007.5	2766.33	2489.5
K00557	tRNA (uracil-5-)-methyltransferase [EC:2.1.1.35]	24.81	21.33	24.25	30.66	18.17	24.5	15.25	6.08	13.25	56.67	6021.33	593	7748	864	1703	1748	4538	273	6	20
K00558	DNA (cytosine-5)-methyltransferase 1 [EC:2.1.1.37]	26067.1	29466.9	29042.2	24718.1	24310.8	17881.3	19444.9	24648.3	26872.4	26103.9	29722.4	48849.7	50057.4	31395.4	70618.2	35616.7	48337.8	32433	47627.6	46480.4
K00560	thymidylate synthase [EC:2.1.1.45]	12923.5	14574.5	16525.5	11580.5	16402.1	11427.1	14821.8	16189	19443.5	14372.9	29225.3	20526.3	25178.4	22197.3	29219.3	25193.7	28712.6	13590.7	22278.8	17907.2
K00561	23S rRNA (adenine-N6)-dimethyltransferase [EC:2.1.1.184]	41.4	361	529.5	55.4	119.4	96.7	116.4	112.4	6845	1041.2	2570	1559	680.5	243	640	411	2052	9	308.4	239
K00563	23S rRNA (guanine745-N1)-methyltransferase [EC:2.1.1.187]	5277.23	5290.33	6826.45	3644.24	7353.78	4072.66	4154.76	6051.75	12773.6	6183.95	21366.3	6981.5	16897	8363.5	18297.5	9101	12823.1	7172.17	10334.7	9018.53
K00564	16S rRNA (guanine1207-N2)-methyltransferase [EC:2.1.1.172]	1366.56	589.53	748.65	562.98	1443.45	315.87	2566.1	759.91	7383.43	1183.37	10223.3	3329.5	9516.5	4908.67	3159.5	10992.5	13180.6	1571.5	1887.5	1206.7
K00566	tRNA-uridine 2-sulfurtransferase [EC:2.8.1.13]	30630.9	30815.3	30416.4	29938.6	28043.6	22240.3	20323.1	30063.4	31079.5	29978.2	38708.5	40456.3	44295.3	33750.8	50290	38655.4	41634.4	29507.8	37179.9	33992.4
K00567	methylated-DNA-[protein]-cysteine S-methyltransferase [EC:2.1.1.63]	24035.7	24986.9	25454.5	24956.5	22497.1	15995.2	17624.3	25238.5	28157	22836.5	29546.8	33004.3	39346.4	25263.2	43452.6	25735.3	28907.6	24558	29252.5	28727.4
K00568	2-polyprenyl-6-hydroxyphenyl methylase / 3-demethylubiquinone-9 3-methyltransferase [EC:2.1.1.222 2.1.1.64]	332.65	316.53	190.36	671.23	166.67	202.11	269.25	178.74	217.11	277.58	209.99	192	493	79.67	354	107	382.5	133	458.5	143.5
K00569	thiopurine S-methyltransferase [EC:2.1.1.67]	6.25	11	4	5	6	8.5	9.83	10.5	6	9.83	3	11	8	6	8	3	1	21	9	18
K00570	phosphatidylethanolamine/phosphatidyl-N-methylethanolamine N-methyltransferase [EC:2.1.1.17 2.1.1.71]	146	13.4	9.4	25.8	32	13.4	14	53	20.4	11	0.014	0.014	0.014	8	2	0.014	0.014	1	1	20
K00571	site-specific DNA-methyltransferase (adenine-specific) [EC:2.1.1.72]	6340.57	6682.66	4843.22	5409.05	4848.85	2239.34	4951.5	5370.41	10476.4	5940.64	38630.3	25623.2	38280.5	20073.8	34231.1	25930.5	36224.4	11391	23963.8	19184.2
K00573	protein-L-isoaspartate(D-aspartate) O-methyltransferase [EC:2.1.1.77]	4799.43	5625.93	4993.09	4801.44	5815.67	2447.01	3421.74	3451.41	6022.51	3212.49	2534.49	2706.5	4473.5	4368.5	4267.5	4525	2039	4895.5	3867.5	2765.5
K00574	cyclopropane-fatty-acyl-phospholipid synthase [EC:2.1.1.79]	913.61	1804.16	969.99	1628.99	759.59	649.82	964.16	649.82	624.99	1214	24449.7	12883	17879	13142.2	19660.8	17074.3	19145	7292.5	8578	9585.34
K00575	chemotaxis protein methyltransferase CheR [EC:2.1.1.80]	13162.2	15973.3	15291	16998.9	11483.5	8001.55	8565.09	12334.4	13407.6	13306.4	12793.5	22355.7	24741.5	13483.1	27540	18913.8	20616.3	15696.2	18528.2	19654.5
K00577	tetrahydromethanopterin S-methyltransferase subunit A [EC:2.1.1.86]	0.014	0.014	0.014	0.014	0.014	0.014	0.014	0.014	0.014	2	0.014	0.014	0.014	0.014	0.014	0.014	0.014	0.014	0.014	0.014
K00578	tetrahydromethanopterin S-methyltransferase subunit B [EC:2.1.1.86]	0.014	0.014	0.014	0.014	0.014	0.014	0.014	0.014	0.014	2	0.014	0.014	0.014	0.014	0.014	0.014	0.014	0.014	0.014	0.014
K00579	tetrahydromethanopterin S-methyltransferase subunit C [EC:2.1.1.86]	0.014	0.014	0.014	0.014	0.014	0.014	0.014	0.014	0.014	2	0.014	0.014	0.014	0.014	0.014	0.014	0.014	0.014	0.014	0.014
K00580	tetrahydromethanopterin S-methyltransferase subunit D [EC:2.1.1.86]	0.014	0.014	0.014	0.014	0.014	0.014	0.014	0.014	0.014	2	0.014	0.014	0.014	0.014	0.014	0.014	0.014	0.014	0.014	0.014
K00581	tetrahydromethanopterin S-methyltransferase subunit E [EC:2.1.1.86]	0.014	0.014	0.014	0.014	0.014	0.014	0.014	0.014	0.014	2	0.014	0.014	0.014	0.014	0.014	0.014	0.014	0.014	0.014	0.014
K00582	tetrahydromethanopterin S-methyltransferase subunit F [EC:2.1.1.86]	0.014	0.014	0.014	0.014	0.014	0.014	0.014	0.014	0.014	2	0.014	0.014	0.014	0.014	0.014	0.014	0.014	0.014	0.014	0.014
K00583	tetrahydromethanopterin S-methyltransferase subunit G [EC:2.1.1.86]	0.014	0.014	0.014	0.014	0.014	0.014	0.014	0.014	0.014	2	0.014	0.014	0.014	0.014	0.014	0.014	0.014	0.014	0.014	0.014
K00584	tetrahydromethanopterin S-methyltransferase subunit H [EC:2.1.1.86]	0.014	0.014	0.014	0.014	0.014	0.014	0.014	0.014	0.014	2	0.014	0.014	0.014	0.014	0.014	0.014	0.014	0.014	0.014	0.014
K00586	diphthine methyl ester synthase [EC:2.1.1.314]	0.014	0.014	0.014	0.014	0.014	0.014	0.014	0.014	0.014	2	0.014	0.014	0.014	0.014	0.014	0.014	0.014	0.014	0.014	0.014
K00588	caffeoyl-CoA O-methyltransferase [EC:2.1.1.104]	8	0.4	1	3	1.5	0.014	1	2	1.2	4.2	0.014	0.014	0.014	3	0.014	0.014	16	2	0.014	0.014
K00590	site-specific DNA-methyltransferase (cytosine-N4-specific) [EC:2.1.1.113]	0.014	0.014	1	0.014	0.014	0.014	1	2	1	0.014	0.014	0.014	0.014	0.014	0.014	0.014	0.014	0.014	0.014	0.014
K00594	alditol oxidase [EC:1.1.3.41]	5.5	3	2	2.67	1.5	2	2	2	1	4	1	0.014	3.5	7.67	0.014	0.014	0.014	1	0.014	0.014
K00595	precorrin-6Y C5,15-methyltransferase (decarboxylating) [EC:2.1.1.132]	5597.24	10911.9	12917.9	6346.48	11474	7143.18	6031.26	10441.7	9435.53	10189.7	11781.8	13249.8	13028.2	12606.8	29041	13478.2	15635.2	15781	19464.2	18363.3
K00596	2,2-dialkylglycine decarboxylase (pyruvate) [EC:4.1.1.64]	2	3	1	1	2	2	0.014	1	0.5	0.5	0.33	0.014	0.014	3	0.014	0.014	0.014	0.014	0.014	0.014
K00598	trans-aconitate 2-methyltransferase [EC:2.1.1.144]	1983.26	400.33	164.33	936.33	393.42	359.91	250.08	120.41	539.08	544.5	276.33	170	469	75.67	690	163	419	304	620	283
K00600	glycine hydroxymethyltransferase [EC:2.1.2.1]	24365	26569.5	27134.7	25297.1	23462.6	16306.4	20166.6	24681.9	28680.2	23758.8	37613.8	35736.3	42846.9	31094.5	49737.1	37528.7	41841.1	26674.3	32997.5	32057.4
K00601	phosphoribosylglycinamide formyltransferase [EC:2.1.2.2]	1	0.014	0.014	0.014	0.014	0.014	0.014	1	0.014	1	0.014	0.014	0.014	0.014	0.014	0.014	0.014	0.014	0.014	0.014
K00602	phosphoribosylaminoimidazolecarboxamide formyltransferase / IMP cyclohydrolase [EC:2.1.2.3 3.5.4.10]	26914.6	27278.8	27287.8	26407.5	23644.5	16611.1	20429	25279.8	29297	24103.3	37962.8	34332.3	43813.4	30295.2	49566.6	29237.7	34487.6	29362.3	33883.9	32276.9
K00603	glutamate formiminotransferase / 5-formyltetrahydrofolate cyclo-ligase [EC:2.1.2.5 6.3.3.2]	248.4	103.2	63	137.4	57.4	38.2	31.65	63.9	70	72.7	285.5	340	234	115	318	106.5	332.5	134.5	1420.9	374.5
K00604	methionyl-tRNA formyltransferase [EC:2.1.2.9]	24440.2	26316.2	26793	25720	23444.6	16419.4	20139.1	24721.2	28828.2	23710.7	37683.5	34910.8	41524.9	30186.2	47785.6	35909.2	39461.8	26605.8	33298.5	30895.5
K00605	aminomethyltransferase [EC:2.1.2.10]	17168.1	17631.6	17039.8	16499	17135.5	12371	12123.6	18165.5	16257.9	15071.8	8191.5	17469	14357.4	10204.3	18962.8	11853	10848.9	14902.7	11910	14294.7
K00606	3-methyl-2-oxobutanoate hydroxymethyltransferase [EC:2.1.2.11]	13958.5	12857	11987	11925.9	12540.3	9369.79	12596.1	13437.7	10266.3	11849.3	6433.34	9917.83	8215.42	10898.1	10192.8	9607.36	8025.49	10264.7	10971.5	8580.84
K00609	aspartate carbamoyltransferase catalytic subunit [EC:2.1.3.2]	24302	26044	26674.2	25115.1	23132.1	16280.9	20029.9	24561.9	28715	23446.2	37328.2	33868.3	40282.9	29778.2	47195.1	35852.7	39201.1	26166.3	33104.5	30768.4
K00610	aspartate carbamoyltransferase regulatory subunit	8519.73	9889.01	6778.02	9011.9	6471.83	7088.18	5561.74	7116.06	3774.83	9424.04	7891.84	16175.3	12161.9	11641.1	19082.5	8889.66	14406	10353	14487.8	14480.7
K00611	ornithine carbamoyltransferase [EC:2.1.3.3]	17720.6	21776.2	24745.1	20670.7	18967.8	10744.8	18220.4	20040.2	26823.3	17871.4	26122	28917.8	29293.7	22434	41902.6	24035.2	26267.6	22513.3	26152.5	27329.7
K00612	carbamoyltransferase [EC:2.1.3.-]	94.84	19.2	93.28	58.57	48.5	17.53	57.5	37.33	22.53	37.33	134.66	1511	246	125.67	679	652	147	16	0.014	561
K00613	glycine amidinotransferase [EC:2.1.4.1]	770	1095.2	2290.7	1195.4	543	384.7	939	1216	737.7	570	29.5	237	184.5	173.5	132	285.5	16.5	375	46	96.5
K00615	transketolase [EC:2.2.1.1]	50355.5	62886.3	68060.4	54339.7	60166.5	34839.6	38674.8	52314.1	64696.1	51756	50748.7	76971.3	68611.9	51914.8	114322	62266.2	69906.8	54161.5	66880.7	73044.8
K00616	transaldolase [EC:2.2.1.2]	11831.6	13325.5	13025.9	14197.6	10987.8	4882.91	12619	10141.4	11579	8594.62	18029	17602.3	14004.7	16397.8	28622.6	15192	16431.7	13995.2	17238.7	18132.9
K00619	amino-acid N-acetyltransferase [EC:2.3.1.1]	2983.17	2198	864.33	1803.83	950	618.08	971	1263.66	1123.33	1112.83	3252	2425	6665	7184	4662.5	4641.2	2655.5	7817	3754	4375.5
K00620	glutamate N-acetyltransferase / amino-acid N-acetyltransferase [EC:2.3.1.35 2.3.1.1]	15049.2	17940.3	21475.4	17271.6	16310.4	9326.68	14568.9	15750.2	24659.7	15087.1	13230.8	20318.8	20672	15457	31563.3	18125.5	21269.3	16667.3	20412	20639.9
K00622	arylamine N-acetyltransferase [EC:2.3.1.5]	2.5	0.014	0.5	0.014	0.014	0.5	0.014	0.014	0.014	1	0.014	0.014	0.014	1	0.014	0.014	0.014	0.014	0.014	0.014
K00624	carnitine O-acetyltransferase [EC:2.3.1.7]	2	0.014	0.014	0.014	0.014	0.014	0.014	0.014	0.014	0.5	0.014	0.014	0.014	0.014	0.014	0.014	0.014	0.014	0.014	0.014
K00625	phosphate acetyltransferase [EC:2.3.1.8]	14819.3	17631.2	19361.7	15842.2	15089.3	12767.4	15083.5	18825.8	18750.5	17991.1	32774.5	25878.3	30657.4	24417	37678.6	28942.5	33666.1	19602.7	25883	24298.9
K00626	acetyl-CoA C-acetyltransferase [EC:2.3.1.9]	13699.9	20282.9	22679.6	14746.2	22787.7	12351	13067	21413.1	27281.3	16675.1	25911.6	20887.8	22959.5	17911.7	32976.3	29681.6	25948.4	17577.5	25440.3	19969.2
K00627	pyruvate dehydrogenase E2 component (dihydrolipoamide acetyltransferase) [EC:2.3.1.12]	2837.82	1089.7	2334.73	1336.37	1110.2	608.61	6512.68	5556.23	7667.51	1486.62	19091.5	4563	13868.5	7508.17	11183.7	4847.33	11841.1	4165.17	6820	5074.37
K00631	glycerol-3-phosphate O-acyltransferase [EC:2.3.1.15]	43.65	273.33	32	39.83	20.17	21.75	10.25	10.75	11.25	212.92	1.33	0.014	5	10	0.014	0.014	142	0.014	0.014	0.014
K00632	acetyl-CoA acyltransferase [EC:2.3.1.16]	2267.83	5113.99	8455.49	3247.65	7508.51	5278.49	2303.32	7066.49	7141.46	4235.75	1375.82	1440.5	3444.5	548.51	4837	5223	694.5	2351.5	1643	1704
K00633	galactoside O-acetyltransferase [EC:2.3.1.18]	1790.16	2761.55	1679.83	2026	1074.67	648.66	974.84	2099	825.5	1758.67	11686.5	10080.3	15995.5	9841.98	16525.3	7586.32	13659.2	7817.17	7834.84	10016.4
K00634	phosphate butyryltransferase [EC:2.3.1.19]	2190.57	3545.4	5345.69	1915.97	4854.57	3164.72	1561.24	5857.72	4001.03	3818.7	2477.67	5641	4739.67	2063.67	6176.83	4899.67	4564.83	1723.5	2861.73	3051
K00635	diacylglycerol O-acyltransferase / wax synthase [EC:2.3.1.20 2.3.1.75]	7.14	2	2	0.014	2	1	2	3	2	7.25	0.014	0.014	0.014	13	0.014	0.014	0.014	2	0.014	0.014
K00638	chloramphenicol O-acetyltransferase type B [EC:2.3.1.28]	28.39	9	5.5	52.5	4	7	15	2	5	12	153.5	35.5	152.5	576	493	452	505	75.5	357.5	394.5
K00639	glycine C-acetyltransferase [EC:2.3.1.29]	2459.98	1605.4	3374.01	1895.55	2388.91	1645.96	4752.41	5562.61	1345.25	2837.21	2516.84	5604.5	2828.17	2146.17	7701.5	2028.33	4380.33	3985.84	5326.06	5174.18
K00640	serine O-acetyltransferase [EC:2.3.1.30]	22598.7	22826.6	23093.4	23474.5	18460.6	14958.4	15916.6	22319	23906.3	22228	16292.8	28645.7	27105.2	19167.3	35670.1	22757.2	24893.9	22233.3	27478.8	25747.7
K00641	homoserine O-acetyltransferase/O-succinyltransferase [EC:2.3.1.31 2.3.1.46]	1627.64	787.94	1717.18	1680.61	763.58	728.93	4363.59	3383.07	607.48	1206.25	436	992	1312	437.84	963.17	738.83	659.5	921.17	1355	460.67
K00643	5-aminolevulinate synthase [EC:2.3.1.37]	170.25	14.4	43.4	61.05	62.5	16.9	64.5	65.5	38.9	20	0.014	0.014	9	5	6	0.014	0.014	1	1	16.5
K00645	[acyl-carrier-protein] S-malonyltransferase [EC:2.3.1.39]	24945.2	26913.8	27268.7	26674.1	23818	16692.1	20332.3	25199.5	29322.2	24251.3	27890.8	31901.7	32529.4	26174	45109.9	26129.7	28983.1	25824.8	31946	30377.5
K00647	3-oxoacyl-[acyl-carrier-protein] synthase I [EC:2.3.1.41]	307.68	411.53	523.17	662.53	731.97	633.01	502.54	528.54	915.44	894.3	118.33	117	414	42	296	98	280.5	99	323.3	76.5
K00648	3-oxoacyl-[acyl-carrier-protein] synthase III [EC:2.3.1.180]	31610.9	32438.3	31986.7	31486.4	29095.3	23002.6	22907.5	31583.3	32697.1	30975.8	36465.3	39210.3	46056.2	33317.8	51313.6	32049.2	36511.6	32214.3	36960.1	35984.4
K00651	homoserine O-succinyltransferase/O-acetyltransferase [EC:2.3.1.46 2.3.1.31]	17976.2	20603.2	20250	20284.2	16042.6	13632.3	10486	17862.6	22196.8	19573.2	32311.7	29591.3	38048.8	25347.3	43782.6	24288.5	31417.7	23692.2	28207.7	28791
K00652	8-amino-7-oxononanoate synthase [EC:2.3.1.47]	15450.9	10315.6	9373.77	11090.4	9592.89	12109.7	8727.14	12687.3	5726.53	13057.8	3525.5	12490	6735.67	7616.17	7132.5	6913.5	5249.33	6875.67	10193.1	7403.67
K00654	serine palmitoyltransferase [EC:2.3.1.50]	1	0.014	0.014	0.014	1	0.014	1	0.014	1	1	0.014	0.014	0.014	0.014	0.014	0.014	0.014	0.014	0.014	0.014
K00655	1-acyl-sn-glycerol-3-phosphate acyltransferase [EC:2.3.1.51]	25247.6	28818	28503.5	27421.3	23732.8	16579.1	22952.3	25126.2	28769.5	24680.7	42256.8	43268.3	46807.4	37569.2	61372.5	40955.2	49121.8	30966.5	39881.8	39491.9
K00656	formate C-acetyltransferase [EC:2.3.1.54]	22077.4	23711.4	20565.3	24088.3	17371.9	10423.5	13585.2	19552.5	25770.1	19268.5	30960.7	37139	45115.8	31722.8	59288	32510.7	43445.6	33442	36200.7	38827.6
K00657	diamine N-acetyltransferase [EC:2.3.1.57]	10448.4	8107.21	9523.41	7165.13	10207.7	9358.71	7615.67	9975.22	13816.3	11545.1	3506.17	8025.83	4904.92	6393.32	7249.64	6231.83	5443.49	4756.5	7452.32	6440.34
K00658	2-oxoglutarate dehydrogenase E2 component (dihydrolipoamide succinyltransferase) [EC:2.3.1.61]	1499.38	619.57	2148.61	940.95	751.4	632.98	4367.73	3626.97	732.58	752.78	338.33	553.5	594.5	120.17	624.67	198.33	893.5	616.17	1202.9	395.17
K00661	maltose O-acetyltransferase [EC:2.3.1.79]	21051.4	21266.5	25093.6	18644.2	20812.7	15384.6	24288.8	23001.2	25642.7	21918.6	54531	44420.5	52561.9	37475.8	66537.6	42009.5	53449.1	28105	36852.9	39075.2
K00662	aminoglycoside 3-N-acetyltransferase [EC:2.3.1.81]	210.67	133	102.67	95	565.67	55.33	2196.5	171.66	53	151.67	4183	2692.5	1656.5	4659.5	1644.83	9374.83	7280.18	1316.5	2481.5	1702.51
K00663	aminoglycoside 6'-N-acetyltransferase [EC:2.3.1.82]	43	2	3	8	4.5	0.014	2	3.33	7.5	9.5	0.014	0.014	0.014	4.67	0.014	0.014	0.014	2	0.014	0.014
K00666	fatty-acyl-CoA synthase [EC:6.2.1.-]	6351.8	6883.43	5767.38	8419.28	4670.49	3687.31	3418.9	5083.28	5680.27	7979.69	5228.15	7249.5	6858.67	5995.85	8153.16	6273.7	5769.84	6761	5976.4	6581.17
K00672	formylmethanofuran--tetrahydromethanopterin N-formyltransferase [EC:2.3.1.101]	51	3.2	0.2	1.4	1	1.2	1	2	0.2	4	0.014	0.014	0.014	0.014	0.014	0.014	0.014	0.014	0.014	0.014
K00673	arginine N-succinyltransferase [EC:2.3.1.109]	40.26	19.66	39.83	38.91	26.34	27.08	15.41	14.25	8.75	44.34	2.32	0.014	2	8	0.014	0.014	142	0.014	0.014	0.014
K00674	2,3,4,5-tetrahydropyridine-2,6-dicarboxylate N-succinyltransferase [EC:2.3.1.117]	1489.4	1053.6	1572.69	1360.39	1655.75	1027.77	849.17	1035.4	7915.06	2138.95	3431.33	2196.5	1827.67	768.34	1407.33	962.17	3321.83	576.5	1530.83	750.5
K00675	N-hydroxyarylamine O-acetyltransferase [EC:2.3.1.118]	26.92	8.33	21.33	28.91	16.42	10	7.33	13	8	36.67	1.66	0.014	6	8	0.014	0.014	142	1	0.014	5
K00677	UDP-N-acetylglucosamine acyltransferase [EC:2.3.1.129]	15717.8	10718.6	9946.83	11395.5	10317.1	12481.4	9092.23	13179	6237.78	13680.5	3636.17	13077	6875.34	7607.84	7235.83	6998.17	5367.16	6858.67	10642.5	7412.67
K00680	uncharacterized N-acetyltransferase [EC:2.3.1.-]	2348.23	4266.03	5891.75	3021.49	5856.33	3598.99	2468.41	5127	5013.3	4424	23434.7	6377.5	23248.5	8623.5	17000	9937	13724	6190.5	9151.67	7978.83
K00681	gamma-glutamyltranspeptidase / glutathione hydrolase [EC:2.3.2.2 3.4.19.13]	1977.44	1607.26	1062.59	2055.94	931.59	776.26	1076.49	2933.24	1021.76	1114.33	2761.65	2546	4481.5	3379.34	3008	3463	2105	4069.5	3537.5	2532
K00683	glutaminyl-peptide cyclotransferase [EC:2.3.2.5]	4.33	0.67	0.33	2	7.33	1.67	0.67	1129.66	1.67	0.67	10.67	92	4	0.014	160.67	29.33	0.014	409.67	365	96.67
K00684	leucyl/phenylalanyl-tRNA---protein transferase [EC:2.3.2.6]	3456.4	1901.7	2373.64	2038.64	1198.67	924.03	4815.08	2477.07	1421.28	1463.75	1825.83	1800.5	3946.5	3872	3356.67	2404.83	1624.5	4538.67	3425.5	2967.67
K00685	arginyl-tRNA---protein transferase [EC:2.3.2.8]	285.98	300.2	141.78	610.98	112.5	175.28	216	157.83	194.03	246.33	122.33	139	417	344	349	514	306	323	330	114.5
K00686	protein-glutamine gamma-glutamyltransferase [EC:2.3.2.13]	42	33	22	29	17	6	15	16.5	25	64	31	54	32	34	130	41	47	168	71	115
K00687	penicillin-binding protein 2B	25	71.5	432	19.33	38.83	75.5	7	83.33	6868.93	698.5	3	3	1	7.5	0.014	2	1288.6	0.014	0.014	102.2
K00688	glycogen phosphorylase [EC:2.4.1.1]	24705.1	26992.2	26016.1	25090.2	23139.9	15829.5	19211.4	21911.9	27571.4	24110.2	26933.5	37509.7	41887.8	25415.8	54410.9	26920.2	39395.4	24074.5	34283.2	34694.4
K00689	dextransucrase [EC:2.4.1.5]	2	0.014	0.014	0.014	0.014	0.014	0.014	0.014	1	0.014	0.014	0.014	0.014	5	0.014	0.014	0.014	0.014	0.014	0.014
K00690	sucrose phosphorylase [EC:2.4.1.7]	251.17	1099.17	533.5	693	178.5	98.75	252.58	181.75	62.75	696.83	12344	3953.5	5687.17	8961.67	10277.3	3533.5	5208.34	3467.5	5884.5	5079
K00691	maltose phosphorylase [EC:2.4.1.8]	272	265.2	619	217	165.5	189.5	241.83	199	7036.6	782.83	21618	7882.5	14532	11007.5	11874	13621	16260.3	4228.5	5488.5	5570.37
K00692	levansucrase [EC:2.4.1.10]	9.25	1	3	0.25	3.5	0.5	5	6	3	13.5	5095.33	1762	1352	350	1258	94	1258	15	460	138
K00693	glycogen synthase [EC:2.4.1.11]	0.014	0.014	1	0.014	0.014	1	0.014	0.014	1	1	0.014	0.014	0.014	0.014	0.014	0.014	0.014	0.014	0.014	0.014
K00694	cellulose synthase (UDP-forming) [EC:2.4.1.12]	106.59	42.26	140.63	100.61	80.29	45.43	2184.26	52	28.1	81.04	136.99	1511	249	143	679	652	288.67	15	3	563.17
K00695	sucrose synthase [EC:2.4.1.13]	0.014	0.014	0.014	0.014	0.014	0.014	0.014	0.014	0.014	1	0.014	0.014	0.014	0.014	0.014	0.014	0.014	0.014	0.014	0.014
K00696	sucrose-phosphate synthase [EC:2.4.1.14]	7	0.2	2.2	2.4	3	1.2	2	9	3.2	2.5	0.014	0.014	0.014	1	0.014	0.014	0.014	0.014	0.014	4
K00697	trehalose 6-phosphate synthase [EC:2.4.1.15 2.4.1.347]	345.48	288.53	183.86	634.98	135.67	179.78	216.58	153.58	191.78	257.5	119.82	128	411.5	60.67	295	98	265	103.5	315	96.5
K00700	1,4-alpha-glucan branching enzyme [EC:2.4.1.18]	21674.4	24099.7	22801.4	22764.8	19260.9	15033.2	15866.3	20298	23495.1	22896.7	26813.2	36383.3	40412.6	25972.5	51654.8	26857.2	37988.5	26313.5	32723.8	33643.5
K00701	cyclomaltodextrin glucanotransferase [EC:2.4.1.19]	0.014	0.014	0.014	0.014	0.014	0.014	0.014	0.014	0.014	1	0.014	0.014	0.014	0.014	0.014	0.014	0.014	0.014	0.014	0.014
K00702	cellobiose phosphorylase [EC:2.4.1.20]	741.5	1650	1388.37	1622.67	979.5	683.99	2548.33	723.5	906.17	1833	3558.5	5481	3857.5	2678.83	6113.33	3453.83	6123.01	1396	1702.17	3790.17
K00703	starch synthase [EC:2.4.1.21]	19494.9	21104.2	19864	21241.3	18256.7	14571.4	11008.6	18406.2	23192.5	21702.5	20509.7	26912.2	31390.9	16279.8	35502.8	20244.5	28679.8	17448.2	24167.5	23717.4
K00705	4-alpha-glucanotransferase [EC:2.4.1.25]	17351	17813.2	16726.4	16278.6	15761.1	11746.4	13127.8	16213.1	13193.9	17224.2	14102.7	25595.3	20757.8	18280.5	36155.8	18056.5	22563.2	15860.3	27452.7	23923.7
K00712	poly(glycerol-phosphate) alpha-glucosyltransferase [EC:2.4.1.52]	313	574	76	45	285	271	641	187	502	88	29554	5986	17812	13738	18534	6993	11786	6182	7667	8114
K00720	ceramide glucosyltransferase [EC:2.4.1.80]	26.67	6.4	1.4	2.8	4	4.4	1	5	2.4	1	0.33	0.014	0.014	3	0.014	0.014	2	0.014	0.014	0.014
K00721	dolichol-phosphate mannosyltransferase [EC:2.4.1.83]	17949.7	18115.2	16118.2	17270.2	17005.6	15163.7	8537.57	16212	13829.7	18441.5	9856.51	26576.5	16250.3	14002.3	26627.3	14246.4	18283.3	11981.2	15424.4	18546.8
K00729	dolichyl-phosphate beta-glucosyltransferase [EC:2.4.1.117]	0.014	1	0.014	0.014	0.014	0.014	0.014	1	0.014	0.014	0.014	0.014	0.014	0.014	0.014	0.014	0.014	0.014	0.014	0.014
K00737	beta-1,4-mannosyl-glycoprotein beta-1,4-N-acetylglucosaminyltransferase [EC:2.4.1.144]	66	582.5	525.5	245	146.5	84.5	111	97	49	430.5	1675.33	3411.5	2847	1651	3791.5	1882.5	3887	573.5	1336	2068
K00748	lipid-A-disaccharide synthase [EC:2.4.1.182]	9494.29	6038.9	6386.97	6801.46	5976.32	6791.97	7100.74	7840.38	3972.53	7780.12	2455.5	7560	4068.42	4328.17	4324	4624	3225.33	4128.67	6615.48	4109.67
K00752	hyaluronan synthase [EC:2.4.1.212]	21.34	7	36	26	8.5	1.5	19	0.5	1	11	53	1511	245.5	124	678	652	145	14	0.014	557
K00754	L-malate glycosyltransferase [EC:2.4.1.-]	963.83	532.74	1491.33	317.66	595.33	605	5972.17	1546.66	462.2	1281.87	34548.7	5844	40459.5	7121	11795.7	15574.3	28055	2239.67	3515	2147.67
K00756	pyrimidine-nucleoside phosphorylase [EC:2.4.2.2]	9004.5	9944.05	8393.33	11654	6686.83	4223.82	5630.5	8432.33	14261.1	9325.53	24989	13818.8	20195.8	13898.3	25333.8	13102.4	20779.3	12784.3	12997.8	15552
K00757	uridine phosphorylase [EC:2.4.2.3]	9011.15	12275.4	12544	9201.34	11725.6	10269.9	4768.82	11731.7	7801.58	12274.7	13785.3	28464.5	21461.1	15697.2	41068.3	14018.6	22513.4	17382.8	20050.2	26220.4
K00758	thymidine phosphorylase [EC:2.4.2.4]	110.01	22.53	37.19	68.06	49.67	28.61	23.08	57.74	27.61	43.83	2.33	0.014	8.5	32.67	6	0.2	144	4	4	35.5
K00759	adenine phosphoribosyltransferase [EC:2.4.2.7]	20113.4	21084.3	18929.7	21310	17260.9	12369.9	13794.8	17776.2	23153.2	18757.5	42130.5	31801.8	37575.2	29198.7	45771.1	31801.7	38740.3	22545.2	27528.7	27871.2
K00760	hypoxanthine phosphoribosyltransferase [EC:2.4.2.8]	24149.5	25603.5	26513.6	24586.9	23306.3	16123.6	21774.4	24560.9	28487.7	23121.7	42831.8	36464.3	42096.9	33449.2	48560.1	43210.7	46096.1	26962.8	33110.5	31475.4
K00761	uracil phosphoribosyltransferase [EC:2.4.2.9]	21267.3	22572.8	22303.3	22722.5	18806.6	14886.4	14207.9	21511.7	24125.7	21796.7	37377.2	34378.3	41022.4	29643.2	46187.5	34950.4	39008.1	25650.7	32234.5	30386.7
K00762	orotate phosphoribosyltransferase [EC:2.4.2.10]	24681.4	28491.4	28606.4	26384.5	24002.8	16565.7	20516.1	25055	28797.8	24755.2	43067.7	41647.8	47277.6	37125.2	62169	40357.5	49373.1	31572.5	40081.2	38436.6
K00763	nicotinate phosphoribosyltransferase [EC:6.3.4.21]	16419.2	20503.8	21022.2	19445.5	17988.8	9787.37	13572.7	17340.5	25411	16252.9	42029.7	28353.3	38210.2	26928.7	48508	31931.4	38066.6	22166.7	28945.2	28560.7
K00764	amidophosphoribosyltransferase [EC:2.4.2.14]	34591.7	36516.2	37251.9	33212.8	33363.2	25558.4	24218.8	35030	36059	35245.7	39118.3	45835.2	50212.3	37128.6	67293.3	37327.5	44724.1	34960.8	46087	44107.1
K00765	ATP phosphoribosyltransferase [EC:2.4.2.17]	22700.5	24560.9	23543.7	23720.5	21440.9	15452.4	16658.5	22895	20545.1	21600	15345.8	27734.8	26312.4	18711.2	35469.6	22079.2	22145	21421.8	25634.5	25024.2
K00766	anthranilate phosphoribosyltransferase [EC:2.4.2.18]	15122.5	17823.5	17928.1	16101.2	17577.4	12392.3	10436.2	17291.2	16080.3	16091.1	11211.3	20348.3	12626.4	13108.1	25933	16112.4	17469.1	12427.2	16636.5	16884.7
K00767	nicotinate-nucleotide pyrophosphorylase (carboxylating) [EC:2.4.2.19]	19938	21676.9	21752.5	22020.5	19425	14686.3	15957.1	21622.2	19094.8	19452.8	10482.8	18756.8	20109.4	15445.6	21025.3	17655.9	13755.5	16652.3	17672	15936.8
K00768	nicotinate-nucleotide--dimethylbenzimidazole phosphoribosyltransferase [EC:2.4.2.21]	11552.4	16109.7	15998.8	13806.9	13411.5	7723.03	12266.8	12474.5	13275.5	11774	9734.17	13461.8	13633.7	11975.6	22437.1	13136.2	13588.5	15117.2	17787.7	15568.2
K00769	xanthine phosphoribosyltransferase [EC:2.4.2.22]	376	390.33	199.66	214.25	316.34	111.99	116.59	315.24	94.75	163.34	614	1097	257.67	135.67	125.33	1353.67	363.33	235	1033.33	89.5
K00772	5'-methylthioadenosine phosphorylase [EC:2.4.2.28]	5305.67	6225.2	4469.95	5566.73	5437.33	1966.2	3097	3183	6069.2	2796	1004.5	1627.5	3140	802	1886.5	1059.7	872.5	2675.5	1049.5	1672.5
K00773	queuine tRNA-ribosyltransferase [EC:2.4.2.29]	24274.5	26015.5	26663.4	25108.1	23350.6	16250.9	19939.1	24601.9	28640.2	23455.8	33860.8	32040.3	39640.4	26384.5	46281.1	26999.7	32608.1	25421.3	31186.5	29849.4
K00782	L-lactate dehydrogenase complex protein LldG	2781.32	1939.57	1525.15	1842.29	1186.73	884.23	1072.32	1361.23	1268.53	1529.53	11147.7	4270.5	12243.5	5341.17	5784.5	5527.2	7231	4717	4196.4	2854
K00783	23S rRNA (pseudouridine1915-N3)-methyltransferase [EC:2.1.1.177]	21995.4	22110.2	22992.6	22650.8	18572.3	14817.4	17805.6	22411.9	24003.9	21511	37259.3	34471.3	40985.4	29918.5	46318.1	35231.7	39183.1	26180.8	32590.5	30475.4
K00784	ribonuclease Z [EC:3.1.26.11]	7850.4	10745	8593.56	8391.06	7679.69	7683.42	8221.5	9428.39	10855.7	11731.9	33051.8	27511.3	28834.9	26508	41715	25347.2	37267.6	16370	23233.5	24571.7
K00785	beta-galactosamide-alpha-2,3-sialyltransferase [EC:2.4.99.-]	0.014	0.014	0.17	0.014	0.014	0.014	0.17	0.014	0.014	0.014	0.014	0.014	0.014	0.014	0.014	0.014	0.014	0.014	0.014	0.014
K00786	glycosyltransferase [EC:2.4.-.-]	95.66	82.98	181.16	368.66	20.67	48.66	2073.67	75.34	21.33	137.33	592.34	265.33	244	1075.98	999.31	486.66	515.66	542.5	2398.34	1390.34
K00788	thiamine-phosphate pyrophosphorylase [EC:2.5.1.3]	28353.5	26498.3	22714.2	27789.2	21997.4	19136.2	20245.4	25790.7	19379.7	25887.7	26369.2	31209.2	30215.7	27870.5	40153.6	23207.2	25168.8	26779	30115.2	28237.7
K00789	S-adenosylmethionine synthetase [EC:2.5.1.6]	24958.2	26994.1	27647.8	25907.1	24308.6	16611.5	22464.6	25380.7	29448	24421.7	39176.8	36908.8	42432.1	31570.3	50723	37211.2	41292.4	28078.8	38392.5	34098.4
K00790	UDP-N-acetylglucosamine 1-carboxyvinyltransferase [EC:2.5.1.7]	34101.2	39431.3	40253.8	38457.1	33542.9	23602.4	29085.9	37112.2	47604.3	35758.6	65508.2	56756.3	72515.4	45012.7	82524.5	53367.4	64193.7	41365.5	50648.7	52433.8
K00791	tRNA dimethylallyltransferase [EC:2.5.1.75]	30583	31033.2	30651.3	29763.2	28046.9	22213.8	22120.1	30224	31285.5	29891.2	38779.5	40212.3	43908.8	33398.8	50162	38144.9	41333.9	29237.3	36701.5	33963.4
K00793	riboflavin synthase [EC:2.5.1.9]	17737.4	17785.4	15326.5	17969.2	14697.5	10687.6	13977.7	15860.5	20741.8	16287	10966.2	19088.3	14735.9	15356.1	22538.1	14664.2	17051	17061.2	17808.5	17806.7
K00794	6,7-dimethyl-8-ribityllumazine synthase [EC:2.5.1.78]	17824	18042	15796	18535.5	15035.8	11081.1	14311.2	16131.5	21267.3	16839.5	14748.8	21903.3	16626.4	19137.2	23929.1	23449.2	23813	18342.2	19671.5	18730.7
K00795	farnesyl diphosphate synthase [EC:2.5.1.1 2.5.1.10]	319.73	310.53	184.78	671.31	171.67	193.53	266.25	178.58	211.28	293.25	735.66	1083	764	425	532	1807	691	530	1364.5	358.5
K00796	dihydropteroate synthase [EC:2.5.1.15]	16420	16718	15091	15675.9	13586.7	10113.3	13937.3	14934	11764.3	14668.5	19836.8	17969.8	19307.4	20604.5	24553.8	15067.4	14794.6	16940.2	17920.5	16866.5
K00797	spermidine synthase [EC:2.5.1.16]	6564.35	9879.73	7860.58	11723.3	5695.33	4652.82	5848.41	6856.41	7284.28	9022.2	7091.82	12580	13677	7298.33	17123.8	8498.03	11845.5	8897.84	8800.67	11227.2
K00798	cob(I)alamin adenosyltransferase [EC:2.5.1.17]	7924.54	5377.57	5655.44	5879.05	5470.32	6552.8	6536.49	7256.79	3132.18	7323.62	1787.17	7928	3927.42	4031.34	4636.83	3559.33	2803.44	3457.67	5372.48	4605.21
K00799	glutathione S-transferase [EC:2.5.1.18]	2299.14	2414.98	1441.96	5089.46	1098.02	1491.22	1965.4	1335.39	1618.89	2076.91	1265.28	947	3283	321	2371	787	1395	815	2511	627
K00800	3-phosphoshikimate 1-carboxyvinyltransferase [EC:2.5.1.19]	24228	26066.5	26668.9	25156.6	23346.1	16256.4	19873.6	24623.9	28769.2	23454.3	17321.8	28902.8	27806.9	22046.7	37513.1	23397.7	25460.6	22501.8	28007.5	26537.4
K00801	farnesyl-diphosphate farnesyltransferase [EC:2.5.1.21]	916.33	8.67	1049.33	111.33	46	14	3730.67	1160.66	21	34.67	95	103	12	6	168.67	32.33	1	430.67	374	114.67
K00803	alkyldihydroxyacetonephosphate synthase [EC:2.5.1.26]	65.84	3	4.5	5.67	4	3.5	1	6	3	7	0.014	0.014	4	11.67	2	0.014	0.014	2	0.014	1
K00805	heptaprenyl diphosphate synthase [EC:2.5.1.30]	14458.7	17493.2	18175.2	18921.1	14448.6	9082.73	11489.4	16110.7	37007.7	17072.2	35452.8	30374.3	35216	23754.5	44281.5	31865	41006	19875	26677.5	27586
K00806	undecaprenyl diphosphate synthase [EC:2.5.1.31]	24373.7	26069.2	26700.3	25179.2	23386.3	16276.4	19973.1	24639.4	28677.9	23535	37660.8	36242.3	41391.9	30341.7	48080	36480.2	39425.6	26689.3	32786.5	31320.7
K00808	homospermidine synthase [EC:2.5.1.44]	57	6.2	7.2	23.4	23	5.2	7	14	14.2	6	0.014	0.014	0.014	4	1	0.014	0.014	1	1	11.5
K00809	deoxyhypusine synthase [EC:2.5.1.46]	123.84	170	293.5	109.5	187	149.5	111.83	206.5	72	306.33	91.5	20.5	18	30.5	20	69	258.5	40	272	7
K00812	aspartate aminotransferase [EC:2.6.1.1]	23410.8	22495.7	22904.8	20943.6	22139.4	19214.1	14336.6	23219	18801	22324.8	7817.01	18977.5	15918.3	12043.3	15671.3	14951.9	9305.66	16075.7	18709.5	15190.2
K00813	aspartate aminotransferase [EC:2.6.1.1]	64.67	81.83	26.25	35.58	292.42	22.5	119.5	78.25	13	68.67	3.83	0.014	2	12	4	12.5	142	6	0.014	6.5
K00817	histidinol-phosphate aminotransferase [EC:2.6.1.9]	23619.1	26140	25950.8	25456.2	22282.1	16070.4	17712.2	25984.6	21454.7	22598.6	15832.8	28917.8	27340.6	19052.7	36133	22672.9	23533.3	22098.8	27602.7	25609.2
K00818	acetylornithine aminotransferase [EC:2.6.1.11]	11603	9655.37	9069.11	9688.56	6761.82	7446.69	8213.49	9542.8	11784.6	9431.12	4060.34	9208.5	9771.42	7718.34	6524.5	5788.5	5930.43	9974.67	7572.98	7607.37
K00819	ornithine--oxo-acid transaminase [EC:2.6.1.13]	211	433	667.74	184.33	668.17	435.32	261.42	2336.65	459.13	644.33	24.67	218	168.17	38.67	20.33	79.67	272.33	42	306.33	115
K00820	glutamine---fructose-6-phosphate transaminase (isomerizing) [EC:2.6.1.16]	25561.5	30224.5	29186.5	28077	28235.4	18227.2	18660	25579.2	33324.6	26729	38561.5	36437.3	41841.4	31069.5	49391.5	36945.4	39744.1	26563.7	33027.7	31633
K00821	acetylornithine/N-succinyldiaminopimelate aminotransferase [EC:2.6.1.11 2.6.1.17]	11488.8	14484.5	15050.3	14587.1	10854.3	7505.01	11251.5	11163.8	11946.4	12347.3	11699.3	19780.8	19838.5	11614.8	28500.1	15182.7	19174.7	13608.7	18456.5	19129.5
K00822	beta-alanine--pyruvate transaminase [EC:2.6.1.18]	266.92	294.2	126.78	604.4	102	169.53	202.5	139.33	186.53	213.33	117.33	117	409	35	296	98	121	99	312	76.5
K00823	4-aminobutyrate aminotransferase [EC:2.6.1.19]	276.93	469.33	188.16	658.66	212.17	238.58	271.91	223.41	278.08	298.83	20206.7	4221.5	13618	6906.5	10931	3956	8164	3207.5	4224	4266
K00824	D-alanine transaminase [EC:2.6.1.21]	343.84	598.7	300.95	703.57	229.5	204.36	386.5	1925.16	212.93	582	294.33	2424	742	309.5	1064.83	1148.33	450.11	189	1166	885.04
K00826	branched-chain amino acid aminotransferase [EC:2.6.1.42]	28755.7	31191.2	31524.3	28936.4	28774.9	18380.8	22739.3	27886.9	34352.3	26218	27452.5	32882.8	39141.1	27516.8	42256.5	35916.9	37053.9	27414.3	31069.3	28971.4
K00830	alanine-glyoxylate transaminase / serine-glyoxylate transaminase / serine-pyruvate transaminase [EC:2.6.1.44 2.6.1.45 2.6.1.51]	1114.25	758.4	253.4	626.47	303	220.4	349	449.33	444.4	384	1422	1079	3123	3156.67	1908	1914	1028	3620	1582	1993.5
K00831	phosphoserine aminotransferase [EC:2.6.1.52]	16012.4	18545.2	20771.4	18410	16522.2	13894.1	10448.8	17681.1	21849.2	19877.3	19303.7	26328.8	28119.4	15255.1	33424.5	20272.2	26471.6	15080.7	24042	21754.7
K00832	aromatic-amino-acid transaminase [EC:2.6.1.57]	248.07	348.16	163.91	635.49	120.92	201.66	207.16	134.08	202.83	281.92	132.15	136	417	65	304	132.5	281	133	356.5	85.5
K00833	adenosylmethionine---8-amino-7-oxononanoate aminotransferase [EC:2.6.1.62]	14788.5	11094.9	9188.43	10969.4	9488.07	12038.4	8606.16	12861.3	5444.95	12871.1	4792.67	13515.5	9633.34	10780.2	8984.83	8962.67	6227.66	10439.7	11633.7	9301.5
K00835	valine--pyruvate aminotransferase [EC:2.6.1.66]	928.75	15	1074.16	136.66	62.17	31.25	3733.25	1164.41	26.25	61.59	93	92	6	7	160.67	29.33	142	409.67	365	96.67
K00836	diaminobutyrate-2-oxoglutarate transaminase [EC:2.6.1.76]	115.81	300.33	74	96.91	67.42	25.75	181.75	18.25	41.75	48.42	0.33	0.014	3	2	0.014	0.014	0.014	87	0.014	1
K00839	(S)-ureidoglycine---glyoxylate transaminase [EC:2.6.1.112]	15.67	7.33	22.83	15.58	14.42	10.75	4.08	8.75	4.25	23.17	0.33	0.014	0.014	0.014	0.014	0.014	0.014	0.014	0.014	0.014
K00840	succinylornithine aminotransferase [EC:2.6.1.81]	13.09	6.66	27.83	35.66	19.84	18.58	2.91	2.75	4.25	28.34	1.66	0.014	2	7	0.014	0.014	142	0.014	0.014	0.014
K00841	aminotransferase [EC:2.6.1.-]	927.5	494.5	549.07	223.33	582.73	264.5	4214.2	2149.83	7219.73	867.4	53682	15134.5	26246	27414	30162	27286	31437.6	11107.5	15010.5	13924.2
K00844	hexokinase [EC:2.7.1.1]	193.9	342.2	140	277.4	58.4	54.2	49.4	92.4	72.5	295.2	17.5	10	25.5	44.5	39.5	76.2	35	59	26.9	14.5
K00845	glucokinase [EC:2.7.1.2]	37891	36280.4	35303.7	37260	30978.4	23943.9	27987.5	34031.3	35855.7	33393.4	45456	54889.8	52169.3	37855.3	69344	43601.3	52432.4	38989.7	45605.3	47072.9
K00846	ketohexokinase [EC:2.7.1.3]	0.014	0.014	0.014	0.014	0.014	0.014	0.014	1	0.014	0.014	0.014	0.014	0.014	0.014	0.014	0.014	0.014	0.014	0.014	0.014
K00847	fructokinase [EC:2.7.1.4]	24640.6	24960.4	24645	24837.4	21728.8	19360.6	18150.7	26124.6	31346.9	26456.3	37252.7	39647.3	40842.2	31518.8	49325.6	35134	42514.1	25709.3	38260.5	34271.9
K00848	rhamnulokinase [EC:2.7.1.5]	8379.8	8848.41	5784.36	8228.8	5290.06	6421.89	5538.3	6489.47	3151.13	8169.27	6380.67	17364.3	11039.2	11129.3	16609.1	8346.49	11891.4	8941.5	10175.9	13058.5
K00849	galactokinase [EC:2.7.1.6]	15266.3	15020.4	15782.1	13718.3	14674.8	11495.1	14401.1	16878	18511.7	16658.6	33362	28108.8	32208.9	25025.3	39939.1	28382	34769.6	17376.3	23373	23795.4
K00850	6-phosphofructokinase 1 [EC:2.7.1.11]	40052.7	49874.5	52026	46432.7	43610.4	28617.7	34462.4	45349.2	48118.1	44938.3	49667.5	72306.3	70293.3	50678.3	102985	62063.5	77101.8	49340.2	64388.4	66151.1
K00851	gluconokinase [EC:2.7.1.12]	317.34	544.53	618.4	666.4	223.87	342.28	2457.68	2012.91	7208.68	993.53	18114.2	6339.5	7629.5	10568.8	10364	11772	12717.6	4257	5873.5	5095.7
K00852	ribokinase [EC:2.7.1.15]	12142.3	14737.6	15356.2	15139.8	11847.8	7341.6	10070.8	13221.5	19162.7	12825	54027.8	37421	51358.5	31984.2	62009	36130.5	49906.1	26452	30272.9	36106.7
K00853	L-ribulokinase [EC:2.7.1.16]	1627.42	2170.33	532.83	2286.33	555.67	455.25	744.24	613.25	784.75	818.83	6540.33	2386	10726	675	2154	1602	4898.5	2125	729	1353
K00854	xylulokinase [EC:2.7.1.17]	13600.4	20470.2	14980.9	18651.1	10881.5	8043.51	8728.14	13334.4	17681	14079.5	18156.7	28270.3	32441	14828.8	39688.5	16802.8	26484.2	23688.7	22382.9	28362.3
K00855	phosphoribulokinase [EC:2.7.1.19]	184.67	26.53	142.28	97.06	94.17	45.45	76.58	71.75	40.45	84.67	166.33	11	10	13	8	3	143	21	9	20.5
K00856	adenosine kinase [EC:2.7.1.20]	4188.17	5123.5	4168.08	4279.83	5087	1927.83	2809.5	2780.83	5477.33	2581.33	1782.83	1718.5	3980	4032.67	3827	2755	1354	4394	2547.5	2709.5
K00857	thymidine kinase [EC:2.7.1.21]	9967.74	9104.43	10587.4	7774.15	11149.7	9166.02	6578.92	12755.9	14887.4	10976.4	24704	15172.5	19272.9	15184.8	18944.7	20375	20925.4	9290.5	12019	11103.5
K00858	NAD+ kinase [EC:2.7.1.23]	24360.5	26038.5	26731.9	25154.3	23396.6	16268.9	19984.1	24646	28667.7	23499.3	37593.8	34675.3	41103.9	30122.8	47260.1	35770.7	39208.1	26510.3	32671.5	30612.4
K00859	dephospho-CoA kinase [EC:2.7.1.24]	20638.4	24508.5	26034	23588.8	22500.4	15702.2	19413.4	23846.5	27624.9	22475.5	35530.5	32721	37418.4	26275.2	44085.3	33427	36900.9	22247.3	29481.2	27878.5
K00860	adenylylsulfate kinase [EC:2.7.1.25]	2669.56	1577.01	1107.65	1412.56	1115.91	697.1	813.24	2898.31	1130.38	1092.87	1683.84	1583.83	3645.17	4097.15	2752.14	2698.33	1746.99	4165	2640.57	2454.84
K00862	erythritol kinase (D-erythritol 1-phosphate-forming) [EC:2.7.1.215]	5	0.014	1	2	0.014	0.014	0.014	2	0.014	0.014	0.014	0.014	0.014	0.014	0.014	0.014	0.014	0.014	0.014	4
K00863	triose/dihydroxyacetone kinase / FAD-AMP lyase (cyclizing) [EC:2.7.1.28 2.7.1.29 4.6.1.15]	63.06	17.03	22.87	37.23	26.42	27.11	14.08	20.41	16.28	40.84	6027.33	580	7731.5	589.5	1652.83	1321.33	4150.51	78	0.014	37.34
K00864	glycerol kinase [EC:2.7.1.30]	16706.5	20790.5	19349.2	20228.1	14633.9	9078.33	16516	16813.2	21910.8	15803.5	39153	38109.3	44036.7	29268.8	55828.8	35181	43682.8	29507	29803.8	35636.7
K00865	glycerate 2-kinase [EC:2.7.1.165]	12606.6	13042.1	9961.27	13625.6	9674.16	8536.59	7243.15	13467.1	14797.5	13547.9	31518	26935.3	27960.4	22505.2	34737.5	25525.2	33912.1	17077	21538.5	22740.2
K00867	type I pantothenate kinase [EC:2.7.1.33]	234.67	187.7	484.07	89.39	113.03	158.45	2105.85	162.58	6969.88	778.37	21469.8	5923.5	14295.5	10920.7	11102	12962	16179.6	4213.5	5329.5	4953.7
K00868	pyridoxine kinase [EC:2.7.1.35]	10999	13695.6	16336.9	13059.3	11860.5	7654.13	9697.5	13803.8	25643	13636.4	36213.2	23732	37784.2	22252.7	40719.7	29282	39074	15955.2	24109.9	23099.6
K00869	mevalonate kinase [EC:2.7.1.36]	187.67	324.5	836.37	89.33	469.53	401	2393.43	424.83	7336.43	1097.03	21480	5924.5	14289	10891	11103	13087	16037.6	4272.5	5337.5	4940.2
K00872	homoserine kinase [EC:2.7.1.39]	10212.3	9500	7681.62	10647.2	9206.94	3753.41	6714.26	8108.58	17508.4	6711.53	22705.3	12242.5	22916	10059	19121.5	10771.2	15460.1	9006.67	9232.17	10083
K00873	pyruvate kinase [EC:2.7.1.40]	23900.7	25384.3	24772.5	24773.4	23001.9	16113.7	19556.9	23760.6	28197.7	23250.6	37752	34928.7	41889.4	29884.1	47820.9	35914.3	40353.3	26148.3	33309.3	30876.2
K00874	2-dehydro-3-deoxygluconokinase [EC:2.7.1.45]	16148.3	18046.3	19911.5	15745.8	16708.5	13996.7	16987.5	17275.5	20349.8	17076.7	13511.5	27286.2	22704.8	16904	36157.3	17404	21211.5	16685.2	26867.3	25515.8
K00875	D-ribulokinase [EC:2.7.1.47]	1	0.014	0.014	2	0.014	1	0.014	1	0.014	0.014	0.014	0.014	0.014	3	0.014	0.014	0.014	0.014	0.014	4
K00876	uridine kinase [EC:2.7.1.48]	23029.8	26389.7	26411.6	22513.8	25415.5	21654.1	16578.9	27376.9	25197.5	28099.4	39042	40851.3	42768.3	29953.7	54123.1	36387.4	42791.4	27361.7	37004	36092.1
K00878	hydroxyethylthiazole kinase [EC:2.7.1.50]	10717.2	11963	10767.9	14154.3	6829.69	5000.41	9254.35	11129.2	8916.15	9043.54	22217	19246	22830.5	19518.5	30660.5	16161.9	19078.6	18373.3	19869.7	20296.5
K00879	L-fuculokinase [EC:2.7.1.51]	967.17	360.5	1172.5	447.16	125.92	67.33	3886.17	1211.66	28	411.34	416.5	2477.5	413.5	1397.5	2009.67	1533.83	713.67	833.67	2430.5	1752.84
K00880	L-xylulokinase [EC:2.7.1.53]	13.42	5.33	23	30.33	16.17	16.25	2.75	3.75	5.75	25.67	1.33	0.014	2	10	0.014	0.014	142	0.014	0.014	4
K00882	1-phosphofructokinase [EC:2.7.1.56]	9649.34	11264.2	9968.75	12865	7174.09	4695.14	6756.83	9050.91	21733.9	10698.9	20496.5	22576.3	27419.5	16062	27762.5	23099.3	31709	12915.7	15358.5	18007.9
K00883	2-dehydro-3-deoxygalactonokinase [EC:2.7.1.58]	160.01	285.66	145.83	611.91	106.34	180.24	196.24	118.58	178.08	243	139.99	200	704	68	451	122	341	114	456	305.5
K00884	N-acetylglucosamine kinase [EC:2.7.1.59]	20.42	10.33	26	43.33	22.17	22.25	6.75	8.75	9.25	48.67	1.33	0.014	2	10	0.014	0.014	142	0.014	0.014	9
K00885	N-acylmannosamine kinase [EC:2.7.1.60]	7	1	3.17	14	4.25	7	1.17	0.33	2	15	1	0.014	2	7	0.014	0.014	142	0.014	0.014	0.014
K00886	polyphosphate glucokinase [EC:2.7.1.63]	34	7.67	11	14.83	12.33	2.5	7.83	10	7.5	16.83	163.5	0.014	14	20.67	4	0.014	3	4	3	20
K00887	undecaprenol kinase [EC:2.7.1.66]	430	294	629.12	347.08	355.28	204.25	2201.85	2045.83	7062.98	896.2	17831.5	3298.5	12849.5	7218.5	10166.5	4304	9390.6	3218.5	3847	4176.7
K00891	shikimate kinase [EC:2.7.1.71]	28399.6	33312.9	36113.5	29784.8	29275.7	20021.3	24921.4	30695.1	33845.8	29559.2	23944.5	39684.8	37425.6	31559.2	55784.3	33703.3	36915.6	33156	38675.7	38594.4
K00892	inosine kinase [EC:2.7.1.73]	11.67	7.33	22.83	28.33	16.17	16.25	3.58	3.75	4.25	27.67	1.33	0.014	2	7	0.014	0.014	142	0.014	0.014	0.014
K00895	diphosphate-dependent phosphofructokinase [EC:2.7.1.90]	6380.65	4730.7	3585.45	4612.65	4358.4	5636.7	2029.4	5264.65	2258.5	5928.7	1277	5403	2664.75	3271	2921.5	2330.5	1869.5	2748	3787.65	3312
K00897	kanamycin kinase [EC:2.7.1.95]	4	0.014	0.014	1	0.014	1	1	1.33	1	0.014	0.014	0.014	1	5	0.014	0.014	0.014	0.014	0.014	0.014
K00899	5-methylthioribose kinase [EC:2.7.1.100]	844.25	2097.48	4010.83	901.66	3613.76	2372.74	891.25	3337.08	3301.75	1814.34	775.33	2176.83	1605.83	451.98	2864.64	3168.99	386.51	1054.83	728.67	1411.18
K00901	diacylglycerol kinase (ATP) [EC:2.7.1.107]	16256.9	13064.1	10212	15505.3	9633.67	8758.53	6297.08	11192.2	9707.98	11465.3	7107.16	15485.5	16124.8	10287	13703.5	10859.2	8330.5	13180.7	13152.2	12152.5
K00906	isocitrate dehydrogenase kinase/phosphatase [EC:2.7.11.5 3.1.3.-]	132.09	290.33	138.41	600.66	92.17	175.58	188.08	102.08	170.58	234	118.66	117	405	38	290	98	263	98	311	60
K00912	tetraacyldisaccharide 4'-kinase [EC:2.7.1.130]	9396.29	6021.9	6258.97	6735.46	5897.32	6767.97	7029.74	7771.38	3928.53	7719.62	2294.5	7571	4071.42	4331.17	4329	4617	3223.33	4147.67	6619.48	4122.67
K00917	tagatose 6-phosphate kinase [EC:2.7.1.144]	117.67	144.5	459.67	129.66	73.33	109	78	1863.33	7017.93	756	119.5	75	52.5	550.5	441	174	1377.77	102	331.5	673.87
K00918	ADP-dependent phosphofructokinase/glucokinase [EC:2.7.1.146 2.7.1.147]	18	16	14.67	160.17	8.17	14.83	33.5	5.33	4.5	10.17	116	46	20	210	169.83	94.83	85.84	65.5	151	108.67
K00919	4-diphosphocytidyl-2-C-methyl-D-erythritol kinase [EC:2.7.1.148]	24195.4	25865	26449.4	25069.8	22992.3	16013.9	19921.3	24360	28259.9	23092.5	33844.8	32039.3	39639.9	26386.7	46275.1	26866.7	32522.1	25363.3	31181.5	29839.4
K00924	kinase [EC:2.7.1.-]	148.01	265	76.33	41.33	127	114.33	313	57.99	219.33	59.33	6057	2089	7970	678	2326	1963	4278.34	85	3	567.34
K00925	acetate kinase [EC:2.7.2.1]	23349.8	25884.7	25549.2	24483.4	23477.5	16208.5	16631.7	23434.7	28621.9	23316.7	49633.2	35774.8	56616.4	31484.5	50719.5	37978.9	47544.1	25979.7	32519	31056.7
K00926	carbamate kinase [EC:2.7.2.2]	6559.49	11725.3	14322.7	11109.7	8698.05	5557.14	8981.78	9386.82	16096.7	8787.71	22707	24327.3	19081.5	19213.7	38790.3	17033.8	23962.8	16732	19693.7	24315.6
K00927	phosphoglycerate kinase [EC:2.7.2.3]	26131.5	29330	29845.9	27094.6	27676.6	17538.9	21986.6	26360.4	33028.7	24916.8	37612.3	34835.3	41142.4	30241.7	48089.6	36064.7	39211.1	26664.3	32722	30686.9
K00928	aspartate kinase [EC:2.7.2.4]	29476.4	32058.7	30495.4	32745.4	26798.8	18325.7	21927.2	30098.8	33291.3	27660.4	42588	46535.7	52888.9	36625.8	61119.3	41819.2	48005.7	33946.7	40360.4	40812.6
K00929	butyrate kinase [EC:2.7.2.7]	1811.9	2747.2	2507.16	1587.57	2340.07	1229.19	1038.24	3343.72	1435.5	2994.87	4540.67	8490	5763.67	3229.67	11362.8	3969.67	8056.83	4516.5	6988.73	7362
K00930	acetylglutamate kinase [EC:2.7.2.8]	23027.2	25166.4	26012.2	24432.5	21660.9	15810.9	17415.5	23720.5	27849.2	22641	15611.3	28539.8	26627.9	18889.2	34865.1	22134.2	24340.1	21685.3	26010	25176.9
K00931	glutamate 5-kinase [EC:2.7.2.11]	24005.5	25421.4	26050.1	24537.6	22023.4	15547.4	17402.5	22143.9	27996.5	22157.6	33642.7	31562.8	39050.2	26074	45646.8	26602.5	32162.8	25148.3	30130.2	29357.4
K00932	propionate kinase [EC:2.7.2.15]	6.67	1.33	9	21.33	8.92	8.33	1.33	0.014	3	17.67	1.33	0.014	2	7	0.014	0.014	142	0.014	0.014	0.014
K00936	two-component system, sensor histidine kinase PdtaS [EC:2.7.13.3]	20353	21364.5	18856.2	20300.7	16371.7	13630.9	10828.5	18683.3	20422.4	19546.4	22363.3	30741.3	36060.8	31475.8	44826.8	25642	28789.3	28634.2	34763.7	32842.4
K00937	polyphosphate kinase [EC:2.7.4.1]	16071.5	16305.2	17531.2	15172.3	14168.8	11991.4	14903.9	17846.5	12278.1	16304.6	27932.8	27494.8	27452.4	27141.7	39577.1	28231.5	29679	20784.3	24196	24741.2
K00938	phosphomevalonate kinase [EC:2.7.4.2]	104.67	173.5	451.37	46.33	91.53	137.5	2096.6	150.33	6952.43	736.7	21465	5923.5	14286	10888	11097	12957	16003.6	4208.5	5323.5	4920.2
K00939	adenylate kinase [EC:2.7.4.3]	24316.5	26032.5	26672.9	25120.8	23360.1	16258.6	20080.1	24624.9	28647.2	23481.3	37513.8	34692.8	41108.9	30149.8	47269.1	35848.2	39206.1	26513.3	32700.5	30621.4
K00940	nucleoside-diphosphate kinase [EC:2.7.4.6]	7929.8	7016.9	8531.98	6294.37	6707.43	2844.73	10367	7748.3	7453.01	4118.65	20667.3	6278	17148	11781.2	14581.2	9202.53	10376.1	8940.34	8197.4	7305.87
K00941	hydroxymethylpyrimidine/phosphomethylpyrimidine kinase [EC:2.7.1.49 2.7.4.7]	18102.5	16800	17551.7	19246.3	12773.9	11707.1	15883.9	17492.4	18974.5	17933.2	32996	30468.8	28174.8	30032.5	40438.8	29235.5	32089.3	22241.8	30915.7	27193.9
K00942	guanylate kinase [EC:2.7.4.8]	24366	25924	26687.6	25115.6	23667.3	16314.4	22406.7	24726.9	28718.7	23302	59006.8	40518.3	55378.9	41007.7	58170.6	48722.2	54216.8	30719.3	37699	35224.6
K00943	dTMP kinase [EC:2.7.4.9]	17749.9	18827.8	20704.2	19035	17765.4	9651.44	15190.6	18331.1	25830.1	15064.1	30575.8	20259	32431	19130.5	29376.2	28112.5	26803.6	19516.2	19372.2	17704.2
K00945	CMP/dCMP kinase [EC:2.7.4.25]	28373	33160.7	32484.2	34038.3	28006.8	19126.6	24529.8	29263.4	34774.5	29529.8	47068.7	52181	53020.8	40594.9	72497.3	44414.5	55514.1	34974.8	47370.7	46214.7
K00946	thiamine-monophosphate kinase [EC:2.7.4.16]	12829.7	10354.6	10282	10167.5	11173.1	8683.97	9712.24	10377.9	9110.53	10412.6	4406	9481.5	7716.42	7723.84	7394	7017.7	4683.83	8060.17	8635.48	6319.67
K00948	ribose-phosphate pyrophosphokinase [EC:2.7.6.1]	24767.5	28000.5	28534.7	26375.8	24075.9	16763.8	24730.3	25259.6	35770.7	25490.2	63736.3	48943.3	61310.4	46704.5	72331.5	53171.5	63791.2	34745.8	45310.7	44286.2
K00949	thiamine pyrophosphokinase [EC:2.7.6.2]	12473.1	15420.6	16242.3	15491.6	12681.5	7936.09	10502.8	14503.9	19734.7	13619.1	33098.5	24170.3	31304.7	21130	37522.5	27047.4	32532.1	17943.2	24462.7	22993.7
K00950	2-amino-4-hydroxy-6-hydroxymethyldihydropteridine diphosphokinase [EC:2.7.6.3]	19376.8	15139.8	13924.8	14816.9	15206.8	14185.9	11826.6	17479.4	11667.2	15818.2	17043	16892	14836.7	17167.8	18543	11850.2	9460.43	13926.7	16370.6	13806.9
K00951	GTP pyrophosphokinase [EC:2.7.6.5]	30043.6	31239.5	30041.8	30656.9	28579.9	22720.1	18893.9	29310.2	31700.8	30578.6	39155.2	42470.8	44975.8	33611.8	51191.3	38976	41845.1	29053.7	37763.5	34698.9
K00952	nicotinamide-nucleotide adenylyltransferase [EC:2.7.7.1]	58	31	42.5	283.5	9	17	36	8	9	26	273.5	111.5	81.5	843	975	342	219	222.5	1041.5	766.5
K00954	pantetheine-phosphate adenylyltransferase [EC:2.7.7.3]	24307	26028.5	26667.4	25118.1	23358.6	16255.9	20080.1	24612.9	28645.2	23466.3	37512.8	34675.3	41102.9	30119.2	47260.1	35770.7	39206.1	26507.3	32678.5	30616.4
K00955	bifunctional enzyme CysN/CysC [EC:2.7.7.4 2.7.1.25]	501.42	153.5	171.5	351.75	117.5	89	102.5	168	230	180.5	14.5	60.5	32.5	108.67	47.5	91	9.5	130	29.5	210.5
K00956	sulfate adenylyltransferase subunit 1 [EC:2.7.7.4]	1087.38	597.23	680.27	920.46	424.24	351.72	333.57	526.47	286.28	341.7	272.33	445.5	615.67	147.17	408.33	277.67	860.5	191	1366.23	296.17
K00957	sulfate adenylyltransferase subunit 2 [EC:2.7.7.4]	2650.63	1368.4	2573.1	1627.04	1249.24	719.22	6439.74	2196.13	960.28	1093.87	1517.5	874	1132.17	1426.84	2731.5	1958	2571	2117.17	2899.73	2008.84
K00958	sulfate adenylyltransferase [EC:2.7.7.4]	1745.5	1295	589.5	1074.17	576.5	384.25	635	2478.83	725.3	679	1619	1356	3486.5	4021.67	2674.5	2598.2	1396.5	4135	2147	2373.5
K00960	DNA-directed RNA polymerase [EC:2.7.7.6]	6	2	4	0.014	0.014	0.014	2	0.014	3	2	0.014	0.014	1	0.014	0.014	0.014	0.014	1	0.014	2
K00962	polyribonucleotide nucleotidyltransferase [EC:2.7.7.8]	24227	25927.5	26650.2	25093.1	23306.4	16194.9	17858.5	24546.9	28562.7	23426.2	16050.8	28754.8	26817.9	19238.7	36163.1	22812.7	24491.1	22294.8	27345	25792.4
K00963	UTP--glucose-1-phosphate uridylyltransferase [EC:2.7.7.9]	15719.2	16903.6	18746.3	17436.1	15117.5	8906.11	14249.6	16636.2	24071.8	12890.8	31648.3	19140.5	31028	21305.2	25720.2	34433.5	29995.6	17406.3	15647.5	15387.4
K00965	UDPglucose--hexose-1-phosphate uridylyltransferase [EC:2.7.7.12]	6696.75	8653.81	10127.6	7954.91	7969.79	4712.74	7757.1	9197.08	15096.8	8188.2	31281.2	21705.3	29068.5	21550.7	36287.6	25451	32671.3	13699.7	18921.3	19878.4
K00966	mannose-1-phosphate guanylyltransferase [EC:2.7.7.13]	1799.5	424.67	1453.58	1118.16	317.5	243.5	4273.17	1534.66	914.5	415.67	212.17	287.5	417.5	87.5	469.67	151.33	123.5	592.17	731	359.67
K00968	choline-phosphate cytidylyltransferase [EC:2.7.7.15]	116.33	1.17	1.83	83	9.33	4.67	0.92	1128.33	1.67	13.67	16.67	93	11	4.5	173.67	34.83	11	412.17	381	102.17
K00969	nicotinate-nucleotide adenylyltransferase [EC:2.7.7.18]	24328.4	26316	26737.2	25148.1	23387.6	16272.4	20097.4	24639.5	28656.2	23685.3	38052.8	35083.8	41978.9	30538.7	48622.6	36233.2	40022.1	26746.3	32956	30928.4
K00970	poly(A) polymerase [EC:2.7.7.19]	12632.5	10435.4	9740.41	9630.97	10382.6	8172.03	9385.57	9893.72	8801.33	9764.12	3443.33	7796	7084.25	7287.17	7079.67	5252.33	3586	7584.17	6836.15	6111.67
K00971	mannose-1-phosphate guanylyltransferase [EC:2.7.7.13]	17289.8	16770.5	13571.1	16678.5	14188.8	10743.2	11483.1	13585.7	13402.3	15435	8866.84	18403	14940.1	11037.3	16669.3	11757.7	12964.2	12508.8	12779.9	12692.5
K00972	UDP-N-acetylglucosamine/UDP-N-acetylgalactosamine diphosphorylase [EC:2.7.7.23 2.7.7.83]	114	1129.5	820.5	584	401.5	374.5	211	266	104	1330.5	2323	3743.5	2887	1817	3963.5	2134.5	5030	692.5	1784	2168
K00973	glucose-1-phosphate thymidylyltransferase [EC:2.7.7.24]	21292	23697.9	22611.1	23769.4	19216.3	13831	16839	19279.6	24355.6	21406.1	19584.5	26268.8	21262.8	18650	31762.8	19330	23931.3	19535.3	22800.5	21933.4
K00974	tRNA nucleotidyltransferase (CCA-adding enzyme) [EC:2.7.7.72 3.1.3.- 3.1.4.-]	16581	18985.2	18479.5	18860.2	14207.1	8918.73	12506.1	16445.1	21913.8	15563	37462.5	29585.3	41300	30365.3	45756.1	35052.7	38016.4	26956.2	30080.5	29301.9
K00975	glucose-1-phosphate adenylyltransferase [EC:2.7.7.27]	22795.6	30075.8	29695.1	29756.7	24443	15281.4	16024.1	23669.4	38630.1	27198.5	36944.2	42614.8	54517.5	27416.1	65234.9	35953.2	50461.7	28709.3	41364.7	42250.2
K00978	glucose-1-phosphate cytidylyltransferase [EC:2.7.7.33]	2461.33	3177.86	2061.52	2495.23	1217.01	776.68	1121.67	1283.84	1005.19	2248.49	5649.18	9676.66	8815.5	9070.96	14693.5	6373.65	9826.33	7736	8081.18	9855.52
K00979	3-deoxy-manno-octulosonate cytidylyltransferase (CMP-KDO synthetase) [EC:2.7.7.38]	10765.3	7225.9	6629.97	7555.46	6301.32	7027.97	7621.74	8282.38	4439.53	8170.62	3755.83	8778	7308.42	7549.17	6337	6589	4304.33	7879.67	8305.48	6147.67
K00980	glycerol-3-phosphate cytidylyltransferase [EC:2.7.7.39]	537.5	292.67	345.45	493.75	438.28	175.5	4255.6	369	330.75	235.7	4656	4255	2363	4382.67	3130	9645	7516	1321	1758.5	1940.5
K00981	phosphatidate cytidylyltransferase [EC:2.7.7.41]	24375.2	26032.2	26673.4	25132.1	23362.1	16261.4	19948.8	24612.9	28648.2	23472.3	37514.2	34675.3	41104.9	30128.2	47260.1	35770.7	39348.1	26505.3	32674.5	30610.4
K00982	[glutamine synthetase] adenylyltransferase / [glutamine synthetase]-adenylyl-L-tyrosine phosphorylase [EC:2.7.7.42 2.7.7.89]	346.9	311.2	174.78	653.64	138	191.78	216.25	169.58	202.28	267.75	284.16	128	431.5	69.67	308	101	267	125	330.5	116.5
K00983	N-acylneuraminate cytidylyltransferase [EC:2.7.7.43]	1267.58	1668.87	1283.83	1018.17	1022.17	640.07	692.84	1043.82	922.5	1267.84	3291.67	6497	6503.17	5368.17	6816.66	5002	5480.34	4449	3792.33	5056.84
K00984	streptomycin 3"-adenylyltransferase [EC:2.7.7.47]	104.67	747.33	192.33	179.33	182.67	75.5	2215.33	79	96	441.67	496.66	738	163	462	1193	535	481.67	199	421	668.17
K00986	RNA-directed DNA polymerase [EC:2.7.7.49]	165.85	71.5	26.5	182.6	143.6	47.3	54.35	69.6	182	108.8	23	92	20	90.5	60	103.5	42.5	74.5	121.6	202
K00988	sulfate adenylyltransferase (ADP) / ATP adenylyltransferase [EC:2.7.7.5 2.7.7.53]	0.014	0.014	0.25	0.66	0.014	0.014	0.014	1	1	1.5	0.014	0.014	0.014	0.014	0.014	0.014	0.014	0.014	0.014	0.014
K00989	ribonuclease PH [EC:2.7.7.56]	9275.23	12118.9	14259.1	11244.5	12177	6852.28	9549.42	11404.1	13089.3	8955.92	3277.33	5079.5	6634.5	1199.67	7124.67	6486.53	3509	6363.17	6757.5	5823.67
K00990	[protein-PII] uridylyltransferase [EC:2.7.7.59]	942.9	722.53	433.78	1056.31	331.67	295.03	385.25	394.58	394.28	503.75	374.16	298	742	596.67	938.5	338	432.5	419	809.5	446
K00991	2-C-methyl-D-erythritol 4-phosphate cytidylyltransferase [EC:2.7.7.60]	22818	26184.6	26660.8	24806.8	23517.3	16254.9	20033.1	24296.7	21484.5	23756.8	16628.2	30821.3	26738.6	18159	38876	21546.5	26425.6	18818.5	27084.3	26274.4
K00992	N-acetyl-alpha-D-muramate 1-phosphate uridylyltransferase [EC:2.7.7.99]	303.31	299.2	154.78	637.98	141	175.28	253	165.83	207.03	232.58	120.33	128	420	42	304	101	122	120	324	96.5
K00995	CDP-diacylglycerol---glycerol-3-phosphate 3-phosphatidyltransferase [EC:2.7.8.5]	17239.9	20023.2	20124.6	18558	17756	9488.63	18612	17809.3	25022.6	16024.5	36650.2	29856.8	37683	27179	44825.6	33690.3	37232.8	23510.8	28286.4	28198.2
K00996	undecaprenyl-phosphate galactose phosphotransferase [EC:2.7.8.6]	46.17	3.33	21.75	16.83	17	11.58	7	7.75	5.5	23.17	0.33	0.014	0.014	0.014	0.014	0.014	0.014	0.014	3	1
K00997	holo-[acyl-carrier protein] synthase [EC:2.7.8.7]	11733.8	13292.8	12171.3	13015.8	10807.7	4554.19	14093.7	11102.6	18097.9	8218.4	30591.3	15921.5	25314	19385	29756.7	23494	27045.6	18197.2	16699.7	16925.7
K00998	CDP-diacylglycerol---serine O-phosphatidyltransferase [EC:2.7.8.8]	15.67	7.33	23	29.33	16.17	16.25	4.25	3.75	4.25	27.67	1.33	0.014	2	7	0.014	0.014	142	0.014	0.014	0.014
K00999	CDP-diacylglycerol--inositol 3-phosphatidyltransferase [EC:2.7.8.11]	1.5	0.014	0.5	0.014	1	0.5	0.014	0.014	0.014	2	0.014	0.014	0.014	4	0.014	0.014	0.014	0.014	0.014	0.014
K01000	phospho-N-acetylmuramoyl-pentapeptide-transferase [EC:2.7.8.13]	24316.5	25999	26713.9	25135.6	23112.6	16270.4	19976.6	24575.9	28655.2	23455.8	38041.8	34814.8	41683.4	30386.7	48388.1	35838.2	39643.1	26555.3	33512	30798.4
K01001	UDP-N-acetylglucosamine--dolichyl-phosphate N-acetylglucosaminephosphotransferase [EC:2.7.8.15]	0.014	0.014	0.014	0.014	0.014	0.014	0.014	0.014	0.014	2	0.014	0.014	0.014	0.014	0.014	0.014	0.014	0.014	0.014	0.014
K01002	phosphoglycerol transferase [EC:2.7.8.20]	87.92	75.83	71.33	300.08	38.42	73	71.33	71.25	23	78.17	340.83	199.5	154.5	1150.5	1461	483.5	473	357	2279.5	1105
K01003	oxaloacetate decarboxylase [EC:4.1.1.112]	2	0.014	0.014	0.014	0.014	0.014	0.5	0.014	1	0.014	0.014	0.014	0.014	0.014	0.014	0.014	0.014	2	0.014	0.014
K01004	phosphatidylcholine synthase [EC:2.7.8.24]	95	0.014	8	6.67	1	3	0.5	5	7	5	0.014	0.014	0.014	8.67	0.014	0.014	2	2	0.014	4.5
K01006	pyruvate, orthophosphate dikinase [EC:2.7.9.1]	22148.6	24492	25628	23278.5	22557.7	15577.5	16938.9	21861.1	27641.5	22612.6	13562.2	26432.3	22853.4	15107	33163.6	18814.7	22620.1	17829.8	23974.5	23303.9
K01007	pyruvate, water dikinase [EC:2.7.9.2]	9095.16	6753.33	3355.74	6601.67	2969.67	2051.82	3244.74	3780.9	3707.74	3728.24	13517.2	11883	17508.5	20634.5	14628.3	21072.8	13653.5	18311	12598	12044.3
K01008	selenide, water dikinase [EC:2.7.9.3]	4720.59	8294.23	9409.09	5886.5	7251.76	4311.41	5542	7048.66	6313.2	5642.21	7483.16	9519	10426.5	9382.17	20046.2	10277.4	9792.85	12009.5	14660	13550
K01011	thiosulfate/3-mercaptopyruvate sulfurtransferase [EC:2.8.1.1 2.8.1.2]	2872.57	2593.86	2563.78	4443.14	2069.01	1383.69	1434.91	2420.07	3594.08	2483.67	2006.49	4868.5	1826.5	1523.84	4450.33	3229.83	3554.01	1817.5	2648	3167.84
K01012	biotin synthase [EC:2.8.1.6]	23377.4	24232.9	20916.9	24472.7	18288.5	13746.6	16644.6	20367.4	17867.2	20752	16947.5	27915.7	28939.4	24403.5	36470.9	23200.9	25744.5	25129.2	27010.7	26413.7
K01014	aryl sulfotransferase [EC:2.8.2.1]	0.014	0.014	1	0.014	0.014	0.014	0.014	1	0.014	0.014	0.014	0.014	0.014	0.014	0.014	0.014	0.014	0.014	0.014	0.014
K01023	arylsulfate sulfotransferase [EC:2.8.2.22]	88	79	13	8	46	50	62	17	74	32	0.014	0.014	0.014	0.014	0.014	0.014	0.014	0.014	1	0.014
K01026	propionate CoA-transferase [EC:2.8.3.1]	5102.18	7666.53	13238	3695.31	12512.4	8147.61	3302.08	11243.8	11640.8	7172.5	2658.33	3824	5129	1140	8395	8384	2161	4802	5646	4411
K01027	3-oxoacid CoA-transferase [EC:2.8.3.5]	0.67	0.014	0.014	1	0.014	0.014	0.014	0.33	0.014	0.014	0.014	0.014	0.014	0.014	0.014	0.014	0.014	0.014	0.014	0.014
K01028	3-oxoacid CoA-transferase subunit A [EC:2.8.3.5]	211.4	344.53	369.53	600.9	124.67	227.36	257.66	176.66	199.53	276.08	122.16	128	411.5	55.34	295	98	123	102	314	87
K01029	3-oxoacid CoA-transferase subunit B [EC:2.8.3.5]	1795.07	4466.53	8249.86	2051.9	7245.67	4917.69	1938.66	6809.99	6767.36	3826.91	1231.66	1288	2957.5	475.34	4471	4958	267	2142	1286	1561
K01031	3-oxoadipate CoA-transferase, alpha subunit [EC:2.8.3.6]	122.48	287.33	122.66	583.33	85.17	164.83	186.33	101.33	173.33	213	115.66	117	403	42	292	98	123	99	314	87
K01032	3-oxoadipate CoA-transferase, beta subunit [EC:2.8.3.6]	123.48	287.33	122.66	583.33	85.17	164.83	186.33	101.33	173.33	214	116.66	117	403	42	292	98	123	100	314	87
K01034	acetate CoA/acetoacetate CoA-transferase alpha subunit [EC:2.8.3.8 2.8.3.9]	2490	6014	9566.16	2745.67	9119.67	5765.32	2423.51	8379.82	7990.83	5408.5	2445.67	3781	4491.67	1027.67	7322.33	6403.67	2614.33	3773	5945.33	4267
K01035	acetate CoA/acetoacetate CoA-transferase beta subunit [EC:2.8.3.8 2.8.3.9]	3278.33	8073	13502.8	3470.67	12677.7	8108.99	3261.51	11696	11274	7183.67	3001.67	4361	5764.67	1237.67	9410.33	8833.67	2686.33	4793	6431.33	5004
K01039	glutaconate CoA-transferase, subunit A [EC:2.8.3.12]	111	61.5	60.17	70.5	43.17	26.33	52	25.33	29	87.17	240	1731	414.5	229.5	924.83	731.33	369.51	231	998	871.84
K01040	glutaconate CoA-transferase, subunit B [EC:2.8.3.12]	87	61.5	57.17	69.17	43.17	25.33	52	23.33	29	85.17	240	1731	414.5	227.5	924.83	731.33	369.51	231	998	871.84
K01042	L-seryl-tRNA(Ser) seleniumtransferase [EC:2.9.1.1]	2715.59	3064.06	3379.83	3279.16	1454.84	1060.5	1659.41	2032.25	8527.05	2436.87	2729.49	3107.5	4683	5409.67	4616.5	4744.7	3637.77	5256	5690	4002.87
K01046	triacylglycerol lipase [EC:3.1.1.3]	102.49	911.5	508.83	347.75	497.33	391.99	128.83	3770.5	93.8	1011.66	2651.33	2250.5	2159.5	1324.83	7301	583.5	3536.34	2659	1751.17	3456.67
K01048	lysophospholipase [EC:3.1.1.5]	280.92	830.51	761.86	630.98	330.51	201.44	167.25	303.42	80.28	457.67	2515.17	3771.83	1608.5	1943.98	6421.14	1617.49	4281.17	2644	1822.84	3960.18
K01051	pectinesterase [EC:3.1.1.11]	61.87	584.33	430.73	213.53	523.12	146.6	184.36	246.7	37	243.6	1737.33	3388	1609	1145	5710	1406	3493.67	2523	1445.2	3322.17
K01053	gluconolactonase [EC:3.1.1.17]	125.26	44.2	29.36	41.4	51.25	30.61	27.91	41.74	32.11	26.82	2.33	0.014	12.5	8	10	0.014	0.014	3	1	20.5
K01055	3-oxoadipate enol-lactonase [EC:3.1.1.24]	305.82	563.33	238.99	1158.67	157.67	322.32	370.83	200.99	346.99	420.16	229.66	234	809	73.34	585	196	246	199	625	148
K01056	peptidyl-tRNA hydrolase, PTH1 family [EC:3.1.1.29]	24305	26027.5	26667.4	25121.1	23358.1	16257.9	20080.6	24611.9	28645.2	23464.3	37515.3	34675.3	41102.9	30119.2	47260.1	35770.7	39206.1	26507.3	32678.5	30616.4
K01057	6-phosphogluconolactonase [EC:3.1.1.31]	9575.32	9423.57	7556.86	7934.05	9371.15	7426.47	4603.99	8050.97	7429.78	8211.53	3086	7096.5	6323.42	7220.84	6408.83	4961.17	3371.33	6930.5	6240.98	5762
K01058	phospholipase A1/A2 [EC:3.1.1.32 3.1.1.4]	5499.39	4709.33	3616.99	4486.5	4361.59	5702.24	2019.67	5300.99	2272.5	5969.59	1256	5487	2806.92	3603.67	2932.83	2783.17	2442.83	2955	3762.58	3317
K01060	cephalosporin-C deacetylase [EC:3.1.1.41]	269.74	491.5	177	460.06	114.73	86.7	105.9	147.73	235.33	191.2	6110.5	683.5	7879	700	2381.5	1539	4330.5	311.5	353.9	342.5
K01061	carboxymethylenebutenolidase [EC:3.1.1.45]	618.03	603.86	375.19	1296.39	296.59	376.19	447.32	290.66	408.86	555.66	319.98	234	825.5	100.34	594	196	534	208.5	624	144.5
K01066	acetyl esterase [EC:3.1.1.-]	332.6	361.83	301.74	681.42	212.34	207.82	354.83	250.82	265.49	309.33	180.99	138	442	101.51	379.83	136.33	286.84	145	336	126.17
K01067	acetyl-CoA hydrolase [EC:3.1.2.1]	5.5	0.014	2.5	0.014	2.5	0.014	0.014	0.014	1.5	0.014	0.014	0.014	0.014	0.014	0.014	0.014	0.014	0.014	3	0.014
K01068	acyl-coenzyme A thioesterase 1/2/4 [EC:3.1.2.2]	0.014	0.014	0.014	0.014	0.014	0.014	0.014	0.014	0.014	0.014	0.014	0.014	0.014	0.014	0.014	0.014	0.014	2	0.014	0.014
K01069	hydroxyacylglutathione hydrolase [EC:3.1.2.6]	364.57	339.53	232.03	679.14	197.67	213.61	265.75	213.74	240.11	299.58	203.66	129	426	68	310	131	334	175	366.5	144.5
K01070	S-formylglutathione hydrolase [EC:3.1.2.12]	282.73	305.33	218.58	673.91	164.67	202.08	246.58	190.58	242.08	287.75	203.66	128	421	56	304	101	406	120	321.5	85
K01071	medium-chain acyl-[acyl-carrier-protein] hydrolase [EC:3.1.2.21]	106	175.5	450.37	66.66	93.86	140.16	2242.93	152	6959.1	737.03	21465	5925.5	14287	10889.3	11097	12963	16054.6	4221.5	5334.17	4926.53
K01073	acyl-CoA hydrolase [EC:3.1.2.20]	1	9	2	2	3.5	6	135	5	7	16.5	6018	582	7746	555	1658	1335	4212	71	7	6
K01075	4-hydroxybenzoyl-CoA thioesterase [EC:3.1.2.23]	26.59	12	10.08	5.58	10.5	8.83	10	17.83	6.83	21.33	0.014	0.014	0.014	2	0.014	0.014	0.014	0.014	0.014	1
K01077	alkaline phosphatase [EC:3.1.3.1]	8871.39	7985.4	10250.3	6456.47	9751.39	9047.05	9361.64	12776.1	6916.46	9691.4	9295.17	9155	13402.4	4844.51	9809	7408	7823.83	5628.67	9134.38	7133.17
K01078	acid phosphatase [EC:3.1.3.2]	3.67	4	0.33	7	4	1.33	2	4.33	3.33	2.33	0.014	0.014	0.014	0.014	0.014	0.014	0.014	0.014	0.014	0.014
K01079	phosphoserine phosphatase [EC:3.1.3.3]	6703.88	4847.73	4003.48	5468.54	4571.65	5873.98	2465.9	5537.56	2574.36	6120.45	2259.66	6776.5	3157.75	3708.67	3437.5	4144.5	2677.5	3323	5203.15	3558.5
K01081	5'-nucleotidase [EC:3.1.3.5]	7801.79	6063.87	4762.69	6104.49	5498.15	6492.36	2954.74	7515.13	3377.92	7046.62	5499.34	8259	7071.92	6721.18	6133.5	4554.5	4083.33	6923.67	6818.98	5785.67
K01082	3'(2'), 5'-bisphosphate nucleotidase [EC:3.1.3.7]	1462.71	463.23	839.11	848.88	1128.74	721.39	538.24	748.64	695.95	1337.04	303	885	583.67	440.84	254.33	590.17	831.33	296	950.73	194.5
K01083	3-phytase [EC:3.1.3.8]	10.25	5	4	3.25	8.5	1.5	5.5	10	6	15.5	2.5	1.5	2	4.5	1	10	8.5	2	6	1
K01085	glucose-1-phosphatase [EC:3.1.3.10]	11.42	5.33	21.83	28.33	15.17	15.25	1.58	1.75	3.25	25.67	1.33	0.014	2	7	0.014	0.014	143	0.014	0.014	0.014
K01086	fructose-1,6-bisphosphatase I / sedoheptulose-1,7-bisphosphatase [EC:3.1.3.11 3.1.3.37]	2	0.014	0.014	0.014	0.014	1	0.014	0.014	0.014	0.5	0.014	0.014	0.014	0.014	0.014	0.014	0.014	0.014	0.014	0.014
K01087	trehalose 6-phosphate phosphatase [EC:3.1.3.12]	339.48	290.53	174.53	643.98	132.17	177.61	217.58	150.58	189.28	254.5	119.16	128	414.5	58.67	295	98	265	103.5	315	96.5
K01089	imidazoleglycerol-phosphate dehydratase / histidinol-phosphatase [EC:4.2.1.19 3.1.3.15]	6363.65	4763.03	3980.36	4865.9	4552.99	5804.69	2163.57	5483.39	2349.5	6065.87	1374.5	5997.5	2809.92	3308.17	3012.83	2395.17	2419.83	2761	4254.98	3392
K01090	protein phosphatase [EC:3.1.3.16]	14024.7	16803.9	18918.8	16771.6	13805.9	8589.4	14945.8	16670.3	21325.2	15353.9	35404.5	27780.8	35638	23116.7	44016.8	30373	36941.8	20381.3	28919.5	27483.9
K01091	phosphoglycolate phosphatase [EC:3.1.3.18]	44491.3	45900	46718.5	44611.2	36958.5	29604.5	40297.2	44468.9	39499.2	44317.5	37678.4	65433.3	62638	46716.1	90618.1	48461.3	59859.1	47947.5	65810.6	61289.1
K01092	myo-inositol-1(or 4)-monophosphatase [EC:3.1.3.25]	13681	11666.5	11342.3	11070.1	11208.8	8670.53	11930.4	12582	15902.9	11204	24466.2	15346.5	21906.9	17583.8	24837.8	12782.8	17494.6	14389.2	17376	15679.4
K01093	4-phytase / acid phosphatase [EC:3.1.3.26 3.1.3.2]	1273.67	914.33	328.83	753.58	370.42	267.75	416.08	512.25	464.75	445.67	1444.33	1175	3170	3186	1988	1961	1198	3628	1672	1995
K01095	phosphatidylglycerophosphatase A [EC:3.1.3.27]	2274.38	1881.83	805.28	1859.06	1372.07	589.03	1145.65	1120.48	896.58	1067.95	2257.16	2388.5	3970.5	4137.5	3037.5	4044	1937	4512	3464.9	2525.5
K01096	phosphatidylglycerophosphatase B [EC:3.1.3.27 3.1.3.81 3.1.3.4 3.6.1.27]	13.67	6.33	23	28.33	16.17	15.25	4.75	3.75	4.25	26.67	1.33	0.014	2	7	0.014	0.014	142	0.014	0.014	0.014
K01101	4-nitrophenyl phosphatase [EC:3.1.3.41]	273	290	497.12	125.08	192.28	163.75	2154.85	238.83	7004.48	825.2	21484	5925.5	14290	10903.5	11109.5	13107	16041.6	4309	5338.5	4950.2
K01104	protein-tyrosine phosphatase [EC:3.1.3.48]	36961.2	42562.2	46228.8	38562	37670.6	29023.8	37866.9	45504.2	52983.1	42604.2	102995	73959.2	87626.2	73019.3	106944	96598	105944	52862.5	64147.2	64656.1
K01113	alkaline phosphatase D [EC:3.1.3.1]	184.76	290	132.58	586.5	89	163.33	200.33	121.83	176.83	251.66	122.83	117	406	46.67	292	98	123	102	314	78
K01114	phospholipase C [EC:3.1.4.3]	395.1	435.9	275.99	895.24	182	248.99	282	242.99	394.69	374.19	130.15	177.5	429.5	128	329.5	189	128.5	231.5	340.5	263.5
K01115	phospholipase D1/2 [EC:3.1.4.4]	1	0.014	1	0.014	0.014	0.014	0.014	0.014	1	0.014	0.014	0.014	0.014	0.014	0.014	0.014	0.014	0.014	0.014	0.014
K01118	FMN-dependent NADH-azoreductase [EC:1.7.1.17]	2886.52	5452.19	7652.27	4870.39	5905.51	4028.77	2892.74	7664.74	12657.8	5239.5	8312.82	4257.5	12155.5	1658.84	8072	6110.5	8631.1	3610.17	6707	4541.7
K01119	2',3'-cyclic-nucleotide 2'-phosphodiesterase / 3'-nucleotidase [EC:3.1.4.16 3.1.3.6]	1757.07	2526.93	4581.06	1059.57	3990.61	2608.77	2935.09	3736.63	10332.7	2808.94	4411.33	5059	3429.67	4261.17	3959.16	12588	9501.44	2285	2708.73	2366.54
K01120	3',5'-cyclic-nucleotide phosphodiesterase [EC:3.1.4.17]	174.67	350	126.25	569.33	111	195	242	105	237	216	114	117	403	29	290	98	121	98	311	60
K01121	2',3'-cyclic-nucleotide 3'-phosphodiesterase [EC:3.1.4.37]	1	0.014	1	1	1	0.014	0.014	1	0.014	0.014	0.014	0.014	0.014	0.014	0.014	0.014	0.014	0.014	0.014	0.014
K01126	glycerophosphoryl diester phosphodiesterase [EC:3.1.4.46]	21845.9	21200.5	16281.2	21551.7	16936.2	15414.6	15287.9	24213.6	25634	22294.2	44317.5	37771.8	40302.7	32261.7	50285.6	30509	46335.3	25039.5	29393.6	31662.3
K01129	dGTPase [EC:3.1.5.1]	22822	25940	27599	25416	22376	16383	17968.4	22978.7	21752	23206.8	15467.8	26705.2	25942.2	19104.6	34995.1	21048	21689.7	21786.2	25381.7	25457.3
K01130	arylsulfatase [EC:3.1.6.1]	1422.02	43.8	1340.81	632.97	203.02	66.7	3957.34	1176.76	90.4	162.13	299.33	1286	52	19.34	458.67	35.33	605.5	421.67	843.6	211.67
K01132	N-acetylgalactosamine-6-sulfatase [EC:3.1.6.4]	0.014	0.014	0.014	0.014	0.014	0.014	0.33	0.014	0.014	0.33	0.014	0.014	0.014	0.014	0.014	0.014	0.014	0.014	0.014	0.014
K01133	choline-sulfatase [EC:3.1.6.6]	156.4	35.5	247	246.4	53.4	13.2	158.4	9.9	13	55.2	307.33	6471	981	491	2821	2617	711.67	60	166.4	2275.17
K01134	arylsulfatase A [EC:3.1.6.8]	929.33	7.67	1098.33	209.33	29	6	3775	1131.66	10	24	91.67	468	4	2	241.67	31.33	108	411.67	485	134.67
K01135	arylsulfatase B [EC:3.1.6.12]	869.33	0.67	991.33	77.33	8	2	3694.67	1128.66	4	5.67	10.67	92	4	0.014	160.67	29.33	0.014	409.67	365	96.67
K01136	iduronate 2-sulfatase [EC:3.1.6.13]	0.014	0.014	0.014	0.014	0.014	0.014	0.33	0.014	0.014	0.33	0.014	0.014	0.014	0.014	0.014	0.014	0.014	0.014	0.014	0.014
K01138	uncharacterized sulfatase [EC:3.1.6.-]	1197.4	1082.5	2187.42	847.23	429.74	205.36	4088.89	252.06	90.83	568.36	2539	6607	4473	2513.5	8657.83	2900.33	6295.51	3031	1907.4	5185.34
K01139	GTP diphosphokinase / guanosine-3',5'-bis(diphosphate) 3'-diphosphatase [EC:2.7.6.5 3.1.7.2]	101.56	13.33	33.25	35.66	19.17	19.25	12.75	15.75	13.25	48.42	2.66	4	2	312	45	407	340	203	2	27
K01141	exodeoxyribonuclease I [EC:3.1.11.1]	138.34	282.33	139.33	606.33	89.17	174.58	188.25	98.08	169.58	233	121.33	128	413	44	298	101	264	119	323	78
K01142	exodeoxyribonuclease III [EC:3.1.11.2]	24317.5	26057.4	26567.7	25316.9	22708.9	16103.9	19817.4	22774.7	28615.5	22969.8	39958.7	36396.8	41987.9	30363.8	48461.6	36228.7	39732.6	26506.8	31975.5	30980.9
K01144	exodeoxyribonuclease V [EC:3.1.11.5]	6509.98	4891.9	4421.36	5011.47	5125.32	6320.14	2420.82	5783.64	2844.45	6910.7	1449.67	6180.5	3203.92	3333.67	3053.83	2465.67	2330.33	2792	4362.98	3455.5
K01146	protein Xni	11.67	7.33	22.83	28.33	16.17	16.25	3.58	3.75	4.25	27.67	1.33	0.014	2	7	0.014	0.014	142	0.014	0.014	0.014
K01147	exoribonuclease II [EC:3.1.13.1]	2034.59	1881.33	764.58	1783.66	674.17	546.58	806.75	863.41	836.58	1094.5	1738.66	1477	3898.5	3763	2926.5	2294	1476.5	4049	2466.5	2434.5
K01150	deoxyribonuclease I [EC:3.1.21.1]	1264.67	922.33	330.83	759.33	368.17	275.25	415.08	507.75	464.25	450.67	1444.33	1175	3170	3185	1988	1961	1198	3628	1672	1995
K01151	deoxyribonuclease IV [EC:3.1.21.2]	21466.1	23928.6	25540.6	23131.2	22024.4	15196.2	17139.3	23401.7	27436.7	21256.4	19309	27005.3	30750.4	15667	34788.6	20218.7	26928.1	17846.8	23068.3	23222.5
K01153	type I restriction enzyme, R subunit [EC:3.1.21.3]	27389.1	29379.4	27637.7	29031.4	24993.9	21214	15137.9	28026.4	28075.6	30130.7	30672.7	39807.5	39479.2	31538.8	40773.8	37344.9	38293.4	25408.7	37202.7	31185.7
K01154	type I restriction enzyme, S subunit [EC:3.1.21.3]	41219.9	41492.1	36917.3	39734.9	37226.7	33514.5	21114.2	39982.8	36411.5	42728.9	33336.2	53792.5	39848.2	40341.8	50665.3	50108.6	46431	32096.7	48334.3	39660.4
K01155	type II restriction enzyme [EC:3.1.21.4]	799.32	274.2	52.83	195.15	11.23	10.53	23.4	41.73	6.83	211.53	20	77	1	306	73	414	234	214	316.4	72
K01156	type III restriction enzyme [EC:3.1.21.5]	2126.33	1493.05	682.36	1021.65	726.33	375.99	441.17	1399.17	640.84	832.75	15522.3	4421.33	19117.8	2914.81	8211.15	4987.16	12315.7	1817.67	2707.84	2615.17
K01159	crossover junction endodeoxyribonuclease RuvC [EC:3.1.22.4]	22411.2	22859.6	23754.5	22913.5	20980	15554.1	14803.6	21418.9	21087.7	20695	9922.5	19810.5	20587.4	10874.7	19997.5	16048.2	11721.8	16543.3	17774.2	15598
K01160	crossover junction endodeoxyribonuclease RusA [EC:3.1.22.4]	15	1	6	21	6	8	3.17	0.014	6	7	3	0.014	6	21	0.014	0.014	426	0.014	0.014	0.014
K01163	uncharacterized protein	17978.6	20385.7	18603.5	19963.6	15815.3	13444.3	10115	17354	14860.2	18726.2	13470	26710.8	24990.9	16968.5	32845.5	19619.7	20260.5	20452.2	24760.5	24770.5
K01166	ribonuclease T2 [EC:4.6.1.19]	141.64	9.2	14.37	25.65	32.5	10.7	19.17	55.5	21.7	21	0.33	0.014	0.014	5	1	0.014	0.014	1	1	12.5
K01167	ribonuclease T1 [EC:3.1.27.3]	119.67	273	114.33	571	71	154.33	182	90.66	164.33	204.33	118.33	117	403	34	290	98	121	99	311	60
K01169	ribonuclease I (enterobacter ribonuclease) [EC:4.6.1.21]	7.67	2.33	9	21.33	9.92	8.33	4.33	0.014	4	18.67	1.33	0.014	2	7	0.014	0.014	142	0.014	0.014	0.014
K01170	tRNA-intron endonuclease, archaea type [EC:4.6.1.16]	0.014	0.014	0.014	0.014	0.014	0.014	0.014	0.014	0.014	2	0.014	0.014	0.014	0.014	0.014	0.014	0.014	0.014	0.014	0.014
K01173	endonuclease G, mitochondrial	12716	9501.4	7526.59	10067.4	9039.87	11779.5	4415.62	10780.2	4872.7	12498.9	3392.67	12462.5	6307.17	6666.34	6254.33	6132.17	4479.83	5803	9297.03	6771
K01174	micrococcal nuclease [EC:3.1.31.1]	463	406.9	609.5	490.67	274	168	251.5	3853.5	268.4	293.2	110	45.5	103	70.17	85	149	23.1	179	28.5	117.7
K01175	esterase [EC:3.1.-.-]	17.81	8.33	25	28.33	17.17	17.25	6.75	3.75	5.25	28.67	1.33	0.014	2	7	0.014	0.014	142	0.014	0.014	0.014
K01176	alpha-amylase [EC:3.2.1.1]	447.93	1466.03	348.77	377.24	505.17	136.66	829.5	1366.4	319.5	162.01	6666	869	7905.67	598.17	1828	1384	4499.83	836.67	457.33	140.67
K01178	glucoamylase [EC:3.2.1.3]	5.25	1	0.014	1	2.5	0.014	0.014	0.014	0.014	2	0.014	0.014	0.014	0.014	0.014	0.014	2	0.014	0.014	0.014
K01179	endoglucanase [EC:3.2.1.4]	21193.5	28422.5	34733.9	24170.3	28209	18562.9	23182.2	28547.2	27306.8	29260.3	16141	19946.3	28803.8	9182.12	35288.5	20918.8	18151.7	19107.2	20717	20723.3
K01181	endo-1,4-beta-xylanase [EC:3.2.1.8]	1277.4	2791	1071.7	2851.4	2035.89	2210.68	893.39	1269.91	1482.51	6089.19	2701	2065	1365.5	1302.49	2324	2535.5	2811	1302	537.91	1779.49
K01182	oligo-1,6-glucosidase [EC:3.2.1.10]	722.16	3574.82	2094.16	1846.67	1813.84	635.81	1123.01	1157.49	351.83	2099.34	18618	15520.3	12776.7	16363.3	29811.8	10272.5	17787.5	10005	12065.2	16791
K01183	chitinase [EC:3.2.1.14]	375.17	248.33	225.5	380.16	156.34	130.83	178.33	157.83	294	216.34	132.83	1729.5	275.5	255.5	776.33	779.33	171.01	165.5	364.5	787.84
K01184	polygalacturonase [EC:3.2.1.15]	0.014	0.014	0.014	0.014	0.014	0.014	0.014	1	0.014	0.014	0.014	0.014	0.014	0.014	0.014	0.014	0.014	0.014	0.014	0.014
K01185	lysozyme [EC:3.2.1.17]	383.18	438.86	89.36	639.06	176.59	258.19	296.41	127.16	310.36	201	14023.3	2360	11240	4285	8263	3597	7001	3055.67	3017	3515
K01186	sialidase-1 [EC:3.2.1.18]	12723.4	8864.24	9226.66	9181.52	8356.86	11238.1	11512	12633.2	4478.16	11480.6	2671.34	11604	5337.5	6580	6252.34	4809.66	3926	6265.34	8186.7	6844.34
K01187	alpha-glucosidase [EC:3.2.1.20]	19341.5	16942.7	16935.2	17458.3	13549.8	14192.4	19102.7	16964.1	16209.7	18960.5	39975.2	41755.7	34177.2	34533.6	50224.6	39282	49776.4	22440.8	32893.3	31603.3
K01190	beta-galactosidase [EC:3.2.1.23]	56000.3	39179.7	38346	44687.6	33605.2	35899.7	41674.5	42803.9	25264.1	45351.2	63113.2	77346	58085.8	60702.3	93168.3	52714.3	71156.1	44780.2	62951.4	62397.4
K01191	alpha-mannosidase [EC:3.2.1.24]	302.56	955.08	1206.83	639.56	574.57	293.69	349.73	352.9	7005.36	1531.06	3391.84	9152.33	2245.5	2341.48	8815.64	3113.99	6063.68	2614.5	2323.24	5680.19
K01192	beta-mannosidase [EC:3.2.1.25]	428.19	1512.18	1482.99	853.37	1222.21	686.58	474.96	852.86	544.83	1170.27	5127.84	9014.83	3896.17	3663.65	13362	2780.16	7546.17	5113.5	3624.37	7804.85
K01193	beta-fructofuranosidase [EC:3.2.1.26]	2105.9	4544.29	3844.57	3216.13	2185.49	859.27	3413.32	3354.91	7665.64	3681.7	33869.8	17598.7	31460	24902	34765.6	23395.8	36629.9	11082.5	17193.1	17818.9
K01194	alpha,alpha-trehalase [EC:3.2.1.28]	105.09	13.66	152	246.91	163.84	47.66	93.66	30	50	133.34	102.99	442	4	17	96	2	401.5	2	171	46
K01195	beta-glucuronidase [EC:3.2.1.31]	5667.65	4530.5	3874.5	4776.91	4257.15	5655.45	2304.9	5184.65	2316.25	5777.2	1557	8022	2901.25	3397.01	3818.5	2964.5	2448.84	2740	3866.65	3938.34
K01197	hyaluronoglucosaminidase [EC:3.2.1.35]	11732.8	8850.87	8013.33	8840.83	8302	11233.5	7660.42	11475.7	4456.5	11438.7	2504.67	10727.5	5338.5	6574	6236.67	4709.83	3704	5871.67	7852.5	6738.67
K01198	xylan 1,4-beta-xylosidase [EC:3.2.1.37]	332.84	870.33	857.5	492.83	304.17	244.33	4419.83	319	7088	1496.67	1208.33	2362	468	1546.5	2218.5	1450.5	2182.17	623	1229	2298.17
K01200	pullulanase [EC:3.2.1.41]	7353.01	4953.7	3836.62	4910.58	5746.33	5797.5	2461.25	5826.08	2646.83	6089	5997	7212.5	3806.75	6788	5133.5	11323	9020	3714	5077.75	4163
K01201	glucosylceramidase [EC:3.2.1.45]	5641.65	5025.5	4302.5	4723.9	4464.65	5816.45	4181.65	5390.65	2290.25	5997.2	3625	9127	4212.25	4711	9104.5	3440.5	5123.5	5291	4495.65	7086
K01205	alpha-N-acetylglucosaminidase [EC:3.2.1.50]	7150.71	4431.04	5598.16	4624.46	4183.05	5617.65	9448.47	7432.87	2237.25	5743.07	1344.34	5858.5	2685.25	3289	3302.84	2430.66	2018.5	3540.34	4587.05	3490.34
K01206	alpha-L-fucosidase [EC:3.2.1.51]	23508.4	14892.9	15277.1	15035	14365.5	18039.2	17972.3	20252.1	8134.58	19323.6	4664.52	19439	9157.26	13709.5	12443.3	9212.33	7872.5	10049.5	17328.9	13124.9
K01207	beta-N-acetylhexosaminidase [EC:3.2.1.52]	15155.7	17034.2	18363.3	16475.6	12500.2	7953.84	16276.9	15157.6	20360.7	13930.5	14959.8	25849.3	26597	16966.3	37284	20070.2	26239.8	20848.3	19983.2	25362.8
K01208	cyclomaltodextrinase / maltogenic alpha-amylase / neopullulanase [EC:3.2.1.54 3.2.1.133 3.2.1.135]	2	3	0.014	0.67	1.5	1	0.014	1	0.014	2	0.014	0.014	0.014	0.67	0.014	0.014	0.014	0.014	0.014	0.014
K01209	alpha-L-arabinofuranosidase [EC:3.2.1.55]	7206.78	5981.7	5512.23	6302.54	5191.29	6329.67	12638.3	6081.27	9649.75	8402.94	5722.67	10078.5	5129.42	8557.17	10436.2	5738	8899.51	3878	5834.28	8262.51
K01210	glucan 1,3-beta-glucosidase [EC:3.2.1.58]	7.5	4	14	9.66	3	0.014	20	9	3	14	0.014	0.014	2	2	3	17	0.014	2	1	0.014
K01212	levanase [EC:3.2.1.65]	3.4	0.014	0.2	1.4	1.4	1.2	1.73	1.73	1	3.53	2	0.014	1	2	0.014	0.014	5	2	4.4	0.014
K01215	glucan 1,6-alpha-glucosidase [EC:3.2.1.70]	90	596	850.34	193.5	295	213.33	77.5	262.66	6905.43	906.67	5413	6024	2965	4843	6601.83	9874.33	10755.1	3560	2290	4202.54
K01216	licheninase [EC:3.2.1.73]	0.014	0.014	1	0.014	0.014	0.014	0.014	2	0.014	0.014	0.014	0.014	0.014	0.014	0.014	0.014	0.014	0.014	0.014	0.014
K01218	mannan endo-1,4-beta-mannosidase [EC:3.2.1.78]	6008.59	5690.9	4341.5	5871.5	5225.24	6642.73	4575.99	5748.26	2861.76	8384.49	4758	6697	5092.25	4467.99	8019.5	3293.5	5263	3348	4322.26	4272.99
K01220	6-phospho-beta-galactosidase [EC:3.2.1.85]	22.5	14.5	16.42	9.58	5.08	11.25	29.75	1743.83	33.08	28	6001	578	7726	558.5	1651	1323	4132	71	1	2
K01222	6-phospho-beta-glucosidase [EC:3.2.1.86]	497.69	324.22	813.93	452.75	498.03	223.56	295.57	370.65	7122.05	931.73	470.32	9087	1502	918.5	4322.15	4123.65	2396.49	186	109	3678.24
K01223	6-phospho-beta-glucosidase [EC:3.2.1.86]	5240.71	8722.36	10620.8	5135.4	7485.87	2969.72	5342.73	5440.82	64810.5	11105.6	67877.6	49017.3	70621	32392	68020.5	60034.3	93923.2	25977	17159.3	36134.1
K01224	arabinogalactan endo-1,4-beta-galactosidase [EC:3.2.1.89]	1210.57	1329.31	909.36	1023.06	517.24	422.69	457.9	327.24	356.33	1394.7	8363.17	4392.33	10770.5	2674.98	5853.31	3844.16	9446.16	979	1844.24	2334.84
K01226	trehalose-6-phosphate hydrolase [EC:3.2.1.93]	152.84	786	937.84	295.83	355.92	254.83	266.33	2031.83	6971.4	974.84	2190.33	3757	2088	1825	7045.83	1715.33	5504.11	2682	1946	4203.54
K01227	mannosyl-glycoprotein endo-beta-N-acetylglucosaminidase [EC:3.2.1.96]	1	0.014	14	2.33	1.33	0.014	0.014	5.83	0.83	8.5	0.014	0.014	0.014	0.014	0.014	0.014	0.014	0.014	0.014	0.014
K01232	maltose-6'-phosphate glucosidase [EC:3.2.1.122]	156.18	124.99	640.85	180.51	124.19	128.98	136.16	104.15	6862	765.69	9826.66	9955	9564.83	4668.83	5918.82	13411.1	12974.2	887	1275	3701.7
K01233	chitosanase [EC:3.2.1.132]	55	86.5	43.17	25.5	52.17	38.83	85.5	16.33	70.5	19.17	76	1513	250	151.5	682.83	667.33	163.51	14	0.014	575.34
K01235	alpha-glucuronidase [EC:3.2.1.139]	214.9	150.5	188.37	345.57	103.07	85.53	116.9	125.73	217	158.87	90.5	1576.5	380.5	297.5	790.33	1069.33	604.01	176.5	242.9	776.84
K01236	maltooligosyltrehalose trehalohydrolase [EC:3.2.1.141]	269.26	336.2	191.03	566.65	193	192.53	322	251.16	239.53	187.83	44.33	52	89.5	37.67	143	52	13	53.5	57	127.5
K01239	purine nucleosidase [EC:3.2.2.1]	2018.5	3464.5	1587.71	2895.17	899.87	777	3452.6	2803.16	7789.5	2209.37	34371	15102.5	28998	20582	23371.8	25824.3	31698.5	10498	11906.5	12798.3
K01241	AMP nucleosidase [EC:3.2.2.4]	6433.32	5081.23	4330.52	5252.88	4803.49	6192.22	2403.07	5776.72	2829.53	6510.87	1388.83	5654	3210.92	3322.67	3193.83	2472.17	2390.83	2830	4340.98	3426
K01243	adenosylhomocysteine nucleosidase [EC:3.2.2.9]	14141.5	14731.6	14860.6	13852.6	13833.3	11033.4	10367.8	15300.7	18212.3	15725.1	32475.2	27780.8	31785.4	24504	38424.5	28081.2	34458.6	17067.2	23653	23254.2
K01246	DNA-3-methyladenine glycosylase I [EC:3.2.2.20]	6122.81	5669.07	6603.01	6517.14	5490.62	3012.35	8951.69	7363.64	12055.4	6044.29	23909.5	15929	20896.7	15934.3	24835.8	19768.8	25406.5	10209.7	11415.8	13775.4
K01247	DNA-3-methyladenine glycosylase II [EC:3.2.2.21]	3361.93	3004.63	2555.48	4773.22	2131.59	1479.72	1525.33	4205.32	3777.06	2663.2	3433.99	6019	5254	4616.17	6555.83	5042.33	4562.51	5372.5	3854	5071.84
K01250	pyrimidine-specific ribonucleoside hydrolase [EC:3.2.-.-]	121.42	531.83	394.67	228.5	269.92	156.83	48.33	185	60.5	259.67	20959.3	6040.5	13872.5	6140.67	14895	4245.5	10833.8	5507	4716.5	7059.34
K01251	adenosylhomocysteinase [EC:3.3.1.1]	11448	12111.1	13424.3	12430.4	9626.4	5469.73	13667.1	10742.5	10628.5	8327.12	5047	10173.5	17044.5	7044.67	12426.8	8043.86	7107.5	10125.8	9134.9	9398.34
K01252	bifunctional isochorismate lyase / aryl carrier protein [EC:3.3.2.1 6.3.2.14]	19.42	6	24.83	29.66	18.5	14.25	3.58	5.25	7.75	28.17	1.33	0.014	2	10	0.014	0.014	142	0.014	0.014	0.014
K01253	microsomal epoxide hydrolase [EC:3.3.2.9]	7.25	1	3	0.25	2.5	0.5	2.5	4.5	1.5	11	0.33	0.014	0.014	0.014	0.014	0.014	2.67	0.014	0.014	1.17
K01255	leucyl aminopeptidase [EC:3.4.11.1]	5548.65	5546.8	5258.48	4701.46	6077.5	2367.73	3625.08	5433.91	6494.48	3263.28	1914.66	1728.5	4152.5	4376.84	4014.5	3597	2177	4770	2671.5	2756.5
K01256	aminopeptidase N [EC:3.4.11.2]	2645.9	4167.57	4235.77	3099.38	5180.83	1999.85	2628.17	2603.23	5194.44	2477.08	21956.7	6405	14920.7	11154.8	12271.3	13512.7	15297.8	4547.5	6002.33	5049.5
K01258	tripeptide aminopeptidase [EC:3.4.11.4]	14860.6	16385.7	16199.1	15219.3	14374.7	12280.5	12615	19393	17640.8	16232.9	35144.2	28346.8	30798.6	27698.2	36724.8	36885.2	38999.5	18916.3	23481.8	23581.9
K01259	proline iminopeptidase [EC:3.4.11.5]	617.26	667.17	280.11	857.84	324.83	359.66	766	279.49	529.66	326.16	20525.7	7442	8604.5	16775.8	12517	21311.5	18387	5272.5	8218	6549.5
K01261	glutamyl aminopeptidase [EC:3.4.11.7]	815	275.5	501	170.33	710.83	130.5	184	2074.33	6981.93	826.5	232	22	13	73.5	123	226	1312.6	96	22	149.2
K01262	Xaa-Pro aminopeptidase [EC:3.4.11.9]	25506.3	26742.7	27382.9	25832.7	24235.3	16703	20154.8	25364.8	29159.2	24244.2	37843.8	35328.3	41819.3	30674.8	48199.8	36289	39811.3	26834.8	35106.6	31296.9
K01263	cytosol alanyl aminopeptidase [EC:3.4.11.14]	11	4	4	7	3	6	6	8	3	5	3652	2634	1459	3720	977	8771	6596	1082	1485	761
K01265	methionyl aminopeptidase [EC:3.4.11.18]	29516.8	32805.2	33643.2	33007.8	27644.3	18560	25126	29154.8	33585	28527.4	45067	47277.3	49136.8	39091	66397.1	45010.5	53357.9	34253	43808.9	42737.9
K01266	D-aminopeptidase [EC:3.4.11.19]	161.67	291.5	156.83	594.17	92.67	167.33	209	104.66	171.83	215	190.66	1630	654	185.5	972.83	765.33	284.51	114.5	311	637.34
K01267	aspartyl aminopeptidase [EC:3.4.11.21]	4926.83	7325.55	7714.44	4695.25	6774.42	3558.48	4611.26	5901.66	5020.28	5713.87	8426.51	11240.8	11332.2	12543.8	21677	11908.2	13216.5	11053	12884.2	13418.2
K01269	aminopeptidase [EC:3.4.11.-]	5	0.014	2	1	3	0.014	1	2	2	1	0.014	0.014	0.014	0.014	0.014	0.014	14	0.014	0.014	0.014
K01270	dipeptidase D [EC:3.4.13.-]	15630.2	15949.1	16433.3	13809.5	16792.2	15950.1	9141.73	17014.7	10627.8	19393.2	27548	28505.3	28073.8	20853.3	36030.3	19522.3	26193.3	17409	27467.8	24140.7
K01271	Xaa-Pro dipeptidase [EC:3.4.13.9]	6595.09	8446.83	9337.37	8619.41	7798.53	4843.75	5517.85	9606.41	15532	7751.37	31200.8	12762	28058	13792	20281	20963.2	24690.6	9791.5	10636.5	10257.2
K01273	membrane dipeptidase [EC:3.4.13.19]	8019.09	11229.8	11190.9	10108.6	9129.01	5964.99	6218.66	9123.75	8693.63	9064.33	8228.5	15783.8	17235	9097.65	22931.6	11897.2	13273.2	10683.2	14392.3	16233.7
K01274	D-alanyl-D-alanine dipeptidase [EC:3.4.13.-]	36	79.5	10.2	16.33	43.03	39.5	1978.6	54.33	71.33	8.7	0.014	0.014	0.014	5.5	0.014	0.014	5	0.014	0.014	2
K01277	dipeptidyl-peptidase III [EC:3.4.14.4]	6469.98	4840.7	4209.36	5007.07	5108.32	6258.94	2379.49	5727.64	2829.25	6889.87	1449.67	6180.5	3203.92	3329.67	3052.83	2465.67	2330.33	2792	4362.98	3442
K01278	dipeptidyl-peptidase 4 [EC:3.4.14.5]	7562.96	5318.4	5123.22	5451.47	5833.89	6768.13	2698.56	6480.53	3317.25	7569.57	1649.34	6438.5	3373.59	3356.34	3093.16	2549.34	2640.66	2813	4985.71	3541
K01281	X-Pro dipeptidyl-peptidase [EC:3.4.14.11]	885	2163.5	3962.2	752.33	3614.03	2408	2932.93	3384.83	3374.83	1823.53	22018.3	6500.5	15559	11104	13185	15390	14819	5230.5	5812.5	5557
K01283	peptidyl-dipeptidase A [EC:3.4.15.1]	19.17	3	5	3.25	6.5	1.5	4.5	10.5	1.5	14	0.014	0.014	0.014	1	0.014	0.014	0.014	0.014	0.014	0.014
K01284	peptidyl-dipeptidase Dcp [EC:3.4.15.5]	13020.9	9698.93	8327.75	10063.4	9963.81	12356.3	4678.72	11333	5334.45	13537.6	2909.67	12362.5	6424.34	6689.51	6129.66	4941.34	4859.16	5592	8953.96	6913.5
K01286	D-alanyl-D-alanine carboxypeptidase [EC:3.4.16.4]	8453.35	12244.6	13511.9	11784.3	10780.3	7047.05	6852.83	10373.2	10831.6	12082.9	14055.5	24065	17206.5	10790.2	38260	14849.5	20350.6	16036.5	22021.7	24392
K01295	glutamate carboxypeptidase [EC:3.4.17.11]	176.51	304	132.83	593.17	109.5	180.41	202	130.49	191.16	268.99	6205	1072	8528	670.67	2224	1447	4469	203.5	635	367
K01297	muramoyltetrapeptide carboxypeptidase [EC:3.4.17.13]	8268.41	5402.43	4806.99	5958.4	5470.99	6492.85	2958.65	6198.22	3863.03	7162.4	1826.83	6232.5	3372.92	3417.17	3863.83	2609.17	2833.83	3223	4757.98	3853
K01299	carboxypeptidase Taq [EC:3.4.17.19]	1141.67	1265.03	1238.45	598.65	1412.34	353.03	2502.83	662.74	7103.6	1588.34	2768.83	4460.5	1992.5	2359.5	7737.83	2031.33	4891.11	2928.5	3082.5	5189.04
K01301	N-acetylated-alpha-linked acidic dipeptidase [EC:3.4.17.21]	4	0.014	0.014	0.014	0.014	0.014	0.014	1	1	1	0.014	0.014	0.014	0.014	0.014	0.014	0.014	0.014	0.014	0.014
K01302	carboxypeptidase Q [EC:3.4.17.-]	1	0.014	0.014	0.014	0.014	0.014	0.014	0.014	0.014	1	0.014	0.014	0.014	0.014	0.014	0.014	0.014	0.014	0.014	0.014
K01303	acylaminoacyl-peptidase [EC:3.4.19.1]	54.5	2	2.25	2.25	5.25	7.75	2.75	1.5	2.75	7.5	0.014	0.014	0.014	0.014	0.014	0.014	14	0.014	0.014	1
K01304	pyroglutamyl-peptidase [EC:3.4.19.3]	1370.93	500.7	839.11	570.64	1421.33	279.36	2389.33	2455.57	7310.09	1183.83	4528.33	2686	1505.5	4189.5	1505.5	9203	8105.6	1462	1719	1569.7
K01305	beta-aspartyl-dipeptidase (metallo-type) [EC:3.4.19.-]	329.92	226.4	605.5	464.5	140.25	173	105.5	237.5	7098.7	892.7	209	193	138	725	509.5	260	1570.5	252	536	768
K01308	g-D-glutamyl-meso-diaminopimelate peptidase [EC:3.4.19.11]	601.67	1532	1123.5	1262	883.5	606	656.5	1005	692.5	903	2329.5	5250	7595.5	2493	8420	1511.5	4350.5	3410.67	3304.5	5001.5
K01318	glutamyl endopeptidase [EC:3.4.21.19]	0.014	1	1	1	0.014	0.014	0.014	1.5	0.5	0.5	0.014	0.014	0.014	0.014	0.014	0.014	0.014	0.014	0.014	0.014
K01322	prolyl oligopeptidase [EC:3.4.21.26]	308.74	221.7	852.7	419.4	800.9	631.7	440.23	437.4	592.5	1044.03	267.83	645	405.5	65.17	166	101.5	241	65	346.4	110
K01338	ATP-dependent Lon protease [EC:3.4.21.53]	25712.1	27882.1	24846.3	26379.5	24190	16743.6	14450.9	22099.2	22071.2	24327.1	20375.5	33997.3	32392.9	25775.5	47718.3	26817.9	28276.5	28914.2	34484.5	33372.3
K01342	subtilisin [EC:3.4.21.62]	0.014	1	0.014	0.014	0.014	0.014	0.014	2.5	1.5	0.5	0.014	0.014	0.014	0.014	0.014	0.014	0.014	0.014	0.014	0.014
K01347	IgA-specific serine endopeptidase [EC:3.4.21.72]	2	0.014	0.014	0.014	0.014	0.014	0.014	0.014	0.014	0.014	0.014	0.014	0.014	0.014	0.014	0.014	0.014	0.014	0.014	0.014
K01354	oligopeptidase B [EC:3.4.21.83]	151.42	126.2	598.53	50.31	362.5	332.95	206.91	296.75	388.95	397	167.33	1.5	15	30.5	5	10	151.5	3	9	34.5
K01355	omptin [EC:3.4.23.49]	5	0.014	2	7	2	2	1	0.014	2	2	1	0.014	2	7	0.014	0.014	142	0.014	0.014	0.014
K01356	repressor LexA [EC:3.4.21.88]	17013.5	23686.7	26042.1	21232.1	22061.8	12574.7	14814.4	21180.8	29434.4	19534.7	35351	30525.8	37718	26318.3	46633.1	33866.9	36945.9	21120.7	27899.7	27995.2
K01358	ATP-dependent Clp protease, protease subunit [EC:3.4.21.92]	27909.3	30986.6	31596.7	31085.9	26076.9	18193.5	24219.3	27736.1	33094.9	27915.5	48456.5	50637	51588.4	38981.4	69027.1	44699.8	55458.9	32794	42331.2	43990.9
K01361	lactocepin [EC:3.4.21.96]	8	10.5	62	6	3.5	10.5	2020	2	2	19.5	361	14	9	349.5	143	24	140	64	83	454
K01372	bleomycin hydrolase [EC:3.4.22.40]	6847.54	5724.7	5402.58	5318.14	6324.92	6916.62	5033.42	6728.85	10294.7	8491.11	23282	12525	17815.3	14264	14210.5	15643	18960.6	7051.5	10323.5	8462.2
K01387	microbial collagenase [EC:3.4.24.3]	1.25	0.014	1	1	0.014	1	0.014	1	0.014	0.014	0.014	0.014	0.014	0.014	0.014	0.014	0.014	6	0.014	1
K01389	neprilysin [EC:3.4.24.11]	4	0.014	1	0.014	1	0.014	0.014	0.014	1	0.014	0.014	0.014	0.014	1	0.014	0.014	0.014	0.014	0.014	0.014
K01392	thimet oligopeptidase [EC:3.4.24.15]	0.67	1	25	2	10	1	15	0.014	1	1	0.014	11	1	4	0.014	0.014	0.014	0.014	0.014	0.014
K01399	pseudolysin [EC:3.4.24.26]	0.014	0.014	0.014	1	0.014	0.014	0.014	0.014	0.014	0.014	0.014	0.014	0.014	0.014	0.014	0.014	0.014	0.014	0.014	0.014
K01400	bacillolysin [EC:3.4.24.28]	3	0.014	0.014	0.014	0.014	0.014	0.014	0.014	0.014	0.014	0.014	0.014	0.014	0.014	0.014	0.014	0.014	0.014	0.014	0.014
K01401	aureolysin [EC:3.4.24.29]	3	1	3	2	0.014	0.014	3	1736	0.014	1	0.014	0.014	0.014	0.014	0.014	0.014	0.014	0.014	0.014	1
K01406	serralysin [EC:3.4.24.40]	7	9.2	7.53	1.4	0.014	0.37	1.5	1	1.2	0.014	0.014	0.014	0.014	5	1	0.014	0.014	0.014	0.014	4
K01407	protease III [EC:3.4.24.55]	13.42	6.33	22	28.33	15.17	15.25	1.75	2.75	3.25	25.67	1.33	0.014	2	7	0.014	0.014	142	0.014	0.014	0.014
K01409	N6-L-threonylcarbamoyladenine synthase [EC:2.3.1.234]	30578.5	34395.9	35541.9	32685.1	30525.8	21621	23234.9	32307	35981.9	30530.7	40813.8	41360.3	52719.9	31573	55994.1	41470.7	42541.1	32375.5	38840.7	36751.2
K01414	oligopeptidase A [EC:3.4.24.70]	1946.81	301.67	2186.24	794.82	153.67	195.83	7618.59	2400.73	200.08	278.09	224	312	421	45	619.34	159.66	264	938.34	1056.5	273.34
K01415	endothelin-converting enzyme [EC:3.4.24.71]	1.17	3	2	2	2	0.014	2	3	3	3	0.014	0.014	0.014	4	0.014	0.014	0.014	0.014	0.014	0.014
K01416	snapalysin [EC:3.4.24.77]	4	0.014	0.014	0.33	0.5	0.014	0.014	0.014	0.014	2	0.014	0.014	0.014	0.014	0.014	0.014	0.014	0.014	0.014	0.014
K01419	ATP-dependent HslUV protease, peptidase subunit HslV [EC:3.4.25.2]	4023.09	4403.03	1703.78	4230.31	1439.5	1154.03	1730.75	3566.58	8650.18	2741	12875.7	6858.5	16230	8989.5	6237.5	14959.7	15555.1	7845	5549	4647.7
K01420	CRP/FNR family transcriptional regulator, anaerobic regulatory protein	15997.1	19867.9	18420.6	19163.7	16793.7	9820.21	11319.7	14552.9	25238.7	15517	32969.8	27434.5	26332.5	30700.3	40896.2	40556.1	35730.1	26298.2	29104.2	27706.2
K01421	putative membrane protein	6452.32	9937.13	12934.1	7729.91	7469.12	4717.39	8872.02	9771.17	13548.8	8516.53	25398.7	17035.7	25895	19203.8	28827.3	15990	21949.4	10187.7	16994.8	15029.9
K01424	L-asparaginase [EC:3.5.1.1]	18112.4	18877.3	21100.3	19727.5	17849.7	13994.8	13278.2	20148.3	22731	19830.4	34231.7	31833.8	34643.1	26112.3	41124.3	32799.8	36853.4	19553.5	29344.5	25982.9
K01425	glutaminase [EC:3.5.1.2]	6921.7	5369.07	5125.68	5772.88	5202.99	6314.63	6222.58	7016.04	2738.5	7107.88	6898.17	8501	5250.09	3802.34	4884.83	2789.67	4408.16	3391.17	6442.31	3974.67
K01426	amidase [EC:3.5.1.4]	2329.81	3477.7	5031.2	4459.83	1761.17	1474.03	2696.83	2881.49	8966.93	2943.58	807.82	3008	1973.5	771.02	2155.33	1954.83	2015.11	1019.5	1245.5	1353.04
K01427	urease [EC:3.5.1.5]	0.014	0.014	0.014	0.014	0.014	0.014	0.014	0.014	0.014	1	0.014	0.014	0.014	1	0.014	0.014	0.014	0.014	0.014	1
K01428	urease subunit alpha [EC:3.5.1.5]	240.98	565.93	226.51	685.03	342.17	279.91	255	358.49	251.1	485.5	6128.33	880	8273.67	907.67	1999.33	1878.67	4699.83	385	600	159.83
K01429	urease subunit beta [EC:3.5.1.5]	219.31	554.53	275.11	697.23	350.84	278.85	263.67	338.82	251.53	493.17	6208.33	880	8273.67	610.34	1954.33	1478.67	4515.83	184	598.33	132.5
K01430	urease subunit gamma [EC:3.5.1.5]	226.31	556.53	277.11	697.23	350.84	279.85	265.67	347.82	253.53	496.17	6208.33	880	8273.67	612.34	1954.33	1478.67	4515.83	184	598.33	135.5
K01432	arylformamidase [EC:3.5.1.9]	134	281	121	573	75	157	184.5	95	169	203	114	117	409	30	295	98	121	98	311	64
K01433	formyltetrahydrofolate deformylase [EC:3.5.1.10]	6266.38	5181.33	4010.58	5428.98	4530.32	5930.28	2425.98	5620.06	2648.83	6260.53	1551.49	5656.5	3394.25	4190.84	3880	3082.5	2532.5	3384	4522.15	3847
K01434	penicillin G amidase [EC:3.5.1.11]	208.59	385	337.33	623.66	218	241.83	250.83	251.83	223.33	296.66	117	130	425	45	304	103	122	124	321	85
K01436	amidohydrolase [EC:3.5.1.-]	876.92	421.67	493.67	635	536	169.49	428.17	573.32	757	334.5	594.67	443.5	406.67	151.51	291.83	132.67	542.33	139.5	1237.83	388
K01437	aspartoacylase [EC:3.5.1.15]	0.014	0.014	0.014	0.014	0.014	0.014	0.014	1	1	0.5	0.014	0.014	0.014	0.014	0.014	0.014	0.014	0.014	0.014	0.014
K01438	acetylornithine deacetylase [EC:3.5.1.16]	6853.16	5153.4	4274.89	5681.64	4964.99	6270.38	2515.07	7461.88	2697.36	6839.45	1686.16	7823	3885.92	3579.01	4049.66	3252	2786.34	2923.5	4728.48	4127.84
K01439	succinyl-diaminopimelate desuccinylase [EC:3.5.1.18]	14093.5	18031.5	17097.7	16713.2	13637.2	8779.09	11968.4	15482.1	20773.3	14668.8	56460.5	37281	47425	36067.2	66429.8	29050.3	37333.2	31320.7	34392.7	38564.1
K01442	choloylglycine hydrolase [EC:3.5.1.24]	13314.4	12102.1	11071.1	11150	10739.7	12472	7473.81	14014.4	19727.2	15832	27590.3	25150.3	24880.2	22072.2	25686.5	22584.2	28186.6	12419.5	20877.4	17850.9
K01443	N-acetylglucosamine-6-phosphate deacetylase [EC:3.5.1.25]	11402	14713.5	17164.2	12841.6	11279	6774.78	13561	13716.6	16752.7	11587.7	31555.2	30265.3	38146.5	19748.8	48900.6	30030.7	43518.7	21827.8	21316.7	28604.3
K01444	N4-(beta-N-acetylglucosaminyl)-L-asparaginase [EC:3.5.1.26]	65.5	59.5	246.42	33.42	39.42	70.08	72.08	68.33	20.25	27	118	1525	258	190.5	694.83	668.33	172.51	18	45	596.34
K01446	peptidoglycan recognition protein	3	4	9	2	1	2	103	3	0.014	5	0.014	0.014	0.014	0.014	0.014	0.014	0.014	0.014	0.014	0.014
K01447	N-acetylmuramoyl-L-alanine amidase [EC:3.5.1.28]	2225.54	322.11	2269.36	605.28	475.3	124.6	7940.06	3664.78	279.77	241.08	2956.51	3382.5	1232.5	537.5	2063.34	1264.32	2150.61	1553.51	2103.3	1302.55
K01448	N-acetylmuramoyl-L-alanine amidase [EC:3.5.1.28]	37907.5	44147.1	45776.7	45012.8	36514.9	27140.8	37870.2	40579.4	42826.2	40697.7	50191.3	61553.8	66464.9	45859.4	88901.4	52182.6	61067.6	47722.5	57865.1	62286.6
K01449	N-acetylmuramoyl-L-alanine amidase [EC:3.5.1.28]	15494.8	20327.5	23866.8	19431.5	19184.2	13839.6	7848.5	20035.3	21405.5	16592.8	10965.3	22255.8	24971	7515.81	29651.1	18781.6	16617.7	17042.3	17979.5	20008.5
K01451	hippurate hydrolase [EC:3.5.1.32]	2151.44	3635.22	1348.46	4174.29	1060.6	1081.95	1171.41	1265.31	8177.97	2335.17	1138.97	2208.5	4439.17	373.68	1894.33	739.67	3293.83	2530	2500.33	1880.5
K01452	chitin deacetylase [EC:3.5.1.41]	1	0.014	0.014	0.014	0.014	1	0.014	0.014	1	0.014	0.014	0.014	0.014	0.014	0.014	0.014	0.014	0.014	0.014	0.014
K01453	6-aminohexanoate-oligomer exohydrolase [EC:3.5.1.46]	5.67	5	7.33	4	3	5.33	2	3.33	8.33	4.33	0.014	0.014	0.014	2	0.014	0.014	0.014	0.014	0.014	1
K01455	formamidase [EC:3.5.1.49]	139.5	288.4	119.9	573.97	82	163.4	188	1840	174.4	207.5	114	117	403	35.67	290	98	129	101	311	60
K01457	allophanate hydrolase [EC:3.5.1.54]	160.14	285.4	133.23	578.38	86.75	170.82	187.75	109.25	172.65	226.5	114.33	117	406	33	291	98	123	102	311	65.5
K01458	N-formylglutamate deformylase [EC:3.5.1.68]	10	28	96	75	12	10	20	9	17	84	109.33	84	340	25	230	69	114	84	282	0.5
K01459	N-carbamoyl-D-amino-acid hydrolase [EC:3.5.1.77]	0.014	0.014	0.014	0.014	0.014	0.014	0.014	0.014	1	0.014	0.014	0.014	0.014	0.014	0.014	0.014	0.014	0.014	0.014	0.014
K01460	glutathionylspermidine amidase/synthetase [EC:3.5.1.78 6.3.1.8]	8.67	2.33	9	21.33	8.92	8.33	1.33	0.014	3	17.67	1.33	0.014	2	7	0.014	0.014	142	0.014	0.014	0.014
K01461	N-acyl-D-glutamate deacylase [EC:3.5.1.82]	4	6	1	0.014	8	4	3	7	5	3	0.014	0.014	0.014	0.014	0.014	0.014	0.014	0.014	0.014	0.014
K01462	peptide deformylase [EC:3.5.1.88]	29523.3	34461.7	35391.1	34144.6	29634	19787.3	26449.2	33776.4	42134.6	31254.5	67640	56699.3	67610.3	49268.7	78044.8	58150.5	69014.9	40582.2	53104	49412.9
K01464	dihydropyrimidinase [EC:3.5.2.2]	1959.01	4662.5	6304	2347.34	5691.92	3319.16	3782	5028.66	4579.83	3684	5054.83	6810.5	5750	4311.17	13965.8	6496.33	6736.51	6770.5	8240.5	9246.84
K01465	dihydroorotase [EC:3.5.2.3]	25601.3	26742.2	28411.7	25946.3	23452.3	16589.9	23979.8	26014.6	35816.7	24823.2	37812.7	35490.8	41488.9	30336.7	48222.8	36854	41734.2	27004	34714.5	31758.8
K01466	allantoinase [EC:3.5.2.5]	92.67	27.5	39	266.5	18	17	41	1744.5	13	30.5	300.5	101.5	88.5	851.17	626	239.5	336	185.5	648.5	578
K01467	beta-lactamase class C [EC:3.5.2.6]	21	13.7	25.03	20.73	17.08	14.62	12.08	14.08	10.78	18.83	1.66	0.014	2	15.5	0.014	0.014	142	0.014	0.014	2
K01468	imidazolonepropionase [EC:3.5.2.7]	1496.24	1231.03	1120.82	1390.4	1302.99	947.27	706.4	2671.3	879.38	1738.7	504.83	1196	1121.67	191.84	669.33	467.17	797.33	327	2134.73	479
K01469	5-oxoprolinase (ATP-hydrolysing) [EC:3.5.2.9]	193.5	19	70.5	61.5	71	24	53	84	37	37.5	81.33	0.014	6	3	6	0.014	0.014	1	1	7
K01470	creatinine amidohydrolase [EC:3.5.2.10]	512.34	990.13	629.35	667.03	341.67	164.43	539.16	426.33	232.1	963.5	435.83	1712.5	720	1401.34	1244.5	1215	903.17	361.5	1705	1093.17
K01471	6-aminohexanoate-cyclic-dimer hydrolase [EC:3.5.2.12]	0.014	0.014	0.014	0.014	0.014	0.014	0.014	0.014	3	0.014	0.014	0.014	0.014	0.014	0.014	0.014	0.014	0.014	0.014	0.014
K01473	N-methylhydantoinase A [EC:3.5.2.14]	166	20	31.75	25.92	23.75	23.25	15.25	28.25	22.25	34	55	43	62	58.67	27	2	33	11.5	49	50.5
K01474	N-methylhydantoinase B [EC:3.5.2.14]	166	26	31.75	28.59	28.75	28.25	17.25	32.25	23.25	37	55	43	62	60.34	27	2	33	11.5	49	50
K01476	arginase [EC:3.5.3.1]	190.67	106.6	26.53	97.73	52	49.53	81.25	1771.66	87.53	44.53	15	4	19	313.67	46	407	202	206	22	30
K01477	allantoicase [EC:3.5.3.4]	8.34	1	1.58	8.33	2.5	1.33	1.5	0.33	3.83	2.83	0.66	0.014	0.014	4.67	0.014	0.014	2	2	0.014	0.014
K01478	arginine deiminase [EC:3.5.3.6]	1643.83	2350.5	4877.36	2606.17	1407.37	906.99	3855.94	2555.99	8312.4	2100.87	11939.2	3828.5	5504.17	6629.34	8824.33	3130.67	5536.43	3903	4740.83	4474.7
K01479	formiminoglutamase [EC:3.5.3.8]	73.76	72.33	249.49	54.33	64.92	84.41	72.41	1846.41	46.21	53.16	4.83	0.014	2	14	3	3	16	7	2	13
K01480	agmatinase [EC:3.5.3.11]	7224.01	8973.83	7014.99	9511.58	5843.17	4212.9	4086.08	8045.74	6123.42	7677.5	4916	7114	10530.7	6217	10709.3	7004.37	6136.33	9113.67	10558.5	8762.33
K01481	protein-arginine deiminase [EC:3.5.3.15]	0.67	0.014	0.014	4	0.014	0.014	0.014	0.014	1	1	0.014	0.014	0.014	0.014	0.014	0.014	0.014	0.014	0.014	0.014
K01482	dimethylargininase [EC:3.5.3.18]	670.5	1289.5	2143	1173	520	340.5	784	1027.5	657	534	112.83	259	302.5	203	813.5	384	157.5	477	361.5	237.5
K01483	ureidoglycolate lyase [EC:4.3.2.3]	60.73	24.2	18.78	42.98	51.5	27.03	27	78.83	29.03	36.33	106.66	233	607	107	330	49	307	36	335	497
K01484	succinylarginine dihydrolase [EC:3.5.3.23]	29.59	13.66	35.83	38.91	26.34	21.08	12.91	13.25	8.75	44.34	1.99	0.014	2	8	0.014	0.014	142	0.014	0.014	0.014
K01485	cytosine/creatinine deaminase [EC:3.5.4.1 3.5.4.21]	330.43	309.59	255.53	703.9	187.01	228.36	489.74	232.75	226.25	286.21	11714.6	2757.5	5225	6161.51	8593	2457	3313.6	3079.5	3941	4042.2
K01486	adenine deaminase [EC:3.5.4.2]	5694.67	6629.63	6172.16	7547.66	4438.3	2435.76	7408.52	5057.31	5238.55	4844.25	7465.5	16002	13507.2	10623.7	19259.3	9601.36	11097	10285.7	10987.8	13785.2
K01487	guanine deaminase [EC:3.5.4.3]	665.32	1733.53	985.95	1634.65	762.59	697.11	2735.33	538.91	322.28	1793.17	3564.16	5298.5	3236.5	5377.67	9214.83	2558.83	5561.51	3511	5044.5	6106.34
K01488	adenosine deaminase [EC:3.5.4.4]	798.82	1797.33	1673.33	1601.83	839.84	552.91	900.08	783.41	7292.68	2035.67	12405.7	7024.5	10617.5	8175.34	10434.8	12521.8	16392.6	3917	4959	5931.04
K01489	cytidine deaminase [EC:3.5.4.5]	18298.6	20592.1	20152.7	20072.5	17833.5	14080.9	10389.1	19822.2	22465.1	20791.1	15604.8	31241.8	26808.9	17441.2	40271.3	21029.7	28359.6	19704.7	25567.5	27859
K01491	methylenetetrahydrofolate dehydrogenase (NADP+) / methenyltetrahydrofolate cyclohydrolase [EC:1.5.1.5 3.5.4.9]	24314	26024.2	26671.2	25121.4	23361.1	16256.2	19947.1	24614.9	28647	23465.3	37512.8	34675.3	41103.4	30120.8	47260.1	35772.7	39208.1	26505.3	32671.5	30610.4
K01492	phosphoribosylglycinamide/phosphoribosylaminoimidazolecarboxamide formyltransferase [EC:2.1.2.2 2.1.2.3]	1954.4	442.7	95	444.4	371.4	207.2	265.9	51.9	424.5	412.7	245	492	442	101	830	154	404	480	973.4	604
K01493	dCMP deaminase [EC:3.5.4.12]	21715.3	22112.8	22868	22061.5	18521.3	14643.1	17621.8	22319.3	23822.2	21481.9	36394.7	33512.3	40528.4	29508.5	45942.1	33436.7	38459.1	25605.8	31331	30305.9
K01494	dCTP deaminase [EC:3.5.4.13]	2829.9	4774.03	4393.62	3625.48	5553.67	2195.61	2862.75	2757.91	5148.78	3402.42	1704.16	6590	1557.5	1195.17	3754.83	4841.33	1486.51	1207	1484.5	2250.84
K01495	GTP cyclohydrolase IA [EC:3.5.4.16]	12175.7	13322.9	13404	12508.2	12709	9420.79	7301.73	10850.9	10446.3	13255.3	18695	15611.3	13663.4	16941.7	22574.6	12869.5	14140.1	10463.5	16050	13387.4
K01496	phosphoribosyl-AMP cyclohydrolase [EC:3.5.4.19]	5761.92	3485.37	4169.86	3589.06	1939.58	1434.44	5831.25	3355.16	2127.45	2657.33	2973	2223	5059	4234.5	5326.17	2834.33	2341	5480.84	3773.17	3491.5
K01497	GTP cyclohydrolase II [EC:3.5.4.25]	213.73	295	159.83	626.57	124	185	214.58	152.25	193.75	265.92	118.66	128	413	344	342	511	447	304	321.5	104.5
K01499	methenyltetrahydromethanopterin cyclohydrolase [EC:3.5.4.27]	51	3.2	0.2	1.4	1	1.2	1	2	0.2	2	0.014	0.014	0.014	0.014	0.014	0.014	0.014	0.014	0.014	0.014
K01501	nitrilase [EC:3.5.5.1]	145.92	315	122.58	583.58	82.5	162.33	189	107.33	176.83	225.58	130.66	147	421	59	308	130	126	148	365	96
K01502	aliphatic nitrilase [EC:3.5.5.7]	6	4.2	2.2	3.4	4	4.2	1	6	2.2	2.5	0.014	0.014	0.014	3	0.014	0.014	0.014	0.014	0.014	0.014
K01505	1-aminocyclopropane-1-carboxylate deaminase [EC:3.5.99.7]	124.67	279	116.33	569	78.5	158.83	188.33	97.83	170.83	209.16	115.33	117	403	32.67	291	98	123	98	311	60
K01507	inorganic pyrophosphatase [EC:3.6.1.1]	5243.15	5808.53	7091.19	3856.39	7594.42	4239.51	4837.83	6305.57	5755.7	6068.25	4540.16	7327.5	9160.67	2300.67	8531.33	7037.17	3934.83	4532.5	7455	5737.33
K01512	acylphosphatase [EC:3.6.1.7]	8478.84	8991.18	8674.73	8694.47	8530.95	3740.18	6795.6	7598.08	16336.3	7530.53	29334	20164.8	24848	18079	31372.1	20912	27774.4	11712.2	15009	16355.9
K01515	ADP-ribose pyrophosphatase [EC:3.6.1.13]	16022.1	19939.1	21988.9	19161.9	17694.3	9611.01	17063	17959.6	25150.3	15934.8	35161	26941.8	34867.5	26037	44280.3	30882.5	36980.8	20783.8	29096.4	26924.4
K01520	dUTP pyrophosphatase [EC:3.6.1.23]	23316.7	26013.8	25484.1	24824.8	23177.1	16230.6	16129.4	23458.9	28573.9	23353.2	37330.2	34136.3	41101.9	30133.2	47021.5	35746.4	39092.3	26211.7	32177.5	30477.9
K01521	CDP-diacylglycerol pyrophosphatase [EC:3.6.1.26]	12.42	14.33	21.83	28.33	19.17	18.25	2.58	5.75	4.25	26.67	1.33	0.014	2	7	0.014	0.014	142	0.014	0.014	0.014
K01523	phosphoribosyl-ATP pyrophosphohydrolase [EC:3.6.1.31]	3001.59	2137.2	2599.03	2276.73	1372.08	1044.94	1525.08	1464.5	1448.45	1953.16	1373.33	662.5	1539.5	444.5	2301.5	567.5	917.5	1101.67	945.67	827.33
K01524	exopolyphosphatase / guanosine-5'-triphosphate,3'-diphosphate pyrophosphatase [EC:3.6.1.11 3.6.1.40]	17723.6	16853.8	17891.5	19281.8	11563.9	11255.4	16121.3	17452.1	12048.1	15238	59435.2	33980.3	41469.9	41943.5	52099.1	42177.2	45353.5	26968.7	30879.8	31685.8
K01525	bis(5'-nucleosyl)-tetraphosphatase (symmetrical) [EC:3.6.1.41]	152.48	299.33	141.58	608.66	103.17	182.58	194.25	115.08	179.58	239.25	129.66	143	426	59	348	117	294	131	372.5	233
K01531	P-type Mg2+ transporter [EC:7.2.2.14]	1233.43	1137.53	913.33	1294.83	458.17	479.58	707.58	642.24	7492.01	1345.67	5318.66	6847.5	5483	7184.5	4542.83	12120.8	9504.12	4817	3403	4036.05
K01533	P-type Cu2+ transporter [EC:7.2.2.9]	11823.9	10707.2	9437.47	10057.2	8095.52	8006.26	7028.09	10275	11759.8	11266.6	15193	14057.8	18712.9	14252.6	20771.6	10071.8	17808.6	12683.5	15642.3	13286.5
K01534	Zn2+/Cd2+-exporting ATPase [EC:7.2.2.12 7.2.2.21]	16832.7	19370.8	20729.2	19336.3	15462.2	9631.86	16174.4	18332.6	35801.5	17313.1	35790.8	27731.8	37977.7	27720	47204.1	32702.9	40447.7	23853.8	32186.7	29619.6
K01535	H+-transporting ATPase [EC:7.1.2.1]	5.5	0.014	1.5	1	1	0.5	0.014	0.014	1	1	0.014	0.014	0.014	0.014	0.014	0.014	0.014	0.014	0.014	0.014
K01537	P-type Ca2+ transporter type 2C [EC:7.2.2.10]	36663.7	37802.4	39822.9	40385.2	35917.6	24265.6	28427.5	34779.1	45109.7	36481	57738.3	59568.5	62583.9	40036.8	83120.7	58645.1	66810.8	37624.5	47230.3	52300.6
K01539	sodium/potassium-transporting ATPase subunit alpha [EC:7.2.2.13]	1	0.014	0.014	0.014	0.014	0.014	0.014	0.014	0.014	0.014	0.014	0.014	0.014	0.014	0.014	0.014	0.014	0.014	0.014	0.014
K01545	potassium-transporting ATPase KdpF subunit	7	0.2	2.2	7.4	2	2.2	1.5	0.014	2.2	2	1	0.014	2	7	0.014	0.014	142	0.014	0.014	0.014
K01546	potassium-transporting ATPase potassium-binding subunit	13177.5	9747.07	9265.44	11829.6	7928.07	8221.48	10448.8	11534.9	7300.75	10471.2	7675.5	17352	15497.8	11365.7	18308.2	9195.99	10806.5	12840.5	11973.1	13953.7
K01547	potassium-transporting ATPase ATP-binding subunit [EC:7.2.2.6]	13243.8	10121.1	9469.44	12168.6	8013.07	8259.48	10587.8	11596.9	7320.75	10914.2	7781.5	18127	15589.8	12013.7	19074.2	9865.99	11314.5	13091.5	13238.1	14749.7
K01548	potassium-transporting ATPase KdpC subunit	13198.5	9768.07	9278.44	11880.6	7937.07	8260.48	10466.8	11585.9	7305.75	10498.2	7605.5	17271	15430.8	11464.7	18587.2	9222.99	10688.5	13054.5	12175.1	14062.7
K01551	arsenite/tail-anchored protein-transporting ATPase [EC:7.3.2.7 7.3.-.-]	321.91	195.49	256.92	224.56	216.58	74.52	144.89	163.73	111.8	264.88	317.16	1623	317	233.17	950.83	874.33	266.51	404	150.4	816.34
K01555	fumarylacetoacetase [EC:3.7.1.2]	152.42	282	125.83	575.25	84	160.83	191.83	105.33	177.33	224.16	118.33	117	406	40.67	292	98	123	100	311	60
K01556	kynureninase [EC:3.7.1.3]	152.67	332	332.33	585	98.5	214.83	227.33	159.16	192.83	231.16	116.33	117	406	43.67	292	98	123	102	311	66
K01560	2-haloacid dehalogenase [EC:3.8.1.2]	4481.84	4523.7	5669.7	3264.08	5566.67	3296.36	4080	4431.91	11364.9	4209.5	11328	6940.5	13280.5	5565.01	14532.8	6745.33	11430.6	4774	5185.5	7076.04
K01561	haloacetate dehalogenase [EC:3.8.1.3]	60.67	14.2	8.53	20.07	32	13.53	14.5	50.33	18.53	4.83	0.33	0.014	0.014	4.67	2	0.014	2	5	1	15.5
K01563	haloalkane dehalogenase [EC:3.8.1.5]	48.59	3	6.33	3.67	4	1.33	3	5.33	4.33	6.83	0.014	0.014	0.014	6.67	0.014	0.014	2	0.014	0.014	0.014
K01565	N-sulfoglucosamine sulfohydrolase [EC:3.10.1.1]	0.014	0.014	0.014	1	0.014	0.014	0.33	0.014	0.014	0.33	0.014	0.014	0.014	0.014	0.014	0.014	0.014	0.014	0.014	0.014
K01567	peptidoglycan-N-acetylmuramic acid deacetylase [EC:3.5.1.-]	4200.33	5601.38	5487.33	6133.5	3530.17	2912.65	4160	3814.84	3288.7	5280.03	7260.84	12448.8	12688.5	7408.81	19079.1	8086.69	12678.7	6931	9455.01	11783.5
K01568	pyruvate decarboxylase [EC:4.1.1.1]	0.014	0.014	0.014	2	0.014	0.014	0.014	0.014	0.014	0.014	0.014	0.014	0.014	0.014	0.014	0.014	0.014	0.014	0.014	0.014
K01569	oxalate decarboxylase [EC:4.1.1.2]	8.75	6	13.5	7	8.25	5.75	0.25	5.75	2.25	7	0.33	0.014	0.014	3	0.014	0.014	0.014	6	0.014	0.014
K01571	oxaloacetate decarboxylase (Na+ extruding) subunit alpha [EC:7.2.4.2]	10819.4	14468.9	16474.3	14431.7	10289.3	7410.48	11404.4	12367	18434.8	12502.4	10430.3	18316.8	18345	10926.3	26227.8	14237.5	19280.8	12968.8	14973.5	16981.9
K01573	oxaloacetate decarboxylase (Na+ extruding) subunit gamma	903.32	269.03	44.67	244.23	9.07	8.78	8.65	15.9	5	191.87	19.33	51	8	2	28	7	31	2	324.4	4
K01574	acetoacetate decarboxylase [EC:4.1.1.4]	20.67	1	0.33	1.33	1	1.33	1	1.33	4.33	0.83	0.33	0.014	0.014	0.014	0.014	0.014	0.014	0.014	0.014	0.014
K01575	acetolactate decarboxylase [EC:4.1.1.5]	102.42	170.5	475.2	57.99	101.78	141.75	2097.01	1886.58	6951.98	750.2	17815.8	3288.5	12827	7168	10120	4186	9407.6	3128.5	3838.5	4159.2
K01576	benzoylformate decarboxylase [EC:4.1.1.7]	138	270.2	116.2	569.4	71	153.2	180	93	167.2	200	114.33	117	403	30	290	98	121	98	311	60
K01577	oxalyl-CoA decarboxylase [EC:4.1.1.8]	7	3.2	2.2	8.4	5	4.2	1	1	3.2	2	10348	3524	2712	707	2516	188	2659	28	920	276
K01578	malonyl-CoA decarboxylase [EC:4.1.1.9]	79.25	19.2	14.45	26.98	33.5	12.7	19.5	51.5	19.7	15	3	0.014	6	3	5	0.014	0.014	1	1	7
K01579	aspartate 1-decarboxylase [EC:4.1.1.11]	12830.4	11977.7	11338.5	11018.1	12031	9175.09	10200.6	12949.7	9934.63	11405.3	5562.84	9416.33	7604.42	9624.15	8404.81	8219.36	6881.99	9788.67	9601.99	6949.84
K01580	glutamate decarboxylase [EC:4.1.1.15]	6966.56	5353.87	5779.49	5594.23	5107.82	6205.94	6253.16	7175.3	2796.25	6887.54	6573.84	8146	4701.42	3776.17	4543.5	2790.5	4014.33	3412.17	4940.98	3687.17
K01581	ornithine decarboxylase [EC:4.1.1.17]	277.17	307.73	70.73	116.88	85.24	50.15	41.75	85.25	58.15	262.42	9913.33	3298	9413	4765	2770	10583	11845	1262	1714	912
K01582	lysine decarboxylase [EC:4.1.1.18]	87.09	103.66	130.16	126.99	301.42	62.25	2171.41	90.08	37.58	77.84	367.99	46.5	28.5	404	154	37	539	78.5	87	458
K01583	arginine decarboxylase [EC:4.1.1.19]	344.5	457.5	525.5	692.83	506.83	416	286.5	515.83	624.83	439.5	89.5	269	248.5	215.5	302.5	237	187	274	114.5	488.5
K01584	arginine decarboxylase [EC:4.1.1.19]	125.67	285	120.58	586.33	80.25	167.33	187.5	100.33	171.33	220.33	118.66	117	405	38	290	98	263	98	311	62
K01585	arginine decarboxylase [EC:4.1.1.19]	8829.15	6006.2	5978.02	6150.73	5670.99	6700.44	6683.82	7604.38	3570.5	7596.04	3581.67	8354.5	6466.42	7011.17	5324	6269	3946.33	7417.67	7358.98	5820.67
K01586	diaminopimelate decarboxylase [EC:4.1.1.20]	24696.7	27671.1	27385.5	26873.9	23184.4	16414.6	20504.8	24832.5	28799.7	24247.8	38342.7	38522.2	42746.9	33619.1	51739.8	38358.2	41528.8	27223.8	36030.8	33367.1
K01588	5-(carboxyamino)imidazole ribonucleotide mutase [EC:5.4.99.18]	24259	25951	26645.6	25084.1	23052.1	16234.9	19917.1	24525.9	28624	23433.2	33860.8	32040.3	39640.9	26399.2	46281.1	26990.7	32610.1	25425.3	31193.5	29855.4
K01589	5-(carboxyamino)imidazole ribonucleotide synthase [EC:6.3.4.18]	2689.9	4083.7	4511.35	3233.47	5026.73	1829.78	6676.28	4199.24	11862.6	2781.98	36238.7	7338.5	26265.5	14636.7	21636	9197	18380.2	6711	8261.5	8509.9
K01590	histidine decarboxylase [EC:4.1.1.22]	3	0.2	0.014	1	0.5	1	0.014	0.014	0.014	3	0.014	0.014	0.014	0.014	0.014	0.014	0.014	0.014	0.014	1
K01591	orotidine-5'-phosphate decarboxylase [EC:4.1.1.23]	24308	25964	26671.4	25124.1	23092.1	16251.9	19833.1	24549.9	28645	23448.2	37671.8	34675.3	41108.9	30119.2	47258.1	35761.7	39221.1	26505.3	32671.5	30610.4
K01593	aromatic-L-amino-acid/L-tryptophan decarboxylase [EC:4.1.1.28 4.1.1.105]	7.67	0.014	1	2.67	0.014	0.014	1	2	4	1.5	0.014	0.014	0.014	6.67	0.014	0.014	2	2	0.014	0.014
K01594	sulfinoalanine decarboxylase [EC:4.1.1.29]	0.014	0.014	0.014	0.014	0.014	0.5	0.014	1.5	1	0.5	0.014	0.014	0.014	0.014	0.014	0.014	0.014	0.014	0.014	0.014
K01595	phosphoenolpyruvate carboxylase [EC:4.1.1.31]	427.4	486.23	605.48	754.54	350	308.98	488.58	415.74	332.31	379.08	403.66	142.5	471.5	394.67	428	587	525.5	418.5	398.5	190.5
K01596	phosphoenolpyruvate carboxykinase (GTP) [EC:4.1.1.32]	6126.31	6471.84	9774.91	6064.16	6783.33	5212.33	6391.67	8343.49	6998.33	7357.5	2537	5811.5	8744.5	1412.34	7284.67	5613.33	2656.5	4289.84	6395.5	5121.17
K01597	diphosphomevalonate decarboxylase [EC:4.1.1.33]	187.67	324.5	836.37	89.33	469.53	401	2260.43	424.83	7336.43	1095.03	21480	5924.5	14289	10891	11103	13087	16037.6	4270.5	5330.5	4934.2
K01598	phosphopantothenoylcysteine decarboxylase [EC:4.1.1.36]	1113.83	181.67	1577.83	392.16	120.33	133.5	3760.17	1317.49	6965.33	879.17	57.17	160	53.5	86	358.17	148.33	1340	689.34	448.5	326.17
K01599	uroporphyrinogen decarboxylase [EC:4.1.1.37]	10627.8	15720.1	7956.45	14414.9	8102.73	3927.56	5704.98	7960.3	8739.24	8218.95	5944.66	11584	14843.5	10722.2	13773.8	7577.03	8988.34	13681.5	12360.4	12530.7
K01601	ribulose-bisphosphate carboxylase large chain [EC:4.1.1.39]	33.5	7	0.5	12.5	10.33	12	5	39	8	6	6	22	16	12	16	6	2	42	18	42
K01602	ribulose-bisphosphate carboxylase small chain [EC:4.1.1.39]	51.5	7	58.5	37.5	38	14	35	34	19	29	87	22	16	12	16	6	2	42	18	36
K01607	4-carboxymuconolactone decarboxylase [EC:4.1.1.44]	12079.4	12155.8	12317	10686.7	10995.5	10026.2	9460.08	12602.4	14819.6	11938.6	15394.6	19989.8	22108.6	20361.3	27542.6	21882.2	23321.9	15457.3	17054.5	17090
K01608	tartronate-semialdehyde synthase [EC:4.1.1.47]	12.67	2	2.58	7.66	3	3.33	2.5	0.33	3.33	3.83	2.33	0.014	2	7	0.014	0.014	142	1	0.014	0.014
K01609	indole-3-glycerol phosphate synthase [EC:4.1.1.48]	21959	23414.4	23142.8	22456.5	20410	14857.5	16128.7	23365.5	19821.7	20222.5	14681.2	25036.3	20699.4	17632.7	33061.3	21215.5	21299.1	21133	24115.5	23396.5
K01610	phosphoenolpyruvate carboxykinase (ATP) [EC:4.1.1.49]	7639.23	8468.54	6994.72	7377.38	6890.33	7053.29	3664.4	8768.56	3762.5	9065.87	17979.2	18473.3	18378.4	15282.5	22443.5	20424.2	25117.5	9570.5	15960	13737.5
K01611	S-adenosylmethionine decarboxylase [EC:4.1.1.50]	5773.01	7933.73	6708.66	10126	4511.66	3863.24	3029.91	5904.75	6551.95	7447.53	3994.16	8418	10577	3009.5	8295	5801.7	6550.17	5398.67	5410.67	6288.5
K01613	phosphatidylserine decarboxylase [EC:4.1.1.65]	10743.7	9008.88	7876.46	9173.71	7406.32	7648.37	9880.24	8890.55	4705.66	10203.1	6693.17	10609.3	9035.42	12720.6	11983.3	9974.86	8570.49	10597.2	13471.5	9690.84
K01615	glutaconyl-CoA decarboxylase subunit alpha [EC:7.2.4.5]	455	1158	798	617	1093.66	545	360	736	759.5	1601.5	1599	2389	1351	488	2731	1197	1960	1652	6227	2852
K01616	2-oxoglutarate decarboxylase [EC:4.1.1.71]	8.5	0.014	1.5	4.67	2	0.5	0.5	0.014	2.5	4.5	2.5	0.014	3	5.67	0.014	0.014	2	2	0.014	1
K01617	2-oxo-3-hexenedioate decarboxylase [EC:4.1.1.77]	7.17	7	2	4.33	2	2.83	2	1.33	3.33	2.33	3	0.014	0.014	3	0.014	0.014	0.014	0.014	0.014	0.014
K01619	deoxyribose-phosphate aldolase [EC:4.1.2.4]	18771.8	21201.4	20779.8	20482.3	18356.7	14223	12537.7	20198.9	22653.5	20362.8	39541.7	41697.8	41413.9	26355.8	63493.6	25463.5	40522.6	29575.2	29706.8	40023.1
K01620	threonine aldolase [EC:4.1.2.48]	14861.6	17977.1	19077.3	16099.5	17255.7	8505.41	13902	16277.6	16586.1	13662.4	11539.8	17960.8	14893.7	11678.8	28547.1	15350.5	18393.5	14746.2	19654.6	18781.8
K01621	xylulose-5-phosphate/fructose-6-phosphate phosphoketolase [EC:4.1.2.9 4.1.2.22]	2623.42	4397.4	4614.1	2789.63	5380.2	1772.9	4395.6	2673	12141.4	3115.2	22933	8203.5	15548.5	11434.5	14389	14441	17727	5808.5	9853.5	7469
K01622	fructose 1,6-bisphosphate aldolase/phosphatase [EC:4.1.2.13 3.1.3.11]	80	98	38	40	70	15	19	59	22	39	14	1	2	2	6	125	2	60	4	14
K01623	fructose-bisphosphate aldolase, class I [EC:4.1.2.13]	117.75	293	99.84	38.25	89.5	24	122.5	1777.5	14.5	368	55	673	9	106	16	363	91	8	52	81
K01624	fructose-bisphosphate aldolase, class II [EC:4.1.2.13]	24630.3	29503.1	29200.2	26927.2	24476	16921.3	20851.4	25095.4	42269.9	27071.9	39340.7	55174	50263.4	36411.6	71237.6	43666.8	57761	32748.8	38565.2	45215.9
K01625	2-dehydro-3-deoxyphosphogluconate aldolase / (4S)-4-hydroxy-2-oxoglutarate aldolase [EC:4.1.2.14 4.1.3.42]	16432.2	21038.2	23750.1	17348.5	21862.5	16024.4	10630.9	21190.6	33035.6	20737	14273.5	25237.3	18020.8	14011.8	35959.1	20001.5	22814.1	19695	24661.7	24900
K01626	3-deoxy-7-phosphoheptulonate synthase [EC:2.5.1.54]	1941.71	3494.01	3563.77	2783.54	1702.59	1160.1	6858.17	2244.9	582.35	3547.59	7604.66	9865.33	6685.5	9086.32	16605.3	8202.32	12568.2	6486.67	9720.84	10106.4
K01627	2-dehydro-3-deoxyphosphooctonate aldolase (KDO 8-P synthase) [EC:2.5.1.55]	9402.29	6022.9	6263.97	6736.46	5898.32	6767.97	7030.74	7772.38	3938.53	7723.62	2292.83	7560	4068.42	4328.17	4324	4624	3225.33	4128.67	6616.48	4102.67
K01628	L-fuculose-phosphate aldolase [EC:4.1.2.17]	12525.8	13399	14206	14532.7	10671.1	7162.6	11280.7	12484.3	12683	11840.4	9709.67	22192	20593.2	13697	22889.5	17246.8	15041	13843.3	17610.7	18380.4
K01629	rhamnulose-1-phosphate aldolase [EC:4.1.2.19]	827.32	1823.83	2135.2	1410.9	769.74	456.78	3007.73	1072.98	492.35	1152.54	2408.33	4958	1783.5	1874.5	6544.83	2057.33	4304.11	2985.5	1981.9	4184.04
K01630	2-dehydro-3-deoxyglucarate aldolase [EC:4.1.2.20]	1303.67	951.33	339.5	796.33	400.92	286.5	440.33	539	479	487.67	1686.66	1769	4265	3340	2565	2061	2025	3756	2595	2848
K01631	2-dehydro-3-deoxyphosphogalactonate aldolase [EC:4.1.2.21]	179.01	285.66	150.83	625.91	124.34	180.24	201.91	150.58	191.08	236.67	115.99	117	405	41	291	98	263	99	312	76.5
K01633	7,8-dihydroneopterin aldolase/epimerase/oxygenase [EC:4.1.2.25 5.1.99.8 1.13.11.81]	7308.38	5633.4	4940.81	6237.71	5715.15	6740.47	3077.57	8075.05	3525.43	7573.45	14167.7	9935	8661.92	10037.8	11971.3	6822.37	6469.43	6522	9508.98	7935.7
K01635	tagatose 1,6-diphosphate aldolase [EC:4.1.2.40]	69.75	159	870.67	57.33	88.58	167.75	122.25	1908.08	13753.9	1415	6270	1427	8693	961	1818	1333	6875.47	442	221	266.77
K01637	isocitrate lyase [EC:4.1.3.1]	192.07	298.33	153.74	613.58	101.17	184.41	201.58	116.74	183.41	266.08	119.99	117	411	50.67	293	98	263	100	314	86
K01638	malate synthase [EC:2.3.3.9]	892.65	716.33	424.91	1054.58	322.67	295.58	382.58	391.41	391.58	506.25	214.99	291	686.5	603.34	933	330	549	405.5	789	376.5
K01639	N-acetylneuraminate lyase [EC:4.1.3.3]	8044.98	9909.95	10807.2	7139.39	9355.4	8628.11	7858.49	12495.5	6465.11	10238.7	13026.5	18023.3	18398.8	9792.48	21752	12308.5	15585	9210.17	14104.5	14179.4
K01640	hydroxymethylglutaryl-CoA lyase [EC:4.1.3.4]	1083.26	2436	4286.41	1320.83	3685	2583.66	1091.33	3505.66	3491.16	2044.24	716.99	708	1693	299.67	2392	2529	204	1128.5	841	820
K01641	hydroxymethylglutaryl-CoA synthase [EC:2.3.3.10]	193.67	271.5	489.37	87.33	161.53	153.5	2117.6	209.33	6980.43	776.7	21479	5924.5	14289	10891	11103	13087	16037.6	4270.5	5330.5	4934.2
K01643	citrate lyase subunit alpha / citrate CoA-transferase [EC:2.8.3.10]	81.67	231.83	839.67	86.5	419.09	380.33	237.83	327.33	7298.5	1059.84	6203.33	4326	1672	3819.5	2273.83	9515.33	8920.51	811	2407	1627.34
K01644	citrate lyase subunit beta / citryl-CoA lyase [EC:4.1.3.34]	662.34	1129.2	1139.95	1315.56	673.42	732.11	644.33	612.32	7728.53	1745.17	6464.49	4585.5	2520.5	3949.34	2936.83	9754.83	9192.51	1062	3093.5	1904.84
K01646	citrate lyase subunit gamma (acyl carrier protein)	81.67	179.33	491.5	84.33	105.92	128.5	92.33	110	6943	740.67	6139.33	4313	1660	3751	2262	9499	8893.67	808	2363	1595.17
K01647	citrate synthase [EC:2.3.3.1]	18559.8	20817.7	26267.5	20999.8	19621.5	12854.1	15239.6	22255.6	27938.8	20881.1	17543.7	27910.2	22885	15374.8	43190.4	24405	28093.8	19364.3	26115.2	26501.4
K01649	2-isopropylmalate synthase [EC:2.3.3.13]	33695	36887.2	37648.1	38221.6	30611.8	20664.4	26871.4	34303.4	32790.2	29350.3	18637.3	34428.8	32396.9	21365.8	42404.5	27691.5	27692	27934	31671	30420.5
K01652	acetolactate synthase I/II/III large subunit [EC:2.2.1.6]	35533.6	36089.3	33832.9	36163.3	28194.8	19558.4	26085.4	31652.4	35319.7	30899.3	48381	54216.8	64581.4	47124.8	81235.4	44200.2	55777.6	43571.5	54093.5	53116.2
K01653	acetolactate synthase I/III small subunit [EC:2.2.1.6]	26246.4	28486.9	28546	27119.6	23414.2	16504	20295.5	24901.2	28777.7	24850.5	21285.5	35548.2	32447.4	27288.1	50542.9	27750	34281.2	27738.3	35063.8	34472
K01654	N-acetylneuraminate synthase [EC:2.5.1.56]	3041.75	2143.67	859.5	1904.33	899.33	621.75	975.5	1259.5	1130	1125.5	3165.5	2720	6768	7481	5356	4345.5	2567.5	7631	4631.5	4989
K01655	homocitrate synthase [EC:2.3.3.14]	0.014	0.014	0.014	0.014	0.014	0.014	0.014	0.33	0.014	0.014	0.014	0.014	0.014	0.014	0.014	0.014	0.014	0.014	0.014	0.014
K01657	anthranilate synthase component I [EC:4.1.3.27]	21544	22626	22438	22036.4	19575.8	14577.1	15836.7	21577.9	19117.7	19474.5	13768.3	23172.8	19638.9	16905.7	30117.6	19996.2	20228.5	19367.8	19528	20634.2
K01658	anthranilate synthase component II [EC:4.1.3.27]	15868.9	17767	19178	16252.7	18047.6	12885.8	14221.9	18515.4	16493.7	17108.5	11087	20564.8	12939.9	13093	25971.6	16200.2	17749.5	12720.8	17225.5	16966.2
K01659	2-methylcitrate synthase [EC:2.3.3.5]	130.06	294	122.33	591	84.25	166.33	199.5	104.33	172.33	239.58	122.83	117	407	340	336	497	445	299	314	98
K01661	naphthoate synthase [EC:4.1.3.36]	7960.9	5959.87	7982.39	5926.73	5535.27	6520.94	8807.09	9929.3	10314.1	7641.24	3971.17	6692.5	3703.92	3656.84	3875	2755.5	4317.43	3542.17	4667.48	3753.37
K01662	1-deoxy-D-xylulose-5-phosphate synthase [EC:2.2.1.7]	24244.4	26249.8	27027	25479.4	23520	16493.9	18022.7	24720.6	28580.2	24251.7	32650.8	34691.8	33927.4	29848.5	47183.1	34721.2	36555.5	26634.3	33401.1	30783.5
K01663	imidazole glycerol-phosphate synthase [EC:4.3.2.10]	2	0.014	0.014	0.014	0.014	0.014	0.014	0.014	0.014	0.014	0.014	0.014	0.014	0.014	0.014	0.014	0.014	0.014	0.014	0.014
K01664	para-aminobenzoate synthetase component II [EC:2.6.1.85]	91.84	121.2	52.7	64.06	35	34.95	59.75	1766.25	28.25	76.17	172.33	56	505.5	850.67	338	513	386	256	5	47
K01665	para-aminobenzoate synthetase component I [EC:2.6.1.85]	2152.21	604.9	1753.39	742.96	738.24	585.89	4089.24	3502.3	447.75	951.79	222.17	636.5	1056.67	650.67	543	322.5	574.33	584.17	1119.73	449.17
K01666	4-hydroxy 2-oxovalerate aldolase [EC:4.1.3.39]	1523.83	1803.31	634.66	1303.16	735.84	563.49	866	668.84	769.83	1365.5	2448.5	1458.33	3933	5088.48	3223.81	2257.16	2257.83	4046.5	2533.34	2368.01
K01667	tryptophanase [EC:4.1.99.1]	510.06	576.17	902.58	814.57	1085.57	747.19	525.08	1808.05	807.67	1365.21	383.84	2791	1428.17	397.17	1458.33	1016.83	1029.84	677.67	1354.23	1488.01
K01668	tyrosine phenol-lyase [EC:4.1.99.2]	16	7.5	36.17	32.17	16.17	8.83	23.5	2.33	0.5	19.17	76	1513	250	151.5	682.83	667.33	163.51	14	0.014	575.34
K01669	deoxyribodipyrimidine photo-lyase [EC:4.1.99.3]	1284.57	902.53	792.94	1180.97	738.17	393.61	702.24	616.91	464.51	625.99	379.16	293.5	748	620.17	943.5	352	436.6	410	804	474.2
K01671	sulfofructosephosphate aldolase [EC:4.1.2.57]	6	0.014	3	14	4.25	5	1	0.014	2	15	2	0.014	2	7	0.014	0.014	142	1	0.014	0.014
K01673	carbonic anhydrase [EC:4.2.1.1]	6020.46	4878.46	4484.46	6927.83	3733.99	2631.29	5066.72	5916.8	5556.14	4844.7	5536.98	8888.5	6155	6164.34	8871.83	7918.03	6044.18	6458	6603.4	6931.01
K01674	carbonic anhydrase [EC:4.2.1.1]	59	157	440.45	47.33	84.2	119	2092.6	138	6941.6	730.2	12	19	28	312	56	412	1486.6	234	12	136.2
K01676	fumarate hydratase, class I [EC:4.2.1.2]	8600.38	6661.03	8854.6	7611.97	5746.91	6784.85	7498.57	8515.88	3783.13	7742.96	1621.83	6792	3955.92	3671.67	3707.5	3048	2761.33	3915.67	5120.98	3783.67
K01677	fumarate hydratase subunit alpha [EC:4.2.1.2]	12389.3	16192.8	16525	16060.7	11866.8	7758.98	8590.5	12748.2	13169.5	12626.5	12695.8	22093.3	23044.3	15471.6	31901.6	18617	19397.8	17954.2	19655	21927.3
K01678	fumarate hydratase subunit beta [EC:4.2.1.2]	12389.3	16190.8	16526	16060.7	11865.8	7757.98	8590.5	12747.2	13169.5	12626.5	12695.8	22093.3	23044.3	15471.6	31901.6	18617	19397.8	17954.2	19655	21927.3
K01679	fumarate hydratase, class II [EC:4.2.1.2]	2312.4	3627.4	5309.73	2237.79	4903.08	3384.48	1976.83	6239.41	4374.03	3624.58	17443.7	7515.5	8784.5	11353.7	12790	15983.5	12099.5	6115	8970.5	6432.5
K01681	aconitate hydratase [EC:4.2.1.3]	17183.8	21100.4	21799	20328.3	17523.5	9967.71	15179	18520.6	18420.2	15822.1	14084.5	21850.3	24074.5	15679	33363.3	19031	21238.2	19131.8	22007.4	22189.2
K01682	aconitate hydratase 2 / 2-methylisocitrate dehydratase [EC:4.2.1.3 4.2.1.99]	85.98	40.33	98.58	68.66	82.67	40.83	60.25	60.08	34.08	115.75	670.16	845.5	47	363.5	68	1692	499.5	396	904	30
K01683	D-arabinonate dehydratase [EC:4.2.1.5]	0.014	0.014	0.014	2	2	0.014	0.014	0.014	0.014	0.014	41	11	7	38	7	1	9	3	44	15
K01684	galactonate dehydratase [EC:4.2.1.6]	190.09	603.33	237.16	661.66	199.67	200.58	316.74	153.08	198.08	631.66	271.66	938	758	244	602	527	496	289	633	514
K01685	altronate hydrolase [EC:4.2.1.7]	6635.83	7918.83	9235.36	6076.15	8380.99	8381.69	7426.64	9033.89	12524.7	9244.86	6454.33	12726.5	7176.75	9392	16241.8	7716.33	10216.5	7055	10176.1	11293.8
K01686	mannonate dehydratase [EC:4.2.1.8]	8644.8	11257.8	13997	7953.63	12483.4	10988.5	8597.12	12737.8	16194.4	11983.2	9110	17833.8	9915.25	11179.5	24264.5	11795.3	13578.5	10921	12935.4	16132.9
K01687	dihydroxy-acid dehydratase [EC:4.2.1.9]	24724	29949.8	31139.1	27290.9	26349.2	18544.1	21165.8	27932.4	24920.3	25106.6	20752	38607.8	32277.4	23230.8	52337	28824	29911.8	28639.8	31445	34951.9
K01689	enolase [EC:4.2.1.11]	24578.5	26770.6	27209.9	25458.3	23665.6	16444.4	22377.5	25949.5	28761.4	23752.2	39889.5	38777.3	44109.9	32680.7	54795.6	37124.3	41858.6	29834	34372.5	35016.4
K01690	phosphogluconate dehydratase [EC:4.2.1.12]	196.84	292.53	146.86	624.98	115.42	177.53	203.33	148.83	192.03	245	118.66	117	405	45	290	98	263	99	312	72
K01692	enoyl-CoA hydratase [EC:4.2.1.17]	885.11	623.53	317.27	1243.8	269.17	374.19	437.16	336.15	415.19	584.49	246.99	234	853	144.01	602	196	392	224	630	194
K01693	imidazoleglycerol-phosphate dehydratase [EC:4.2.1.19]	16826.9	20676.3	21609.9	19722.1	16995.4	9686.68	15160.9	18253.2	18681.1	15432.1	13607.8	21486.8	23377	15543	32684.3	18652.5	20416.7	18934.8	21066	21805.7
K01695	tryptophan synthase alpha chain [EC:4.2.1.20]	22207.5	23559	23381.1	22842.5	20517.3	14939	16232.7	22344.7	19937.3	20386.1	15130.3	26824.3	21125.9	18017.7	33711	22001.5	22206.6	20949.3	24395	24072.7
K01696	tryptophan synthase beta chain [EC:4.2.1.20]	24520.2	23709.9	23841.7	23066.5	20361.5	14908.3	20049.1	23401.2	19744.9	20068	15731.9	24567.7	22956.4	20717.1	32942.6	22394.2	21591.8	23607	22139.8	23230.9
K01697	cystathionine beta-synthase [EC:4.2.1.22]	64.51	115.33	232.83	45.33	147.17	88	67.16	152	50.5	101	163.83	3.5	22	25.17	3	14	14.5	7	10	3
K01698	porphobilinogen synthase [EC:4.2.1.24]	12499.1	14797.4	16841.4	14124	13506.2	6833.52	12929.9	14265.2	15155.4	10166.2	9141.67	13556.3	14053	10545.6	18201.8	15275	12416.7	13162.2	10460.3	12584.4
K01699	propanediol dehydratase large subunit [EC:4.2.1.28]	834	2070.98	3957.66	784.99	3572.17	2362.66	947	3319.67	3290	1808.5	588.33	597.33	1278.33	245.65	2126.98	2479.33	90.66	1023.33	589.67	768.67
K01702	3-isopropylmalate dehydratase [EC:4.2.1.33]	21.75	3	9	0.75	7.5	1.5	7.5	13.5	4.5	33	0.014	0.014	0.014	0.014	0.014	0.014	0.014	0.014	0.014	0.014
K01703	3-isopropylmalate/(R)-2-methylmalate dehydratase large subunit [EC:4.2.1.33 4.2.1.35]	23323.7	25460	25776.4	24727.9	21960.3	15724.5	17432.7	23953.5	21171	22051.3	15838.3	28730.3	26711.9	19075.7	36012.6	22385.7	23034.5	21934.8	27311	25665.7
K01704	3-isopropylmalate/(R)-2-methylmalate dehydratase small subunit [EC:4.2.1.33 4.2.1.35]	23313.7	25457.5	25748.9	24704.9	21943.8	15729	17422.2	23955.5	21158	22010.8	15754.3	28595.8	26692.9	19019.7	35792.1	22351.2	22894.5	22048.3	26996	25436.7
K01706	glucarate dehydratase [EC:4.2.1.40]	159.51	297.33	193.49	648.66	107.92	170.66	223.83	99.16	171.16	238.83	2892.99	4053	1593	574	2296	1452	1209	143	673	1288
K01707	5-dehydro-4-deoxyglucarate dehydratase [EC:4.2.1.41]	126.92	288	118.33	578.58	84.5	163.83	190	109.33	173.33	217.83	115.33	117	404	37	290	98	121	99	311	65
K01708	galactarate dehydratase [EC:4.2.1.42]	124.34	281.33	123.66	595.33	84.92	167.83	184.83	99.83	169.83	221.5	156.66	128	409	79	297	99	271	101	345	76
K01709	CDP-glucose 4,6-dehydratase [EC:4.2.1.45]	2321.17	3310.88	1959.86	2195.9	1189.84	702.02	1219.5	1169	832.86	2080.16	5597.34	9607.83	8784	8920.48	14593.6	6226.49	9725.17	7687.5	7944.34	9622.68
K01710	dTDP-glucose 4,6-dehydratase [EC:4.2.1.46]	24311.4	24516.1	24046.9	24790.8	19908.6	14431.3	22944.1	19510	24957.7	22827.1	37750.8	32969.7	35792.4	27362.5	47659.8	24230	34413.1	25802.7	27950.4	30197.9
K01711	GDPmannose 4,6-dehydratase [EC:4.2.1.47]	9868.72	7624.87	6764.36	6974.13	6089.8	7039.73	7070.72	8003.54	3575.08	9340.9	5980.33	13703.5	9437.25	9483	10516.7	9524.83	8175.5	8450.34	9526.55	8718.67
K01712	urocanate hydratase [EC:4.2.1.49]	1418.24	874.03	1085.32	1343.9	1227.99	929.27	684.4	2608.3	854.38	1521.7	490.83	1195	1119.67	190.84	664.33	342.17	795.33	268.5	2130.73	470
K01713	cyclohexadienyl dehydratase [EC:4.2.1.51 4.2.1.91]	125.09	276.33	132.16	585.33	81.92	163.58	182.08	93.08	166.58	211	114.66	117	403	31	290	98	121	98	314	60
K01714	4-hydroxy-tetrahydrodipicolinate synthase [EC:4.3.3.7]	32046.2	37612.8	41431.9	35086.7	34364.2	23586.1	24688.6	35324.8	40331.4	32880.5	47652.7	54585.7	54695.9	40724.8	77844.3	51070.2	56389.3	37573.3	45546.7	48308.6
K01715	enoyl-CoA hydratase [EC:4.2.1.17]	4486	6506.98	7824.07	3936.75	7670.42	4603.56	2539.75	6248.83	6228.75	6400.49	5514.51	8009.83	7355.17	5180.15	12433.6	7471.03	9584.99	5600	10340.3	7846.67
K01716	3-hydroxyacyl-[acyl-carrier protein] dehydratase / trans-2-decenoyl-[acyl-carrier protein] isomerase [EC:4.2.1.59 5.3.3.14]	170.67	23.53	42.2	56.73	44.17	29.45	22.25	54.75	25.45	40.67	4.33	0.014	8	13	6	0.014	142	1	1	16.5
K01719	uroporphyrinogen-III synthase [EC:4.2.1.75]	6870.54	5294.9	4635.81	5719.71	5445.32	6550.64	2729.9	7798.22	3117.5	7283.45	2158.5	7157	3695.42	3772.84	3436.83	4292.67	3016.83	3375.5	5646.48	3653.5
K01720	2-methylcitrate dehydratase [EC:4.2.1.79]	25.67	18	10	19	13.25	11.83	17.5	12.83	10.83	35.83	5.83	0.014	5.5	307	44	399	324	202.5	0.014	19
K01721	nitrile hydratase subunit alpha [EC:4.2.1.84]	90	14	10	4.67	6	6	4.5	10	8	12.5	0.014	0.014	12	4.67	10	0.014	6	0.014	0.014	8
K01724	4a-hydroxytetrahydrobiopterin dehydratase [EC:4.2.1.96]	532.34	512.2	473.78	738.48	376.5	287.03	367.83	402.66	293.53	392.91	216.33	131	434.5	62.67	312	230	129	186.5	329	109.5
K01725	cyanate lyase [EC:4.2.1.104]	77.17	21.2	65.03	39.9	46	25.53	39	42.33	23.53	36.33	82	0.014	2	9	0.014	0.014	142	0.014	0.014	5
K01727	hyaluronate lyase [EC:4.2.2.1]	16	8	34.17	24.5	14.17	6.33	23.5	1.33	1.5	7.17	76	1513	250	151.5	682.83	667.33	163.51	14	0.014	576.34
K01728	pectate lyase [EC:4.2.2.2]	6	6	1	0.014	8	4	4	7.5	2.5	9.5	2	0.014	1	0.014	0.014	0.014	0.014	2	0.014	0.014
K01729	poly(beta-D-mannuronate) lyase [EC:4.2.2.3]	9.92	3	3.33	2.25	2.5	1.83	4.33	5.83	1.83	12.66	0.33	0.014	0.014	0.014	0.014	0.014	0.014	0.014	0.014	0.014
K01730	oligogalacturonide lyase [EC:4.2.2.6]	1.67	1.33	8.33	7.33	4.67	3.5	0.33	2	1	3.67	0.33	0.014	0.014	0.014	0.014	0.014	0.014	0.014	209	0.014
K01732	pectin lyase [EC:4.2.2.10]	27	7	29	140	5	44	23.5	18.5	21.5	2.5	2	28	17	35	4	2	112	9	0.014	0.014
K01733	threonine synthase [EC:4.2.3.1]	24209.9	28015.4	29321.2	25596.6	25873.2	18008.4	14664.5	26318.7	31478	24407.6	34521.5	32692.8	40420.2	26588.2	48207.1	29247.2	33028.8	26148.7	32172.2	30516.7
K01734	methylglyoxal synthase [EC:4.2.3.3]	15938.9	20445	19493.2	20113.1	16365.3	13692	12074.2	17070.2	21217.7	20266.9	15878.7	30874.3	25384.9	18665	41804.8	20710.5	28431.1	20045.2	28559.5	29186
K01735	3-dehydroquinate synthase [EC:4.2.3.4]	23724.2	25001.9	27315	24416	22915.6	15932.7	23194.1	25151.5	28087.5	22974.3	14455.5	27682.8	23640.9	16036.6	34329.8	20883	23422.1	19083	26061	23900
K01736	chorismate synthase [EC:4.2.3.5]	24258	26277.5	26662.4	25217.1	23557.6	16469.9	19868.1	24669.9	28655.7	24175.3	16360.8	28775.8	26826.9	19292.7	36191.1	22830.7	24618.1	22347.8	27364	25796.4
K01737	6-pyruvoyltetrahydropterin/6-carboxytetrahydropterin synthase [EC:4.2.3.12 4.1.2.50]	15038.9	14380.9	14360.5	13011.3	13188.5	9692.63	13200.9	14462.7	11159.8	13246.8	6748	9928	9083.92	9657.5	12193.5	9653.7	7216.33	10742.2	11843.6	8844
K01738	cysteine synthase [EC:2.5.1.47]	27601.7	30877.9	32631.6	30335.3	27421.7	20203.8	21107.3	30399.9	39790.2	31416.5	49089.5	41911.5	54171.1	31770.6	62747.4	37794.5	47559.2	32574	40179.9	39087.6
K01739	cystathionine gamma-synthase [EC:2.5.1.48]	2366.76	3845.2	4200.04	2509.64	4786.5	1560.78	4372.25	3984.41	11686.6	2505.84	822.83	1798.5	413.5	805.17	2150.83	1271.33	1943.01	477.5	203	1493.34
K01740	O-acetylhomoserine (thiol)-lyase [EC:2.5.1.49]	31137.8	33093.8	35124.5	33139.7	27015.9	20464.5	25864	30265.7	26607	30620	28612.3	46959.7	46294.8	33264	66064.6	37529.6	41300.5	37175.7	46016.1	44651
K01744	aspartate ammonia-lyase [EC:4.3.1.1]	2893.07	4555.06	5773.48	2822.47	5478.74	3359.97	1997.99	4782.97	4738.45	4860.71	2432.33	5209.5	3263	2738	5385.83	6467.2	2491	2535	5280.73	3379.84
K01745	histidine ammonia-lyase [EC:4.3.1.3]	1537.7	1202.03	1558.65	1929.3	1613.89	1341.8	1011.13	2919.03	1382.21	2057.56	603.16	1320	1527.67	223.84	955.33	446.17	925.83	368.5	2463.13	536
K01746	formiminotetrahydrofolate cyclodeaminase [EC:4.3.1.4]	13	12	4	1	5	6	13	5	3	6	112	99	119	42	115	13	151	28	157	65
K01749	hydroxymethylbilane synthase [EC:2.5.1.61]	12233.2	15117.7	15365.3	13725.5	13360.2	6713.69	12604.2	13679.6	14624.9	10448.9	11182.7	18212	16025.2	13920.2	26120.8	17216.7	16711.2	15932.8	14557.2	17554.3
K01750	ornithine cyclodeaminase [EC:4.3.1.12]	365.25	598.37	301.19	1003.56	356.25	247.94	290.42	2123.57	258.68	315.83	559.33	538	762.67	1100.67	1462.33	552.67	512.43	337.5	2360.83	1107.2
K01751	diaminopropionate ammonia-lyase [EC:4.3.1.15]	2354.84	4212.33	5404.17	2217	5014.59	3008.16	1582.83	4641.83	4482	3216.84	5018.83	7086	7673	5646.5	13867.8	6812.33	5472.01	8642	8880.5	9851.84
K01752	L-serine dehydratase [EC:4.3.1.17]	28785.4	29601.4	35280.8	31448.4	27912.6	20685.6	21880.7	33705.7	41332.4	30388.6	57427.8	48562.7	60276.4	40740.5	75186.4	42130.6	51433.4	35853.7	50639.7	47837.1
K01753	D-serine dehydratase [EC:4.3.1.18]	148.51	340.16	146.83	705.99	126.59	182.66	206.66	127.33	191.83	243.17	267.99	232.5	508.5	137	415	156	424.5	160.5	585	303
K01754	threonine dehydratase [EC:4.3.1.19]	12997.3	14302.7	17103.3	15359.8	12514.7	8091.09	12799.4	15562.9	20366.3	13361.7	13966.5	21031.3	21421	15337.3	32227.8	19213.5	21937.7	16695.3	23085.5	20868.2
K01755	argininosuccinate lyase [EC:4.3.2.1]	23423.5	25715.9	26199.2	24921.5	22083.7	15935.4	17524.5	24079.5	28113.7	22924	33613.3	32011.3	39623.9	26323.2	46081.1	26740.2	32575.1	25217.3	31184.5	29773.9
K01756	adenylosuccinate lyase [EC:4.3.2.2]	24311.5	26031.5	26703.8	25136.3	23363.3	16258.2	20103.6	24604.2	28639.7	23457	37588.3	36188.3	41352.9	30269.7	47942	36437.5	39369.6	26520.3	32678.5	31191.2
K01758	cystathionine gamma-lyase [EC:4.4.1.1]	40.84	11.33	44.83	36	17.17	5	19.83	5	6	17.17	53.33	1511	245	128.67	678	652	147	16	0.014	558
K01759	lactoylglutathione lyase [EC:4.4.1.5]	27648.3	25284.3	26784.6	26829.6	22968.6	20788	19015.3	24523.3	39906.4	28629.5	14661	35326.8	24371.8	17906.8	35317.5	21503.5	24601	20135.2	27314.6	28292.9
K01760	cysteine-S-conjugate beta-lyase [EC:4.4.1.13]	708.24	1233.37	842.39	1212.14	621.86	668.6	2554.34	2261.91	7441.01	2005.35	18858	4374.5	13452.5	7776.33	10780.5	6456	10607.6	4190.17	5191.17	4609.03
K01761	methionine-gamma-lyase [EC:4.4.1.11]	160.5	547	941.75	127.83	778.25	618.75	386.58	644.25	812.25	980.83	112	93	208	104	186	476	594	106.5	225	230
K01766	cysteine sulfinate desulfinase [EC:4.4.1.-]	15.42	6.33	23	28.33	16.17	16.25	4.25	3.75	4.25	27.67	1.33	0.014	2	7	0.014	0.014	142	0.014	0.014	0.014
K01768	adenylate cyclase [EC:4.6.1.1]	2680.09	2382.47	968.3	2009.76	961.83	662.55	1048.33	1221.5	1005.3	1604.33	1819.5	1488	3957	3847.67	3020.5	2361	1579.5	4066	2747	2507
K01769	guanylate cyclase, other [EC:4.6.1.2]	0.014	0.014	0.014	0.014	0.014	0.014	0.014	0.014	1	0.014	0.014	0.014	0.014	0.014	0.014	0.014	0.014	0.014	0.014	0.014
K01770	2-C-methyl-D-erythritol 2,4-cyclodiphosphate synthase [EC:4.6.1.12]	20229.1	23885.8	25483.8	23363.5	21979.7	15532.9	16966.2	23492.5	20597.2	21632.8	13668.8	26453.8	23094.4	15084.5	32365.6	18604.7	21306.6	17579.8	23676	22917.4
K01771	1-phosphatidylinositol phosphodiesterase [EC:4.6.1.13]	27	0.6	1	6	0.014	0.014	1	2	1.2	4.2	14.33	51	0.014	2	18	7	0.014	2	42	4
K01772	protoporphyrin/coproporphyrin ferrochelatase [EC:4.99.1.1 4.99.1.9]	1293.65	1761.7	2843.78	1912.97	1144.83	785.28	1456.08	3377.41	1246.51	1072.08	18845.2	5351	14291	8397.67	10822.5	6813	8881.6	4728	5400.5	4504.2
K01775	alanine racemase [EC:5.1.1.1]	28082.2	32047.8	33000.3	29251.8	28089.2	19450.9	27674.7	32078	33513.7	27307.1	45533.2	39507.3	54409.4	31716.2	54705.8	41823	45368.1	31813.7	38237.5	35079.1
K01776	glutamate racemase [EC:5.1.1.3]	23394.2	25699.3	25282.1	24821.8	22560.6	15769.1	16089.4	23112.2	28294.2	22367.2	37165.7	34543.3	41073.9	30012.2	47067.5	35719.9	39065.1	26033.2	32269.5	30497.2
K01777	proline racemase [EC:5.1.1.4]	42	39.5	44.5	204	11	19	34	27	11	20	181	154	81	460.5	649	245.5	149	151.5	1471	527.5
K01778	diaminopimelate epimerase [EC:5.1.1.7]	23658.9	25102.6	25126.9	24788	22486.2	15984	17087.2	21997.2	28012.9	22813.7	38987.3	37449.7	42023.8	32678.1	54696.9	37043.8	41913.8	28528.7	36330.7	35867.4
K01779	aspartate racemase [EC:5.1.1.13]	3292.89	6217	6865.75	3716	5837.17	3747	2611	5681.33	12055	5434.17	32240.3	16102.5	23926	18488.5	26763.3	20767.8	24494.5	13464	15424	14887.3
K01781	mandelate racemase [EC:5.1.2.2]	0.014	0.014	0.014	0.014	0.014	0.014	0.014	0.014	1	0.014	0.014	0.014	0.014	0.014	0.014	0.014	0.014	0.014	0.014	0.014
K01782	3-hydroxyacyl-CoA dehydrogenase / enoyl-CoA hydratase / 3-hydroxybutyryl-CoA epimerase [EC:1.1.1.35 4.2.1.17 5.1.2.3]	138.65	22.53	31.11	39.39	29.17	29.28	13.08	21.08	19.78	47.75	1.33	0.014	5	20	4	0.014	142	0.014	0.014	18.5
K01783	ribulose-phosphate 3-epimerase [EC:5.1.3.1]	24760.2	27129	27292.4	25693.1	24037.6	16488.4	20455.1	25087.9	28974	23913.2	39550.8	37119.8	43095.9	31474.7	54218.6	36524.7	42529.1	29329.3	35943.5	34755.9
K01784	UDP-glucose 4-epimerase [EC:5.1.3.2]	37103	38408.4	40820	36321.6	36823.2	22852.4	34406.7	37976.8	49829.8	33607.6	46066.3	41997.8	52199.1	40059.5	62070.1	46620.2	48704.5	38556	40740.1	40461.1
K01785	aldose 1-epimerase [EC:5.1.3.3]	29687.4	25969.1	25702.7	24727.4	24529.5	24396.3	19678.6	28747.5	23459.8	29820.3	37467.5	43117.8	40703.1	31907.8	51881.8	34117	41247	25796.8	35377.1	34386.9
K01787	N-acylglucosamine 2-epimerase [EC:5.1.3.8]	7124.38	6350.87	6169.33	5597.63	5550.05	6137.65	6269.05	7359.71	3181.25	6870.4	4027.17	10807.5	5342.25	4724	11744.2	4662.83	5803.67	7034.67	9097.05	9122.34
K01788	N-acylglucosamine-6-phosphate 2-epimerase [EC:5.1.3.9]	2189.17	3672.11	4213.83	2623.16	2885.59	875.99	3740.17	3631.83	7984.46	3382.07	17477.2	10470.8	21311	7574.48	17265.6	8878.49	19623.8	5863.5	6181.84	8825.88
K01790	dTDP-4-dehydrorhamnose 3,5-epimerase [EC:5.1.3.13]	17774.9	21397.3	20365.9	18811.7	19778.6	13830	14152.1	17764.5	24719.4	19881.6	20592	27465.8	26766.4	21966.7	35204.5	19817	23797.1	20396.7	22465	23515.2
K01791	UDP-N-acetylglucosamine 2-epimerase (non-hydrolysing) [EC:5.1.3.14]	20529.3	20669.6	19879.7	21580	17902.8	14428.3	9486.58	20951	23655.8	20529.1	35373.7	28664.3	34167.3	26288.3	36766.1	31631.2	33621.9	21015.8	26380.2	24019.4
K01792	glucose-6-phosphate 1-epimerase [EC:5.1.3.15]	1054	290	1190.58	710.99	135.17	186.5	3915.92	1260.41	190.25	264.34	210	220	417	44	458.67	130.33	264	528.67	685	174.67
K01795	mannuronan 5-epimerase [EC:5.1.3.37]	2	0.014	0.014	0.014	0.014	0.014	0.5	0.014	0.014	0.014	0.014	0.014	0.014	0.014	0.014	0.014	0.014	0.014	0.014	0.014
K01796	alpha-methylacyl-CoA racemase [EC:5.1.99.4]	57.5	3	5.5	4	5	2.5	4	4	7.5	13	0.33	0.014	6	12.67	3	0.014	2	2	0.014	1
K01799	maleate isomerase [EC:5.2.1.1]	82.84	17	23.66	33.17	39	10.66	18	35.66	20.66	41.16	25	83	308	27.67	164	24	78	18	146	243
K01800	maleylacetoacetate isomerase [EC:5.2.1.2]	9	14.2	3.45	8.73	8	7.2	4.5	10	7.2	5	3	0.014	0.014	3	0.014	0.014	0.014	0.014	0.014	0.014
K01801	maleylpyruvate isomerase [EC:5.2.1.4]	174.84	284	122.83	585.58	83.5	165.83	196.5	108.83	175.83	231.33	117.33	117	403	34	292	98	121	98	311	64
K01802	peptidylprolyl isomerase [EC:5.2.1.8]	9357.19	6656.64	4819.56	6501.93	5277.38	6261.79	2948.64	6605.53	3173.15	7081.32	3234	7017.5	6411.42	7114.01	5698.83	4821.17	3429.83	6833	6357.88	5835
K01803	triosephosphate isomerase (TIM) [EC:5.3.1.1]	25287.3	28770.5	31265.8	26475.1	27103.4	18692.1	23001.9	28032.1	31997.5	25615	52060.8	42896.8	51070.4	36692.7	61224.1	43493.2	46639.6	31159.3	37853.5	37416.9
K01804	L-arabinose isomerase [EC:5.3.1.4]	741.05	2475.66	2398.7	1663.81	970.31	802.81	2852.63	800.05	7165.58	2994.07	20307.2	11246.5	17331.7	13503.7	21645.7	8118.66	17688	7175.67	9047.47	11685
K01805	xylose isomerase [EC:5.3.1.5]	1385.57	1182.36	1222.99	1008.73	743.16	626.52	2622.15	642.39	7287	1992.04	1548.66	858	794.17	733.34	1753.83	242.67	2512.83	332.5	799.23	966.5
K01807	ribose 5-phosphate isomerase A [EC:5.3.1.6]	1367.05	1533.73	938.06	914.71	994.02	516.22	2663.17	2439.13	7454.26	1714.15	25508.3	8696.5	15436.7	14365.7	12350.3	22270.7	22755.9	5139	6979.73	5834.7
K01808	ribose 5-phosphate isomerase B [EC:5.3.1.6]	23634.3	25968.2	25467.8	25305.2	23636.2	16091.5	14285.3	21834.2	21833.8	23053.7	16409	29832.3	27220.9	22503.2	38290.5	24277.9	24833.3	22768.7	29704	27828.4
K01809	mannose-6-phosphate isomerase [EC:5.3.1.8]	17352.8	16276.3	17451.3	17055.7	15484.1	13173.8	14636.9	18875.7	20611.7	18141.3	28412	23390	30492.4	18920.3	31819.8	25279.8	28018.6	17913.8	16685.2	19731.2
K01810	glucose-6-phosphate isomerase [EC:5.3.1.9]	24287.5	26041.2	26679.7	25143.7	23360.1	16260.9	20087.1	24613.9	28645	23470.3	37553.8	36167.3	41345.4	30234.2	47878.1	36413.7	39335.1	26501.8	32678.5	31174.4
K01811	alpha-D-xyloside xylohydrolase [EC:3.2.1.177]	1495.38	1366.83	941.07	1388.7	678.12	528.92	4844.52	404.7	289.17	1944.43	2730.83	7066.5	2418	5148.83	6628.83	4290.83	3950.85	934.5	3362.37	4510.51
K01812	glucuronate isomerase [EC:5.3.1.12]	9079.15	9048.51	11186.5	7415.15	8967.83	8663.02	9627.73	9597.4	13161.2	10870.2	6538.67	13828.3	7302.25	9979.32	16627.6	8913.99	11302.7	7492.5	11931.5	11975.2
K01813	L-rhamnose isomerase [EC:5.3.1.14]	447.32	1015.83	886.7	633.9	454.74	248.28	2587.23	469.48	160.35	728.04	2294.33	4553	1582	1608	6287.33	1577.83	3653.11	2738	1449.9	3911.54
K01814	phosphoribosylformimino-5-aminoimidazole carboxamide ribotide isomerase [EC:5.3.1.16]	23307	25248.2	25556.4	24719.7	21833.7	15766.6	17309	23772.5	21117.3	21909.5	15444.8	28495.8	26600.9	18920.5	35693.1	22383.2	23065.5	21896.8	26315	25263.7
K01815	4-deoxy-L-threo-5-hexosulose-uronate ketol-isomerase [EC:5.3.1.17]	6611.97	5611.2	4836.2	5429.22	4889.97	5891.15	4476.88	5599.38	9169.75	7268.9	4148.5	10519	5023.25	7602.5	11994.8	4808.33	8516.01	5746	8121.55	9272.84
K01816	hydroxypyruvate isomerase [EC:5.3.1.22]	533.65	640.53	467.69	1355.06	312.42	376.86	534.41	388.16	436.86	491.49	284.99	255	836	87.67	660	216	589	215	659	190.5
K01817	phosphoribosylanthranilate isomerase [EC:5.3.1.24]	21667.5	22686.7	22413.5	22244.9	19610.3	14630.9	15947	21754.5	19211.3	19550.8	20004.5	25950.3	32094.4	18268.7	32907.6	21553.2	24500.1	19685.3	19762.5	21541.9
K01818	L-fucose/D-arabinose isomerase [EC:5.3.1.25 5.3.1.3]	2542.57	2599.7	1828	2738.56	545.32	465.53	6520.4	1817.56	725	1245.87	1294.5	4229.5	3722.5	2278	3236.67	1938.33	1912.67	3017.17	2863.9	3496.34
K01819	galactose-6-phosphate isomerase [EC:5.3.1.26]	48.34	33	34.34	19.32	10.32	25	262	3489.32	66.52	59	12002	1156	15452	1117	3302	2646	8265.2	142	2	4.4
K01820	L-rhamnose isomerase / sugar isomerase [EC:5.3.1.14 5.3.1.-]	17	2	1	7	2.5	2	2.33	3	1.5	8.33	1	0.014	3	12.67	0.014	0.014	2	8	0.014	9
K01821	4-oxalocrotonate tautomerase [EC:5.3.2.6]	1015.43	1245.03	997.89	1805.22	512.2	621.94	2869.85	2344.07	7572.17	1470.86	22534.7	7369	15528.5	11741.5	12747	14783.2	16964.1	4988.5	7812.5	5747.2
K01822	steroid Delta-isomerase [EC:5.3.3.1]	12.5	4	3.75	1	3	1.5	1	0.014	3	6	3	0.014	3	3	0.014	0.014	0.014	0.014	0.014	1
K01823	isopentenyl-diphosphate Delta-isomerase [EC:5.3.3.2]	2862.09	1894.83	1712.7	1430.16	1554.2	907.75	3100.51	3186.41	8153.48	1978.2	23253.3	7296	17807.5	14711.2	13860.5	15517	17424.6	8305.5	7511.5	7367.7
K01825	3-hydroxyacyl-CoA dehydrogenase / enoyl-CoA hydratase / 3-hydroxybutyryl-CoA epimerase / enoyl-CoA isomerase [EC:1.1.1.35 4.2.1.17 5.1.2.3 5.3.3.8]	14.81	15.33	27.83	28.33	16.17	19.25	8.08	6.75	6.25	31.92	1.33	0.014	2	7	0.014	0.014	142	0.014	0.014	0.014
K01826	5-carboxymethyl-2-hydroxymuconate isomerase [EC:5.3.3.10]	6.4	21.33	9.99	14.33	9.92	12.16	7.82	7.66	7.66	10.32	3.66	0.014	0.014	2	0.014	0.014	0.014	0.014	0.014	0.014
K01829	protein disulfide-isomerase [EC:5.3.4.1]	0.014	0.014	0.014	0.014	0.014	0.014	1	0.014	0.014	0.014	0.014	0.014	0.014	0.014	0.014	0.014	0.014	0.014	0.014	0.014
K01834	2,3-bisphosphoglycerate-dependent phosphoglycerate mutase [EC:5.4.2.11]	8718.65	6438.97	6775.29	6562.09	6431.93	7169.87	9274.76	9654.21	17379.4	9831.74	45740	20039.5	32846.4	25930.8	27293.5	29636	35384.1	12339.2	16973	14628
K01835	phosphoglucomutase [EC:5.4.2.2]	21420.1	22980.5	22789.2	22485.5	18812.8	14989.5	17619.9	22098.5	23703.4	22644.3	39467	38989.3	43010.6	31646.8	54498	35636.5	43393.9	28435	34316	35366.9
K01838	beta-phosphoglucomutase [EC:5.4.2.6]	421	1840.5	1855.87	759.67	768.12	516.33	2359.93	604.33	7144.1	1485.2	25653.5	15031	20005.5	14948	25483.8	17060.3	24815.8	9855	7963	13499.2
K01839	phosphopentomutase [EC:5.4.2.7]	7778.17	8100.41	6946.31	8809.31	4796.29	2998.19	7089.6	6553.08	11503	6909.07	25195.2	14504.3	22962	16595	29133.1	13527.7	22363.3	12333	15672.8	17337.9
K01840	phosphomannomutase [EC:5.4.2.8]	7772.79	5853.37	5268.86	5792.31	6015.73	6861.11	3148.49	6701.14	3780.75	7775.45	2919.17	7272	6368.92	6537.51	5035.83	4410.67	3521.83	6419.5	5971.98	5485
K01841	phosphoenolpyruvate phosphomutase [EC:5.4.2.9]	10.84	3.2	3	70	0.014	21	0.014	3	8	0.014	1.33	14	8	0.014	0.014	0.014	1	0.014	0.014	0.014
K01843	lysine 2,3-aminomutase [EC:5.4.3.2]	3965.57	5025.9	6038.03	3599.64	4872.41	3148.05	5435.99	4536.88	4545.53	3477.54	1168.5	4009	4413.17	506.84	3271.16	3663.7	1147.84	3284.5	1654.23	2642.34
K01844	beta-lysine 5,6-aminomutase alpha subunit [EC:5.4.3.3]	822	2355	4019.66	800.34	3794.67	2437.99	883.34	3527.99	3342	2008.17	578.67	790	1427.67	257.34	2118.33	2538.67	350.33	1072	812.33	799
K01845	glutamate-1-semialdehyde 2,1-aminomutase [EC:5.4.3.8]	13859.3	17082.7	19897.7	17369.8	15171.2	8668.32	13893.9	18463.2	17234.2	12456.8	9475.5	15676.3	15084	10829.1	19651.8	17279.5	13219.5	13697.2	11077.3	13779.9
K01846	methylaspartate mutase sigma subunit [EC:5.4.99.1]	15	260	3.5	18.5	3	3.25	3	2	0.014	190	0.014	0.014	0.014	0.014	0.014	0.014	16	0.014	0.014	0.014
K01847	methylmalonyl-CoA mutase [EC:5.4.99.2]	15016.5	9904.14	10869.6	10281.5	10529.4	12708.8	12294.5	14082.4	5782.4	14020.7	2927.18	12550.5	6443.84	6702.18	6439	5004	4815.16	6412.34	9462.96	7105.34
K01848	methylmalonyl-CoA mutase, N-terminal domain [EC:5.4.99.2]	251	202.5	100.25	97.16	223.33	59	48	186.83	119	156.5	30.5	16	16	23	60	157.7	16.5	81	46.5	91.5
K01849	methylmalonyl-CoA mutase, C-terminal domain [EC:5.4.99.2]	1064	2332.5	4194.25	876.83	3893.33	2434	1032	3642.83	3478	1965	621.5	604	1301	236	2218	2607.7	93.5	1115	548.5	848.5
K01851	salicylate biosynthesis isochorismate synthase [EC:5.4.4.2]	20	0.014	0.014	0.014	0.014	0.014	0.014	0.014	0.014	0.014	0.014	0.014	0.014	0.014	0.014	0.014	0.014	0.014	0.014	0.014
K01854	UDP-galactopyranose mutase [EC:5.4.99.9]	3487.33	6899.48	9205.73	4425.66	6307.54	3497.82	6820.1	6024.5	5122.83	4913.2	28981.2	17262.8	23255.5	19854.2	32191.1	22864	26787.2	12418.7	19551.8	18072.2
K01856	muconate cycloisomerase [EC:5.5.1.1]	121.48	281.33	124.33	578.33	81.67	159.66	184.83	98.33	169.33	208	114.99	117	403	32	290	98	121	98	311	61
K01857	3-carboxy-cis,cis-muconate cycloisomerase [EC:5.5.1.2]	140.34	280.33	128.66	599	87.17	163.83	186.83	102.33	175.33	227.5	115.66	117	403	43.67	293	98	123	101	314	92
K01858	myo-inositol-1-phosphate synthase [EC:5.5.1.4]	6407.99	4527.9	3592.6	4612.37	4231.15	5627.85	2008.65	5234.15	2255.15	5760.7	1427.5	5333	2674.75	3279.34	2900.5	2424.5	1875.5	2780.5	3749.65	3296
K01865	(hydroxyamino)benzene mutase [EC:5.4.4.1]	1.5	0.014	0.5	0.014	0.014	0.5	0.014	0.014	0.014	1	0.014	0.014	0.014	0.014	0.014	0.014	0.014	0.014	0.014	0.014
K01866	tyrosyl-tRNA synthetase [EC:6.1.1.1]	24316.2	26062.5	26738.4	25134.1	23394.1	16269.9	22107.1	24625.4	28659.7	23515.8	37952.8	34722.3	41151.9	30518.2	47761.1	35826.7	39473.1	26602.3	32818.5	31101.4
K01867	tryptophanyl-tRNA synthetase [EC:6.1.1.2]	24430.7	26301.8	26792.8	25703.1	23437.3	16418.4	20267.4	24703.9	28811.7	23688.5	37627.5	34795.3	41609.9	30196.2	47608.1	36179.7	39737.1	26640.3	32989.5	30676.4
K01868	threonyl-tRNA synthetase [EC:6.1.1.3]	24490.7	26108	26805.9	25387.6	23416.1	16306.9	20125.6	24703.9	28718.2	23582.3	37525.3	34685.3	41120.4	30163.7	47289.6	35846.7	39211.1	26566.3	32691	30630.9
K01869	leucyl-tRNA synthetase [EC:6.1.1.4]	24312.3	26029.5	26671.4	25119.4	23359.6	16257.4	19949.6	24616.4	28646.7	23477.3	37512.8	34675.3	41102.9	30119.2	47260.1	35770.7	39206.1	26505.3	32671.5	30610.4
K01870	isoleucyl-tRNA synthetase [EC:6.1.1.5]	24305	26027.5	26644.4	25117.1	23349.1	16257.4	20066.6	24612.4	28644.2	23466.3	37512.8	34664.3	41103.9	30119.2	47270.1	35770.7	39223.1	26507.3	32678.5	30616.4
K01872	alanyl-tRNA synthetase [EC:6.1.1.7]	25422.2	29168.5	28738.6	27460.3	25177.6	17026.9	23028.9	26030.2	29924.9	25614.8	42290.3	44209.8	46209.9	36794	61775.5	41723	48074.1	32115.8	45255.2	41369.6
K01873	valyl-tRNA synthetase [EC:6.1.1.9]	24308	26028.5	26668.4	25119.1	23358.6	16256.9	20080.1	24611.9	28645.2	23469.3	37512.8	34676.3	41102.9	30119.2	47260.1	35770.7	39206.1	26507.3	32678.5	30616.4
K01874	methionyl-tRNA synthetase [EC:6.1.1.10]	25179.2	27444	29017.9	26742.1	24188.4	16967	20900.4	25846.5	29557.9	24908.7	38568.3	35214.8	41928.9	31076	49032.1	36350.2	39903.1	27182.3	34658.2	31546.2
K01875	seryl-tRNA synthetase [EC:6.1.1.11]	24305	26029.1	26668.4	25119.5	23358.4	16257.9	19947.1	24611.9	28645.2	23466.3	37512.8	34675.3	41102.9	30119.2	47260.1	35770.7	39206.1	26511.3	32671.5	30610.4
K01876	aspartyl-tRNA synthetase [EC:6.1.1.12]	26753.2	27832.4	28145.1	26734	24614.8	16964.5	20814.8	25426.2	29550.5	24857.2	40100.7	40644.2	49295.4	32964.6	53459.4	39171.8	45002.8	29041.8	35284.3	33928.2
K01878	glycyl-tRNA synthetase alpha chain [EC:6.1.1.14]	3918.4	3028.03	3772.65	3513.64	1676.03	1166.03	4188.35	2484.41	9204.71	2518.45	24123.7	8527.5	18508.5	15217	14376	17313.7	18204.1	9147	8901	7668.2
K01879	glycyl-tRNA synthetase beta chain [EC:6.1.1.14]	3963.4	3098.03	3932.65	3569.64	1786.03	1198.03	4466.35	2626.41	9279.71	2553.45	24158.7	8535.5	18520.5	15220	14446	17333.7	18207.1	9163	8924	7694.2
K01880	glycyl-tRNA synthetase [EC:6.1.1.14]	20307.6	22902.4	22857.8	21564.5	21610.1	15074.8	15738.7	22067.5	19418.5	20909.9	13375.2	26147.8	22592.4	14900.1	32878.1	18332	21000	17298.3	23766.5	22928.2
K01881	prolyl-tRNA synthetase [EC:6.1.1.15]	24307	26029.5	26676.4	25119.5	23359.6	16257.9	19948.1	24615.2	28670.2	23471.3	37512.8	34675.3	41102.9	30119.2	47260.1	35770.7	39206.1	26511.3	32671.5	30610.4
K01883	cysteinyl-tRNA synthetase [EC:6.1.1.16]	24306.7	26029.5	26668.4	25120.1	23358.1	16256.9	19947.1	24611.9	28645.2	23466.8	37512.8	34675.3	41153.4	30119.2	47267.6	35770.7	39222.6	26507.3	32671.5	30694.9
K01884	cysteinyl-tRNA synthetase, unknown class [EC:6.1.1.16]	2.67	1	0.33	4	0.5	0.33	1	0.33	1.33	2.33	0.014	0.014	0.014	0.014	0.014	0.014	0.014	0.014	0.014	0.014
K01885	glutamyl-tRNA synthetase [EC:6.1.1.17]	29304.5	31041.8	33452.8	28410.3	28851.4	19515.8	20288	28264.4	27149.2	26548.2	20056.8	33652.3	32769.9	23396.2	43779.6	30312.5	26655.5	29245.3	35329.5	31230.2
K01886	glutaminyl-tRNA synthetase [EC:6.1.1.18]	18975.1	19882.6	19658.1	20093.6	16521.2	13737.3	14035.4	18424.9	15110.9	18818.3	13652.8	24732.8	21095.4	17815.7	32608.1	19476.7	21788	20390.2	25747.3	24361.3
K01887	arginyl-tRNA synthetase [EC:6.1.1.19]	24337	26044.5	26744.4	25147.1	23363.6	16267.9	21973.1	24613.9	28647.2	23496.3	37968.8	36200.3	41364.9	30622.2	48088.1	36447.7	39500.1	26587.3	32798.5	31636.4
K01889	phenylalanyl-tRNA synthetase alpha chain [EC:6.1.1.20]	24305	26027.5	26645.4	25117.1	23349.1	16256.9	19933.1	24613.9	28644.2	23466.3	37512.8	34664.3	41102.9	30119.2	47260.1	35770.7	39208.1	26505.3	32671.5	30610.4
K01890	phenylalanyl-tRNA synthetase beta chain [EC:6.1.1.20]	24305	26028.5	26668.4	25119.1	23358.1	16256.9	19947.1	24611.9	28645.2	23466.3	37512.8	34675.3	41102.9	30119.2	47260.1	35770.7	39206.1	26505.3	32671.5	30610.4
K01892	histidyl-tRNA synthetase [EC:6.1.1.21]	24313.2	26028.5	26668.4	25123.1	23358.1	16256.9	20080.1	24611.9	28646.2	23466.3	37512.8	34675.3	41102.9	30119.2	47260.1	35770.7	39206.1	26508.8	32678.5	30616.4
K01893	asparaginyl-tRNA synthetase [EC:6.1.1.22]	18912.5	18908.1	20229	18591.8	17586.9	13935.1	16058.1	20776	21974.7	20236.3	36061	32020.3	37590.4	29309	45534.1	32963.7	38164.1	23197.3	30304	29031.9
K01894	glutamyl-Q tRNA(Asp) synthetase [EC:6.1.1.-]	1178.06	302.2	1148.94	716.97	134.67	191.28	3906.25	1286.24	201.28	263.92	132.33	220	423	49	464.67	130.33	264	531.67	689.5	193.17
K01895	acetyl-CoA synthetase [EC:6.2.1.1]	19539.3	20380.1	18261.4	22868	15542	12528.2	10395.4	19938.4	16461.7	16891.8	8062.98	16789	18303.2	10823.2	15144	11893.7	9159.5	13385.2	12164.8	12105.3
K01897	long-chain acyl-CoA synthetase [EC:6.2.1.3]	31824.8	28142.3	23783.5	29752.2	26299.2	24051.5	14165	26057.5	21613.1	31125.6	12731.5	28709.8	18413.9	22628.7	24053.1	16816.5	16826.7	17672.5	24595.3	21073.2
K01902	succinyl-CoA synthetase alpha subunit [EC:6.2.1.5]	6275.38	5555.07	6086.61	4857.12	5768.9	2178.73	7180.65	6377.47	6190.58	2942.95	2889.33	2667.5	4144	4063.17	4218.17	4219.03	2023.5	5089.17	4000.4	2868.17
K01903	succinyl-CoA synthetase beta subunit [EC:6.2.1.5]	4420.13	4231.07	5495.61	3715.87	5214.4	1819.23	6584.15	5642.97	5538.08	2275.95	1353.33	1307.5	658.5	344.17	1589.67	2026.03	811	1157.67	1857.4	513.67
K01904	4-coumarate--CoA ligase [EC:6.2.1.12]	0.014	0.014	0.014	1	0.014	1	0.014	0.014	0.014	0.014	0.014	0.014	1	0.014	0.014	0.014	0.014	0.014	0.014	0.014
K01905	acetate---CoA ligase (ADP-forming) subunit alpha [EC:6.2.1.13]	2	1	0.014	0.014	0.014	0.014	0.014	1	0.014	1	0.014	0.014	0.014	0.014	0.014	0.014	0.014	0.014	0.014	0.014
K01906	6-carboxyhexanoate--CoA ligase [EC:6.2.1.14]	1060	749	253	620	298	218	347	447.5	441.5	381.5	1419	1068	3117	3144	1899	1911	1027	3597	1573	1974
K01907	acetoacetyl-CoA synthetase [EC:6.2.1.16]	160.17	89	197.33	118	167.5	48.83	204.5	197.33	113.33	52.33	38	8	24	16.34	76	20	7	17	17	32.5
K01908	propionyl-CoA synthetase [EC:6.2.1.17]	224.42	295.2	133.28	612.73	114.25	174.03	207	143.33	194.03	243.83	121.5	118.5	416	339.5	341	507	453.5	301	318	88.5
K01909	long-chain-fatty-acid--[acyl-carrier-protein] ligase [EC:6.2.1.20]	22	53	8	39	15	54	10	17	3	171	5	0.014	8	8	5	46	227	12	214	6
K01910	[citrate (pro-3S)-lyase] ligase [EC:6.2.1.22]	80.67	178.83	491.67	84.5	110.42	132.33	97	110.33	6942.5	739.84	6162.33	4315	1665	3781.5	2266.83	9514.33	8911.51	808	2363	1612.34
K01911	O-succinylbenzoic acid---CoA ligase [EC:6.2.1.26]	7339.4	4960.37	5519.39	4887.73	4722.27	5931.44	7899.09	8707.8	9310.65	6812.24	3934.17	6472	3512.42	3495.34	3751.5	2481.5	4286.43	3173.17	4603.98	3656.87
K01912	phenylacetate-CoA ligase [EC:6.2.1.30]	20898.9	16753.7	12329	18386	7947.37	6135.07	8111.52	10004.4	9168.83	11635.9	11984.2	13611.2	29466.5	20513.3	23172.6	14316.2	11492.8	24240.2	18410.7	19275.8
K01914	aspartate--ammonia ligase [EC:6.3.1.1]	15407	15994.5	16530.9	16220	15242.5	12358.8	8858.24	15731.3	13376.3	16912.9	33439.8	30070.8	33126.9	24949	41408.5	29713.7	33989	17223	27140	25952.5
K01915	glutamine synthetase [EC:6.3.1.2]	46379.9	50793.6	48858.4	48695.1	42147.8	31608.7	31842.9	45686.9	45563.2	46934.4	57913.5	71025	78082.5	54855.6	96059.4	60214.4	71186.1	52342.3	62590.7	63301.7
K01916	NAD+ synthase [EC:6.3.1.5]	749.09	812	845.95	678.24	963.86	579.66	2574.67	2468.58	7355.65	1881.36	23406.7	7004.5	15184.5	11696	12857.5	15434.5	17738.6	5060.5	6658.67	5457.53
K01918	pantoate--beta-alanine ligase [EC:6.3.2.1]	14376.5	13333	12655	12230.4	12903.3	9602.29	12748.1	13919.7	10654.3	12889.8	6554.34	10103.8	8396.92	11176.6	10883.8	10042.9	8220.99	10752.2	11656.5	9052.84
K01919	glutamate--cysteine ligase [EC:6.3.2.2]	1315.24	2067.53	3068.23	2458.64	986.7	873.77	3664.68	1558.08	8109.38	1785.11	41803.5	7554	34211.5	14692.8	22577.5	9959	21506.1	6952	8166.67	8395.53
K01920	glutathione synthase [EC:6.3.2.3]	1053.9	397.53	512.11	1083.81	367.67	256.78	611.08	450.08	814.28	422.75	207.16	157.5	424	62.5	312	120	272.5	131	365.5	113.5
K01921	D-alanine-D-alanine ligase [EC:6.3.2.4]	25150.2	27356.5	29132	26602.7	24022.6	16950.6	23084.3	27072.9	29488	24871.9	38526.3	38748.3	46241.9	31203.3	49152.1	36921.3	39893.1	27584	33187	32423.9
K01922	phosphopantothenate---cysteine ligase (ATP) [EC:6.3.2.51]	1234.83	430.67	1919.83	702.16	507.33	446.5	3919.17	1684.49	7234.33	1130.17	126.17	297	262.5	142	601.17	276.33	1474	745.34	504.5	398.17
K01923	phosphoribosylaminoimidazole-succinocarboxamide synthase [EC:6.3.2.6]	24272	25964	26664.6	25128.1	23085.1	16246.9	19959.1	24536.9	28640	23443.2	33891.8	32110.3	39659.9	26412.2	46335.1	27012.7	32620.1	25465.3	31964.5	29970.4
K01924	UDP-N-acetylmuramate--alanine ligase [EC:6.3.2.8]	23499.5	25964.8	25706.1	25048	23097.6	16254.4	16156.9	23423.7	28644.7	23455.7	37502.2	34594.3	41100.4	30120.2	47097.5	35732.4	39206.1	26088.7	32307.5	30515.7
K01925	UDP-N-acetylmuramoylalanine--D-glutamate ligase [EC:6.3.2.9]	24305	25962.5	26668.4	25121.1	23093.1	16254.9	19834.1	24544.9	28644.2	23448.3	37553.8	34686.3	41109.9	30157.2	47265.1	35762.7	39215.1	26508.3	32715.5	30625.4
K01926	redox-sensing transcriptional repressor	21470.8	24802.6	23098.3	23200.8	22132.8	15670.3	14832.7	21936.6	34204.7	23590.1	36893	34905.3	40659.9	29708.5	47282.8	34292.2	39633.2	25189.7	30940.7	30893.6
K01928	UDP-N-acetylmuramoyl-L-alanyl-D-glutamate--2,6-diaminopimelate ligase [EC:6.3.2.13]	25187	26964.5	27583	25846.8	24565.8	16665.9	22439.7	23828.9	29655.7	24467.5	59862.8	42134.8	56422.9	41367.3	60841.1	49922.7	54781.1	32107.8	41798	37845.4
K01929	UDP-N-acetylmuramoyl-tripeptide--D-alanyl-D-alanine ligase [EC:6.3.2.10]	24355	25956.5	26669.4	25126.1	23086.1	16251.9	19834.1	24542.9	28643.2	23446.3	37526.8	34726.3	41102.9	30121.2	47276.1	35768.7	39220.1	26509.3	32713.5	30615.4
K01933	phosphoribosylformylglycinamidine cyclo-ligase [EC:6.3.3.1]	24287	25952	26645.1	25133.6	23054.1	16237.9	19922.1	24527.9	28625	23439.2	31426.3	31180.8	39006.4	26711.2	46080.1	27083.7	32067.1	25449.8	31277	30165.9
K01934	5-formyltetrahydrofolate cyclo-ligase [EC:6.3.3.2]	21991.4	22229	23145.5	22264.5	18716.3	14738.4	17886.6	22521.9	23980.7	21617.5	37376.5	34453.3	40545.9	29927.7	46267.5	34830	38846.9	26063.3	32624.5	30677.5
K01935	dethiobiotin synthetase [EC:6.3.3.3]	9032.8	5730.23	5696.6	6325.54	5004.82	6191.38	6582.65	7314.3	3324.45	6744.62	2210.33	6991	3703.42	4325.5	4206	4588	3185.83	4063.67	6321.15	4000.5
K01937	CTP synthase [EC:6.3.4.2]	24264.2	25981.3	26655.4	25042.5	23298.8	16230.7	19909.9	24569.9	28607.2	23388.5	37344.7	34487.3	40982.9	29895.2	46948.1	35604.2	39115.1	26312.3	31691.5	30287.9
K01938	formate--tetrahydrofolate ligase [EC:6.3.4.3]	22251.6	24808.7	24891.3	23131.2	21790.9	15218	18674.5	23317.5	26963.9	21651.6	36411.7	32832.3	39863.9	29082	46015.6	33590.2	38151.6	25508.3	30533	29952.9
K01939	adenylosuccinate synthase [EC:6.3.4.4]	24302.5	26291	26673.4	25227.1	23559.6	16491.9	19983.6	24673.4	28663.2	24187.8	37832.7	34707.3	41139.9	30166.2	47302.1	35855.2	39617.1	26558.3	33271.5	30665.9
K01940	argininosuccinate synthase [EC:6.3.4.5]	23385.5	25701.9	26199.2	24912.5	22064.2	15917.9	17521	24069	28108.7	22917.5	33613.3	32011.3	39624.9	26319.2	46091.1	26740.2	32592.1	25217.3	31163.5	29773.9
K01941	urea carboxylase [EC:6.3.4.6]	22.14	17.2	18.7	11.65	15.75	14.45	8.25	18.25	6.95	25.5	3.33	11	8	9	8	3	3	23	9	19
K01945	phosphoribosylamine---glycine ligase [EC:6.3.4.13]	24259	25948.7	26619.6	25082.5	23044.4	16234.9	19901.4	24526.9	28622	23431.5	33860.8	32029.3	39640.9	26399.2	46281.1	26990.7	32610.1	25425.3	31193.5	29855.4
K01947	biotin---[acetyl-CoA-carboxylase] ligase / type III pantothenate kinase [EC:6.3.4.15 2.7.1.33]	2	0.014	0.014	0.014	0.014	0.014	0.014	0.014	0.014	0.014	0.014	0.014	0.014	0.014	0.014	0.014	0.014	0.014	0.014	0.014
K01950	NAD+ synthase (glutamine-hydrolysing) [EC:6.3.5.1]	24191.9	25830.5	26291.5	25203.6	23513.1	16329.9	17929.4	22698.5	21768.7	23208.7	15147.5	28317.8	26510.4	18531.2	34919.1	20942.2	22251.5	21751.8	26489.5	25488.7
K01951	GMP synthase (glutamine-hydrolysing) [EC:6.3.5.2]	25479.1	27525	29083.4	26971.7	24058.4	16710.5	21112.2	26913.7	29371.7	24526.7	38062	36094.3	42100.9	33390.7	49270.3	36692.5	40115.1	27535.5	35166.4	32180
K01952	phosphoribosylformylglycinamidine synthase [EC:6.3.5.3]	32150.2	33394.5	34926.1	32443.9	30498.2	19440.3	31656	32801.2	51152.7	29548.2	71280.5	43449.3	69473.4	46371.5	73280.3	42480.2	55813.8	38571	44463.5	43251.9
K01953	asparagine synthase (glutamine-hydrolysing) [EC:6.3.5.4]	32412.3	32636.1	31335.9	31281.5	27713.5	24171.5	16347.6	28990.5	30836	33110.1	44083.5	47255.7	52447.2	40784.5	63444.8	43962.5	51613.8	32161.7	41008.4	41139.7
K01955	carbamoyl-phosphate synthase large subunit [EC:6.3.5.5]	37308.2	37406.4	36412.8	37124.5	31580.8	24415.5	30246.2	34697	35872.3	35478.6	63014	62929.7	64496.8	52252.1	84518.8	60684.4	69942.1	41951.7	55450	53708.6
K01956	carbamoyl-phosphate synthase small subunit [EC:6.3.5.5]	24583.5	26179	26658.6	25412.6	22921.8	16186.4	21892.2	24530.9	28622	23278.8	51522.8	39122.8	45887.4	37442.2	55221.6	46888.2	48867.6	30227.3	37133	34974.9
K01958	pyruvate carboxylase [EC:6.4.1.1]	3769	5789.5	6866.83	3417.35	6350	3683.99	2333.17	7585.99	12284.9	4973.5	18321.2	7049.5	18024.7	9654.35	17355.8	10898.7	12221.9	11076.5	11608.3	10615.2
K01959	pyruvate carboxylase subunit A [EC:6.4.1.1]	5.5	6	2.5	0.014	0.014	3.75	8.5	1	0.014	16	1	4	0.014	303	45	407	184	203	2	18
K01960	pyruvate carboxylase subunit B [EC:6.4.1.1]	7484.71	4848.07	5207.69	5166.3	5116.22	6267.39	6085.31	6853.7	2836.25	6906.74	1480.34	6317	3209.92	3603.67	3277.5	2837.5	2545.33	3401.67	4977.38	3555.67
K01961	acetyl-CoA carboxylase, biotin carboxylase subunit [EC:6.4.1.2 6.3.4.14]	11933.1	13492.8	16174.3	13137.8	13084.8	7483.32	11013.9	15587.4	19616.5	13038.7	29027.7	19196.3	28855.7	20123.2	36937.5	18273.4	24476.6	15529.7	22164.1	21163.2
K01962	acetyl-CoA carboxylase carboxyl transferase subunit alpha [EC:6.4.1.2 2.1.3.15]	9037.32	9144.93	10177.1	8925.14	10319	5755.19	8513.01	10739.9	17457.9	9762.81	24210.2	12854.5	23374.5	10903.8	23338.5	12460.2	17282.1	9698.67	13618.2	12993.5
K01963	acetyl-CoA carboxylase carboxyl transferase subunit beta [EC:6.4.1.2 2.1.3.15]	12189.8	14094.6	15044.1	12829.8	12484.9	6915.51	12763.9	13330.8	19097.7	12617.6	32116.5	24213.2	33374.3	23287.1	42121.1	22720.5	29672.9	19737	26965.2	25537.9
K01965	propionyl-CoA carboxylase alpha chain [EC:6.4.1.3]	187.75	17.2	39.95	63.31	65	19.7	64.33	63	38.7	29.33	4	0.014	12	15	6	0.014	0.014	1	1	17.5
K01966	propionyl-CoA carboxylase beta chain [EC:6.4.1.3 2.1.3.15]	2174.88	575.94	1944.44	589.11	944.3	475.09	4191.89	2070.95	620.2	624.07	102.34	377	192.17	66.34	307	223.2	116.33	520.67	846.13	264.17
K01968	3-methylcrotonyl-CoA carboxylase alpha subunit [EC:6.4.1.4]	225.84	349	483.58	602.58	417.5	419.83	349	370.83	552.83	550.58	117.33	117	409	40	296	98	121	99	312	71.5
K01969	3-methylcrotonyl-CoA carboxylase beta subunit [EC:6.4.1.4]	236.67	351	484.08	608.58	420.5	421.33	349	370.83	552.83	556.08	118.33	117	414	48.67	298	98	123	102	312	74.5
K01971	bifunctional non-homologous end joining protein LigD [EC:6.5.1.1]	3138.59	2893.5	3237.25	5118.92	2616.17	1752.66	1741.5	2897.16	4045.83	2876	2089.83	6534	2315.5	1722.84	5587.83	4063.03	3515.68	1937	2727.5	3841.51
K01972	DNA ligase (NAD+) [EC:6.5.1.2]	25136.5	28134	30701.2	25931.5	26956.3	18628.1	20956.2	27954	31942.5	25311.5	38192.2	37205.3	43134.1	30795.8	50483.5	39309.2	40227.1	27652.3	34279.5	32360.5
K01974	RNA 3'-terminal phosphate cyclase (ATP) [EC:6.5.1.4]	13.67	1	2	8	3	3	2	2	2	2	1	0.014	2	7	0.014	0.014	142	0.014	3	0.014
K01975	RNA 2',3'-cyclic 3'-phosphodiesterase [EC:3.1.4.58]	10229	11044.5	10125.1	13084.7	9576.67	5515.28	7354.08	7921.91	11977.8	7898	3553.49	5619.5	5430	2668.84	7183.5	5170.2	4985	5492.17	4280.5	5464.5
K01989	putative ABC transport system substrate-binding protein	8341.5	13583.5	15709.4	9020.66	13759.2	7955.65	9297.77	11628	25300.5	12550.2	36509.2	25808.8	29496.5	22214.5	45014	29572.8	38366.9	19401.5	28807.3	26250.9
K01990	ABC-2 type transport system ATP-binding protein	149437	175257	175179	173117	146243	96674	120364	159673	209765	154627	222244	239154	280154	175182	337158	211480	276004	164456	213397	215309
K01991	polysaccharide biosynthesis/export protein	19828.2	14862.8	13340	15733.5	13964.7	18110.9	10815	17913.1	7924.43	19179.5	4428.49	17220	9714.92	10480.2	10181	7513	6791.33	9171.67	12943.2	10662.2
K01992	ABC-2 type transport system permease protein	137139	157316	156350	155735	132524	99038.9	109653	145512	191174	147182	199372	224846	247194	167160	287776	203627	259857	142401	187859	188933
K01993	HlyD family secretion protein	22251.6	15557.5	13440.8	16463.8	14382	18133.7	11304.8	18386.9	8827.28	19507.4	5727.66	18856	12470.4	13989.2	12134	9888.7	8078.83	13004.2	14732.3	12702.2
K01994	LuxR family transcriptional regulator, transcriptional regulator of spore coat protein	8	3	5	3	2	3	4	2.5	5.5	2.5	0.014	1	1	4	7	3	2	4	2	6
K01995	branched-chain amino acid transport system ATP-binding protein	22173.1	26359.9	21805.8	26331.9	19814.3	11909.9	15911.5	17822.7	27661.6	18851.3	21559.8	33179	40433	27918	50913.2	27893.4	29862.1	33083.5	31488.5	34885.4
K01996	branched-chain amino acid transport system ATP-binding protein	22176.9	26380.1	21811.8	26337.2	19819.3	11920.9	15914.5	17827.4	27664.6	18859.2	21566.1	33179	40436.5	27923.3	50914.2	27893.4	29862.8	33092.5	31468.5	34877.6
K01997	branched-chain amino acid transport system permease protein	22761.9	27457.1	22722.1	26919.6	20797.3	12273.4	16280.5	18623.4	28479.1	19979.2	22492.1	34986	41564	28210	53341.2	28729.4	30636.1	34555.5	35469.5	37336.4
K01998	branched-chain amino acid transport system permease protein	22756.4	27456.9	22715.4	26913.7	20798.3	12271.2	16284.5	18618.4	28477.9	19973.7	22492.1	34989	41671	28255	53400.2	29040.4	31047.1	34594.5	35479.5	37335.9
K01999	branched-chain amino acid transport system substrate-binding protein	24620.5	28356.8	23483.2	28174	21260.8	12596	16854.7	19274.4	29649.7	20595.2	22816.5	36925.5	42446.5	28905.5	54996.7	29924.1	31213.6	35125.7	36243.2	38722.7
K02000	glycine betaine/proline transport system ATP-binding protein [EC:7.6.2.9]	1451.32	917.23	825.4	883.8	473.27	377.65	2495.33	728.15	7401.35	1193.57	7585.66	1759	11030.5	3819.67	3702	3303	6810.6	3733	1700.4	2144.2
K02001	glycine betaine/proline transport system permease protein	1423.32	842.23	384.03	847.8	430.07	294.65	437.73	604.15	527.95	493.37	7544.66	1753	10953.5	3792.67	3666	3285	5452	3724	1693.4	2036
K02002	glycine betaine/proline transport system substrate-binding protein	1473.32	931.23	826.91	887.8	480.27	385.65	2515.83	2471.15	7407.35	1213.57	7586.98	1759	11030.5	3822.67	3703	3303	6810.6	3733	1700.4	2153.2
K02003	putative ABC transport system ATP-binding protein	105003	124722	126599	121585	101144	67455.8	88233.7	103753	152703	113185	166355	182701	215049	144508	269342	167918	219394	128347	173204	169783
K02004	putative ABC transport system permease protein	103159	117036	116941	116551	93455.6	65385.6	82414.9	96593.7	151204	108397	161616	182588	200719	150094	262685	169243	213631	126966	174646	169026
K02005	HlyD family secretion protein	28902	29242.3	32775.1	28108.3	29345.2	23632.9	17632	31947.3	26649.3	28806.6	18601	30694.3	26978	16663.8	32379.1	22426.1	22891.8	19337.2	25317.2	23186.7
K02006	cobalt/nickel transport system ATP-binding protein	6437.5	8336.98	8341.83	6527.66	6116.01	3848.82	8569.34	7101.83	5933.33	5593.84	13777.3	9973.33	18532	9379.65	18969.3	10364.2	13038.7	12547.3	10423.3	12274.4
K02007	cobalt/nickel transport system permease protein	9261.5	10771.5	10827.3	10747.7	8114.51	5009.32	9987.34	9314.83	9778.33	8139.34	14565.3	12643.8	19710	10986.6	22150.8	13317.7	15511.7	14476.8	12825.3	15014.4
K02008	cobalt/nickel transport system permease protein	8610	10806.5	10560.3	10468.2	8142.01	5028.82	9683.34	9131.83	9328.33	8055.34	14577.8	12658.3	19694	10987.1	22155.3	13321.7	15532.7	14453.3	12797.3	15000.9
K02009	cobalt/nickel transport protein	5517.34	6560.33	7994.17	6494.67	6552.84	4211.16	4738.83	6668.33	7797.5	5902.34	6178.33	8909	8114	7821.67	15129.3	8827.53	7659.51	9678.5	7429.5	10375.8
K02010	iron(III) transport system ATP-binding protein [EC:7.2.2.7]	3244.85	3892.03	3485.45	3989.39	2224.01	1208.1	5385.92	4682.89	1403.74	2712.43	6357.99	12194.5	6784.5	5634	18872.7	6857.32	9915.37	7802.17	10412	11314.5
K02011	iron(III) transport system permease protein	2636.02	3309.86	3385.12	3271.39	1560.93	1135.93	5020.25	1450.06	1023.57	1818.76	6975.32	12058.5	7171.5	4852.5	21662.5	4544.99	11650.7	8794.17	8353	12441.2
K02012	iron(III) transport system substrate-binding protein	1841.94	3132.86	2398.21	2741.98	1835.43	1049.09	1274.92	3265.22	923.07	1721.93	7071.32	14993.5	7280.5	5198.5	22745.2	5817.65	11837.4	8886.5	8142	13592.5
K02013	iron complex transport system ATP-binding protein [EC:7.2.2.-]	43257.2	49954.2	54810.4	48919.5	45043.8	33091.3	34277.2	53105.5	64437.1	47206.2	35253.3	55320.8	47765	32857.3	68424.5	46109.6	51781	39586.5	52022.8	49753.5
K02014	iron complex outermembrane recepter protein	26956.5	21795.6	18909.7	23879.2	20006	22537.8	14864.6	24265.2	12745.9	26102.5	9432.49	24827	21159.6	19197.9	17526	16573	12890.1	19366.3	23417.9	16178.8
K02015	iron complex transport system permease protein	45772.8	50033.8	52825.5	47088.7	45678.8	32920.6	34212.2	57369.8	69554.1	47991.6	43503	58180.3	56755.5	35212	76152.5	49199.6	60799.7	42854	53432.8	53794.4
K02016	iron complex transport system substrate-binding protein	44026.2	53131.6	56487.2	50689.6	49015.1	35669.3	31602.7	58623.1	60923.2	48631.5	38617.7	60792.8	55838.5	35223.5	77472.5	50744.4	54002.8	44353.8	54170.8	54302.3
K02017	molybdate transport system ATP-binding protein [EC:7.3.2.5]	7188.6	9747.53	11331.5	9357.65	8040.84	5019.36	6486.58	10223.4	8968.78	7735.75	9367.16	12679	10641	12628.7	21886.8	13977.5	13366.5	12966	14938.5	14518.8
K02018	molybdate transport system permease protein	8231.1	10305.7	11835	10202.8	8719.17	5243.86	6995.58	10792.7	9978.08	8170.75	9598.66	12839.5	10709.5	12667.7	21998.8	14388	13445.5	13285	15039	14828.3
K02019	molybdate transport system regulatory protein	6203.51	5822.83	4440.17	5654.92	2513.01	1861.49	2884.58	3527.74	2945.08	3081.84	6997.16	9954	13250	13050	15042.7	9256.66	8082.02	15169	8598	11206.2
K02020	molybdate transport system substrate-binding protein	9607.86	11449.4	12279.1	11488.1	9136.76	5655.77	7574.99	11349.8	10578.7	8784.42	10556.6	13274.5	14230.5	15838.3	24186.8	15021	14399.5	16766	16045	16714.3
K02021	putative ABC transport system ATP-binding protein	25.5	6	4.5	5.67	10.5	5.5	2	7.5	11.5	12	2.5	0.014	1	12.67	1	2	34	2	0.014	2
K02022	HlyD family secretion protein	353.58	89.77	157.18	314.45	97.33	72.77	72.67	1279.33	104.27	145.67	23.17	105	131.5	107.5	256.17	416.33	415	504.67	379.5	144.17
K02024	maltoporin	19.1	12.32	43	52.32	30.18	27.24	5.24	4.75	7.25	37.68	2.32	0.014	2	9	0.014	0.014	142	0.014	0.014	0.014
K02025	multiple sugar transport system permease protein	22931.2	42303.9	43215.5	34152.5	32831.1	19465.4	31266	28320.3	55885.6	37628.5	55221.9	90584.6	69101	60919.2	140779	66170.6	98696	51805.8	66691.5	87798.5
K02026	multiple sugar transport system permease protein	22711.1	42803.9	44364.7	33767	33172.8	19592.1	33378.2	28429.7	69469.9	39042.3	56054.2	92662	71254.5	61832.7	143222	67980.3	104744	52224.3	67176.9	89715.8
K02027	multiple sugar transport system substrate-binding protein	20420	36468.5	37203.1	30492.1	27810.4	15713.9	22079.8	24845.8	52801.6	30532.3	46548.8	77433.7	55252	49403.5	113881	62603.8	84864.6	48561.8	55253.3	73222.8
K02028	polar amino acid transport system ATP-binding protein [EC:7.4.2.1]	30988.8	39005.7	41814.4	38161.8	31113.6	19931.1	25138.5	34967.5	59921.7	33213.2	94883.7	69152.3	98331.7	66208.3	109151	82113.7	94286.7	54331	63899.3	65303.6
K02029	polar amino acid transport system permease protein	32445.9	39145.7	36372.1	41237.4	27637.2	18347.4	27191.6	28996.4	43656.2	30842.4	77648.8	68186.5	83373.8	64850.3	104943	79933.4	82817.3	57052.7	65179.7	67576.2
K02030	polar amino acid transport system substrate-binding protein	43573.3	52180.2	52088.4	52644.4	38134.1	24499.4	37513	44253.5	68150.3	42655.5	127249	90414.3	134212	92857	149150	101992	122224	76004.9	86369	88712.9
K02031	peptide/nickel transport system ATP-binding protein	17403.2	26610	31251.4	22063.6	25215.7	14884.8	19146.9	25605.2	31769.2	20524.5	27927.8	33801.8	34365.5	23859.7	51031.3	37666.5	38298.1	27199.7	28160.5	32822.7
K02032	peptide/nickel transport system ATP-binding protein	24874.5	38879.7	47771.8	32452.7	36798.6	22628.4	24930.7	40152.1	43502.6	29975.7	33073.3	40059.2	45201	28870.7	59816.1	48588.4	44421.8	33013.2	39695.2	39409.2
K02033	peptide/nickel transport system permease protein	29564.8	46841.9	55288.5	38782.6	43923.4	27045.1	25936.3	45499.7	50831.1	35742.7	44105	60963.7	60559.5	38302.5	93187.4	60643.5	61903.6	47064.5	47872.2	58609.4
K02034	peptide/nickel transport system permease protein	29141.3	44954.4	53534.7	38086.7	42926.4	26524.1	23328.2	44587.2	50322.8	34740.7	40451.5	55395.2	57533	35931.7	84186.8	58475.4	56507.6	42199	48513.8	53198.6
K02035	peptide/nickel transport system substrate-binding protein	35513.2	50823.1	61701.1	44957.6	50881	31374.8	30495.3	51736.6	59988.6	41511.6	74730.3	62154.7	89351	50392.2	92228.8	87077.4	89332.1	45921.2	54697.7	55712.7
K02036	phosphate transport system ATP-binding protein [EC:7.3.2.1]	18930.2	21629.8	23266.4	20698.3	19061.5	10420.4	20125.8	20810	33148	17443.9	46406.2	35528.3	48857.7	34431.8	49180.1	45384.5	49441.9	25699.5	31897.9	30167.4
K02037	phosphate transport system permease protein	18244.9	21047.6	22527.9	20233.1	18770.3	10178.2	17839.5	19308.5	26008.5	16472.5	35414.5	30506.8	38229.7	26804.8	43792.5	33775.2	36196.6	23677.3	29071.4	27875.4
K02038	phosphate transport system permease protein	18264.9	21048.3	22527.7	20234	18766.1	10173.4	17702	19307.2	26008.5	16472.9	35391.5	30505.8	38227.8	26778	43788	33766.4	36193.1	23675.3	29064.4	27852.2
K02039	phosphate transport system protein	23408.9	24690.8	23832.5	23800	22299.6	15418.2	19118.9	24477.4	27686.7	21752	35928	34695.3	40677.8	30013.2	47139.8	34343.8	37671.3	26256	31389.3	31163.6
K02040	phosphate transport system substrate-binding protein	26592.7	27343.5	27855.9	26376	24098.9	16717	22753	25861	36194	24092.8	38575.5	37413.8	44643.1	33908.5	49622.3	38483.2	41230	30447.3	35257.1	33683.6
K02041	phosphonate transport system ATP-binding protein [EC:7.3.2.2]	940.76	1083.06	1157.03	1230.33	827.21	746.24	2571.01	2587.41	7534.08	1366.24	4081.16	4519	2585	4119.5	2399.83	10174.8	9012.51	1396	1961	1650.34
K02042	phosphonate transport system permease protein	1401.68	1875.79	2124.23	2220.83	1472.5	1400.82	4999.69	4999.49	14985.8	2578.98	8035.99	8930	5087	8162	4691.66	20174.7	17849	2689	3822	3236.68
K02043	GntR family transcriptional regulator, phosphonate transport system regulatory protein	88.42	15.33	29.83	55.33	40.92	24.25	11.58	45.75	21.25	30.67	1.33	0.014	2	13	1	0.014	142	1	1	16.5
K02044	phosphonate transport system substrate-binding protein	2674.93	2332.06	1919.78	2456.66	1422.71	1058.24	3083.01	3276.41	8103.58	2040.74	8119.16	7975	4909.5	9409.5	5299.33	19646.8	16496	3401	5334.5	3398.84
K02045	sulfate/thiosulfate transport system ATP-binding protein [EC:7.3.2.3]	664.65	1585.53	1352.61	1353.31	883.67	471.28	2565.75	636.08	498.58	842.25	3715.16	2449	3221	2948.5	8751.5	2265.5	5578.17	4117	2822.5	4487.67
K02046	sulfate/thiosulfate transport system permease protein	482.65	459.03	430.61	989.31	245.17	285.78	2342.25	304.08	415.58	454.75	666.16	243.5	458.5	539	526.5	241	841.17	312	433	739.67
K02047	sulfate/thiosulfate transport system permease protein	482.65	459.03	430.61	989.31	245.17	285.78	2342.25	304.08	421.58	454.75	666.16	243.5	459.5	540	526.5	246	873.17	314	436	739.67
K02048	sulfate/thiosulfate transport system substrate-binding protein	498.35	471.36	465.69	1030.64	260.34	302.03	2352.33	307.83	420.83	481.67	675.82	246.5	564.5	596	584.5	557	1400.17	347	433	739.67
K02049	NitT/TauT family transport system ATP-binding protein	27202.7	35031.8	33975.6	37086	24542.1	17362.2	24411.6	28693.6	27803.8	28173.3	34474	48824.2	60612	32763	71815.3	40208.3	48469	39440.5	42611.5	47783.7
K02050	NitT/TauT family transport system permease protein	28415.3	33373.3	30307.9	36665.8	21945.7	15371.6	23663.7	25785.4	24967.5	26111.2	34098	49637.7	62159	32459.6	72400.8	39481	51254.2	39206	42482.2	48185.2
K02051	NitT/TauT family transport system substrate-binding protein	25930.4	31947.3	28705	35764.5	20464.9	14493.9	23235.3	24964	23956.5	24729.4	34358.3	44444.2	54758.5	32864.8	68773.8	37577	46759.6	41037.8	44731.9	47380.4
K02052	putative spermidine/putrescine transport system ATP-binding protein	738.01	1413.33	1244.83	1616	664.26	632.82	555.83	694.32	7331.16	1476.67	2257.98	4013	2789	1552.67	7644.66	1581.66	4950.02	3089.17	3192	4451.68
K02053	putative spermidine/putrescine transport system permease protein	752.68	1490.33	867.49	2057.67	664.26	699.32	697.33	669.65	630.49	912	2221.64	3820	2843	1352.67	6561.66	1552.66	3496.02	2984	1864	3663.68
K02054	putative spermidine/putrescine transport system permease protein	485.34	932.33	629.5	897.67	492.01	377.49	309.33	446.99	283.83	507.34	1980.32	3580	2033	1274.67	5961.66	1349.66	3251.02	2661	1199	3531.68
K02055	putative spermidine/putrescine transport system substrate-binding protein	830.18	1250.33	832.91	1544.16	647.26	569.15	568.33	628.65	500.49	771	2190.31	3703	2464	1359.67	6284.66	1454.66	3376.02	2896	1553	3623.68
K02056	simple sugar transport system ATP-binding protein [EC:7.5.2.-]	19401.4	29439.8	29146.9	24413.2	25288.7	14295.8	15292.9	20981.5	29728.6	22718.4	37561.8	61717.5	43338.3	35196	97454.1	43702.3	63323.9	42649	42372.5	61380.6
K02057	simple sugar transport system permease protein	32045.1	46482.2	47116.7	41467.3	38659.6	24203.6	25288.4	36270.4	49570.2	39871.1	56148.8	88907	69844.3	55952.3	133542	75064.4	97844.3	59357.7	73560.7	87256.8
K02058	simple sugar transport system substrate-binding protein	3278.93	5006.22	3868.9	4557.47	2667.94	1829.45	3545.07	1742.57	8637.81	4451.18	9828.16	16525.5	10725.2	9213	26574.2	8445.65	17881	10824.7	7217.84	15857.4
K02062	thiamine transport system ATP-binding protein	25.92	8.33	25	32.33	18.17	20.25	6.75	8.75	8.25	34.67	1.33	0.014	3.5	15	0.014	0.014	142	0.014	0.014	9
K02063	thiamine transport system permease protein	29.92	8.33	25	32.33	18.17	20.25	6.75	11.08	9.25	36.67	1.33	0.014	6.5	15	0.014	0.014	156	0.014	0.014	9
K02064	thiamine transport system substrate-binding protein	31.92	8.33	26	32.33	18.17	20.25	6.75	11.08	10.25	36.67	1.33	0.014	6.5	15	0.014	0.014	156	0.014	0.014	9
K02065	phospholipid/cholesterol/gamma-HCH transport system ATP-binding protein	12667.9	8398.9	7245.8	9196.87	6692.82	7338.8	8200.07	9057.71	4942.36	8728.53	5481.83	10114	11116.9	11250.2	9233.5	8851	5576.83	11818.7	10689.5	8554.17
K02066	phospholipid/cholesterol/gamma-HCH transport system permease protein	14942.9	11835.9	10637.8	11478.9	11131.3	8683.3	10225.1	10935.7	9427.86	10346	5603.83	10307	11196.9	11449.2	10092.5	9225	5592.83	12045.7	10754.5	8658.17
K02067	phospholipid/cholesterol/gamma-HCH transport system substrate-binding protein	10127.2	7436.9	5708.8	8061.54	6225.65	7034.97	3859.07	8333.38	3918.53	8234.03	4038.83	8911	7975.92	8122.17	7237.5	6880	4520.83	8178.67	8979.48	6553.17
K02068	putative ABC transport system ATP-binding protein	402.66	389.03	752.03	391.73	258.27	220.78	2461.58	2175.48	7136.98	887.4	5206.66	2820.5	2482.5	6529.5	2420.5	9437	9052.1	1285.5	2446.9	1510.7
K02069	putative ABC transport system permease protein	1185.16	500.03	1049.03	832.39	462.27	287.78	2929.08	2453.98	7746.48	1079.4	5206.16	2845.5	2517	6570	2436	9444.5	9044.1	1341.5	2497.9	1558.2
K02071	D-methionine transport system ATP-binding protein	14203	16496.2	17404.1	17327.7	13335.2	8294.4	11300.8	16717	27914.8	14647.3	41569.2	28238	44809	25344.3	42391.8	33836.3	41888	22400.7	25875.7	25799.9
K02072	D-methionine transport system permease protein	12666.7	16275.2	16970.3	16759.7	12723.5	8182.48	10904.6	16288.9	27172.4	14345	41285.7	28209	44814	25328.8	42297.7	33667.2	41948.3	22382.2	25861.2	25743.6
K02073	D-methionine transport system substrate-binding protein	13590.5	16737.7	17192.2	17527.9	13229.8	8431.73	12948.3	16597.8	27490.3	14713.4	52825	30217.5	50276	32268.8	51194.8	35981.8	46222.5	25651.7	29154.2	29889.4
K02074	zinc/manganese transport system ATP-binding protein	340.42	398.2	217.48	660.56	185.95	247.95	2448.18	204.75	274.45	294.87	21823.2	6048.5	14708	10934.2	11398	13059	14838	4334.5	5656.5	4930.5
K02075	zinc/manganese transport system permease protein	339.67	402.2	216.48	657.56	186.95	250.2	2454.18	204.75	274.45	306.87	21821.5	6037.5	14700	11220.2	11434	13455	15019	4515.5	5647.5	4929.5
K02076	Fur family transcriptional regulator, zinc uptake regulator	96	165	445.17	24	83.5	124.5	307	1837.5	6957.4	730.5	17813	3288.5	12829.5	7163.5	10122	4191.2	9434.6	3138.5	3848.5	4167.2
K02077	zinc/manganese transport system substrate-binding protein	2367	1227.87	1499.81	1369.89	546.45	505.2	6432.85	1792.74	790.45	700.54	23412.8	7219.5	17833	14081.2	13457.7	15002.3	15866	8343.67	7590.5	6990.17
K02078	acyl carrier protein	35020.8	42077	43768.5	39338	35393.1	24708.9	30779.7	36483	46499	38693.4	65442.7	61240	71597.1	56776.8	96336.9	58094	70421.4	48176	59688.3	59839.1
K02079	N-acetylgalactosamine-6-phosphate deacetylase [EC:3.5.1.25]	5	0.014	3	14	4.25	5	1	0.014	2	14	1	0.014	2	7	0.014	0.014	142	0.014	0.014	0.014
K02080	galactosamine-6-phosphate isomerase [EC:5.3.1.-]	28	0.014	2	8	2	2	2.33	0.014	2	2.33	1	0.014	2	7	0.014	0.014	142	0.014	0.014	1
K02081	DeoR family transcriptional regulator, aga operon transcriptional repressor	243.33	304.98	344.32	539.66	521.59	158.65	232.34	262.66	142	427.67	417	1295.33	772	239.32	586.31	179	876.99	64.33	1155	675.67
K02082	tagatose-6-phosphate ketose/aldose isomerase [EC:5.-.-.-]	180.67	136	479.75	75.58	261.33	112.75	169.75	175.83	6879.68	777.5	11.5	3	7	22.5	18	43.5	1430.6	31	1	106.7
K02083	allantoate deiminase [EC:3.5.3.9]	255.84	304.83	184.83	887.08	100.17	182.75	230.08	1845.75	183.85	253.67	381.83	221.5	501.5	921.5	915	354.5	459.94	356.5	998.5	652.04
K02086	DNA replication protein	1048	473	588.37	236.83	1077.53	223.5	2319.6	2205.33	7174.23	981.7	21717.5	5957.5	14310	10986	11295	13246.7	16071.1	4423	5393	5074.7
K02092	allophycocyanin alpha subunit	46.5	7	58.5	31.5	38	12	35	33	18	28.5	81	0.014	0.014	0.014	0.014	0.014	0.014	0.014	0.014	0.014
K02093	allophycocyanin beta subunit	46.5	7	58.5	31.5	38	12	35	33	18	28.5	81	0.014	0.014	0.014	0.014	0.014	0.014	0.014	0.014	0.014
K02094	phycobilisome core linker protein	46.5	7	58.5	31.5	38	12	35	33	18	28.5	81	0.014	0.014	0.014	0.014	0.014	0.014	0.014	0.014	0.014
K02095	allophycocyanin-B	46.5	7	58.5	31.5	38	12	35	33	18	28.5	81	0.014	0.014	0.014	0.014	0.014	0.014	0.014	0.014	0.014
K02096	phycobilisome core-membrane linker protein	46.5	7	58.5	31.5	38	12	35	33	18	28.5	81	0.014	0.014	0.014	0.014	0.014	0.014	0.014	0.014	0.014
K02097	phycobilisome core component	46.5	7	58.5	31.5	38	12	35	33	18	28.5	81	0.014	0.014	0.014	0.014	0.014	0.014	0.014	0.014	0.014
K02099	AraC family transcriptional regulator, arabinose operon regulatory protein	52.84	598.83	147.5	355	482.75	546.65	148.66	190.17	83.34	1527	1168.33	1621.5	788.5	350.16	1775.83	717.33	901.18	130.5	15.84	599.67
K02100	MFS transporter, SP family, arabinose:H+ symporter	7.67	1.33	11	21.33	8.92	8.33	3.99	2	5	18.33	1.33	0.014	2	7	0.014	0.014	142	0.014	0.014	0.014
K02103	GntR family transcriptional regulator, arabinose operon transcriptional repressor	2084.5	4291.5	2270.17	3589.67	1286	1129.49	1223.33	1292	7940.17	3436.5	19278	13170.5	20128.5	10976.8	21541.8	8667.83	16815.7	8909	7783.17	12432.8
K02106	short-chain fatty acids transporter	1602.67	4160.2	7883.37	1467.4	7135	4695.2	1686.5	6644	6577.2	3567	1125.33	1185	2560	450	4194	4894	306	2076	1014	1491
K02107	V/A-type H+/Na+-transporting ATPase subunit G/H	48.17	21.9	32	212.5	9	16	36	11	10.2	23.2	221.5	97.5	103.5	674.5	607	220.5	175	113	486.5	485
K02108	F-type H+-transporting ATPase subunit a	22147	26023	26905.9	24266.8	22795.3	15825.2	19556.6	24434.9	28003	22420.3	38718.3	34533.3	37026.4	30119.2	51044	36402	41236.1	28144.7	32277	32243.7
K02109	F-type H+-transporting ATPase subunit b	24240	27575.2	27641.1	25605.9	23463.3	16236.1	20149.1	25290.4	28714.2	23269.3	41020.3	37013.3	40626.9	34399.2	53954.5	40555	43485.6	32645.7	35899	34851.7
K02110	F-type H+-transporting ATPase subunit c	22153	26299	26934.9	24380.8	23009.3	16066.2	19616.6	24515.9	28032	23161.3	39012.3	34548.3	37027.4	30176.2	51064	36412	41706.1	28201.7	32277	32243.7
K02111	F-type H+/Na+-transporting ATPase subunit alpha [EC:7.1.2.2 7.2.2.1]	22149	26010	26921.9	24271.8	22786.3	15809.7	19540.1	24400.4	27996	22415.3	38711.3	34540.3	37024.4	30105.2	51036	36395	41298.1	28019.7	32241	32249.7
K02112	F-type H+/Na+-transporting ATPase subunit beta [EC:7.1.2.2 7.2.2.1]	22147	26023	26905.9	24271.8	22795.3	15825.2	19424.6	24433.9	28001	22420.3	38718.3	34533.3	37026.4	30119.2	51046	36402	41570.1	28142.7	32267	32237.7
K02113	F-type H+-transporting ATPase subunit delta	20342.5	22450	23051.9	20471.8	20200.3	13535.2	18182.1	21258.9	25302	18675.8	37169.3	32188.8	35063.4	29564.2	47523	33860.5	39387.1	26208.7	27204.5	29188.7
K02114	F-type H+-transporting ATPase subunit epsilon	22119.7	25995	26905.2	24259.8	22793.3	15825.5	19423.6	24430.2	27997.3	22409.7	38692.3	34457.3	37015.4	30098.2	51010	36361	41566.1	28104.7	32186	32216.7
K02115	F-type H+-transporting ATPase subunit gamma	22147	26022	26905.9	24271.8	22795.3	15825.2	19424.6	24432.9	28001	22420.3	38718.3	34533.3	37026.4	30119.2	51046	36402	41570.1	28142.7	32269	32235.7
K02116	ATP synthase protein I	2479.73	2212.03	1281.95	2081.31	1002.34	707.11	985.25	2867.41	922.58	1190.42	3533.66	4917	5465.5	4987.5	8631.33	3519.33	4456.01	6590	3922.5	5895.34
K02117	V/A-type H+/Na+-transporting ATPase subunit A [EC:7.1.2.2 7.2.2.1]	11780.6	14737.6	13906.3	14446.6	12339.2	7703.84	9762.99	11524.1	18891.3	13472.9	10578.5	17253.8	17362.7	11017.5	26703	14015.2	16236.1	13556.7	19348.2	18757.7
K02118	V/A-type H+/Na+-transporting ATPase subunit B	11798.6	14759.6	13915.3	14469.6	12349.2	7741.84	9791.99	11575.1	18898.3	13499.9	10602.5	17263.8	17378.7	11060.5	27037	14033.2	16591.1	13708.7	19698.2	18884.7
K02119	V/A-type H+/Na+-transporting ATPase subunit C	10068.7	12284.4	12439.8	12572.7	10663.5	6864.99	7044.83	10486.8	18074.5	11448.7	8759	15548.5	16014	8142.83	23527.3	11916.3	13518.1	11734.2	16465.2	16690.9
K02120	V/A-type H+/Na+-transporting ATPase subunit D	11798.6	14758.6	13915.3	14469.6	12349.2	7741.84	9791.99	11575.1	18898.3	13499.9	10602.5	17263.8	17378.7	11060.5	27037	14033.2	16591.1	13708.7	19698.2	18884.7
K02121	V/A-type H+/Na+-transporting ATPase subunit E	4856.4	4435.1	4607.16	5146.57	3440.4	2845.85	3738.82	3692.39	10097	5998.9	3381.17	6311.5	8288.17	2691.5	7533.83	3746.67	6060.43	3102.17	8052.4	5807.53
K02122	V/A-type H+/Na+-transporting ATPase subunit F	10349.8	13374.9	12719.2	13181.5	10945.7	6974.15	9235.5	10708.2	18344.3	12025	9462.84	15925.3	16190	8572.81	24959.6	12622	14680.3	12218.7	16707.5	17503.7
K02123	V/A-type H+/Na+-transporting ATPase subunit I	11677.6	14510.6	13573.3	14159.6	11962.2	7429.34	9633.49	11208.6	18629.3	13248.9	10533.5	17126.8	17170.7	11004.5	26804	13905.2	16474.1	13652.7	19642.2	18812.7
K02124	V/A-type H+/Na+-transporting ATPase subunit K	11677.6	14511.6	13573.3	14159.6	11962.2	7428.84	9632.99	11208.1	18629.3	13248.9	10533.5	17126.8	17169.7	11004.5	26794	13905.2	16457.1	13652.7	19642.2	18812.7
K02128	F-type H+-transporting ATPase subunit c	1	0.014	0.014	0.014	1	0.014	1	0.014	1	1	0.014	0.014	0.014	0.014	0.014	0.014	0.014	0.014	0.014	0.014
K02160	acetyl-CoA carboxylase biotin carboxyl carrier protein	10220.7	11997.6	13455.6	11141.6	11636.7	6433.1	9958.18	14014.4	18308.7	11346.8	36089.7	20880.3	30269.3	20858.2	41573.8	20586.7	25779.3	17872	24424.3	23648.5
K02164	nitric oxide reductase NorE protein	3	0.014	0.25	1.33	0.014	2	0.33	1	0.014	0.33	0.014	0.014	0.014	4	0.014	0.014	0.014	0.014	0.014	0.014
K02167	TetR/AcrR family transcriptional regulator, transcriptional repressor of bet genes	51.56	10.33	35.83	46.33	38.17	21.25	14.08	45.08	22.25	20.67	1.66	0.014	2	10	0.014	0.014	142	1	1	3
K02168	choline/glycine/proline betaine transport protein	91.48	34.86	99.7	65.06	69.84	37.28	56.08	55.75	31.45	58.59	82.99	0.014	3.5	19	2	0.014	144	0.014	3	25
K02169	malonyl-CoA O-methyltransferase [EC:2.1.1.197]	6547.21	4998.03	3794.49	5253.98	4507.49	5892.77	2237.74	5542.72	2467.83	6241.62	1975.83	6545	3320.42	3721.17	3298.33	4253.67	2792.83	3278	5321.48	3551.5
K02170	pimeloyl-[acyl-carrier protein] methyl ester esterase [EC:3.1.1.85]	83.06	14.33	30.08	35.58	22.67	18.75	11.58	14.25	8.75	42.67	4.33	11	10	13	8	3	143	21	9.5	20
K02171	BlaI family transcriptional regulator, penicillinase repressor	4245.49	6258.96	7786.49	3847.33	6256.01	3817.15	4198.84	7133.01	5436.16	6144.83	8361.68	14623.7	11137	10146	22223	10655.1	14843.3	7548	13048.7	14456
K02172	bla regulator protein blaR1	463.83	2256.96	1812.49	1431.33	672.51	416.15	572.84	2247.01	191.16	1646.83	5746.18	11395.2	8172.5	8394.96	15935.5	6586.15	12496.8	4423	6764.18	9439.02
K02173	putative kinase	29	0.014	2	8	3.25	2	2	2	2	3	1	3	16	7	23	1	151	3	137	5
K02182	carnitine-CoA ligase [EC:6.2.1.48]	21.33	5.15	14.83	59.16	12.42	12.16	10.17	3	10.5	26	56	19.33	12.33	71.48	43.81	64.66	176.5	5.33	103.67	48.84
K02188	cobalt-precorrin-5B (C1)-methyltransferase [EC:2.1.1.195]	7528.33	11977	11663.7	10485.5	8992.01	6246.31	6437.59	9424.66	8553.83	9905.84	9972.67	13491.8	13560.2	11366.3	21508	12736.9	13470.5	14538.5	17158.7	15969.7
K02189	cobalt-precorrin 5A hydrolase [EC:3.7.1.12]	7182.75	11700	11484	10291.8	8885.17	6193.18	6336.33	9214.34	8595.2	9659.5	9843	13007.3	13342	11327.8	21325.1	12636.2	13115.2	14486.5	15948.5	15771.5
K02190	sirohydrochlorin cobaltochelatase [EC:4.99.1.3]	5550.83	7646.01	7501.49	5121.5	6314.51	3882.31	4839.09	6013.16	5222.33	6262.34	8173.34	9490.83	12101.7	13990.1	19063	11570.4	10498.7	13908	12230.7	13050.9
K02191	cobalt-precorrin-6B (C15)-methyltransferase [EC:2.1.1.196]	108.84	25.83	77.5	152.83	85	31.83	50.33	68.5	50	95.17	81.33	0.5	2.5	2	2	3.2	16.5	7.5	2	3
K02192	bacterioferritin-associated ferredoxin	230.65	304.33	201.41	660.91	154.42	189.83	238.33	157.83	208.83	271.25	202.66	128	413	49	299	101	264	124	321.5	83
K02193	heme exporter protein A [EC:7.6.2.5]	2804.26	2448.03	2796.28	2340.98	1304.17	779.78	1456.75	1959.41	1388.28	1331.25	1585.83	1582	3694	3896.67	2771	2587	1372	4378.5	2207.5	2500.5
K02194	heme exporter protein B	2730.26	2403.03	2968.28	2300.98	1257.17	822.78	1478.75	1952.41	1382.28	1309.25	1571.83	1581	3695	3897.67	2765	2464	1373	4320.5	2207.5	2486.5
K02195	heme exporter protein C	2805.26	2501.03	3006.28	2340.98	1327.17	837.78	1497.75	2011.41	1404.28	1346.25	1585.83	1582	3697	3899.67	2771	2589	1375	4380.5	2211.5	2500.5
K02196	heme exporter protein D	166.34	19.53	38.78	64.06	46.17	30.78	22.25	54.08	27.78	40.25	4.33	11	16	17	14	3	143	22	13	25.5
K02197	cytochrome c-type biogenesis protein CcmE	2805.26	2500.03	3005.28	2340.98	1324.17	836.78	1495.75	2011.41	1404.28	1346.25	1585.83	1582	3697	3898.67	2771	2589	1375	4380.5	2211.5	2500.5
K02198	cytochrome c-type biogenesis protein CcmF	2812.51	2504.03	3008.28	2346.31	1328.17	839.78	1497.75	2010.41	1407.28	1346.25	1583.83	1582	3697	3899.67	2771	2589	1375	4380.5	2214.5	2500.5
K02199	cytochrome c biogenesis protein CcmG, thiol:disulfide interchange protein DsbE	254.59	31.53	68.95	96.98	86.67	41.28	74.92	77.91	49.28	60.25	4.33	11	19	18.67	14	3	143	23.5	13	36.5
K02200	cytochrome c-type biogenesis protein CcmH	413.35	52.53	95.36	139.56	127.17	63.11	99.92	140.74	76.11	88.58	7.33	22	33	29.67	28	6	144	45.5	26	73
K02201	pantetheine-phosphate adenylyltransferase [EC:2.7.7.3]	0.014	0.014	0.014	0.014	0.014	0.014	0.014	0.014	0.014	2	0.014	0.014	0.014	0.014	0.014	0.014	0.014	0.014	0.014	0.014
K02203	phosphoserine / homoserine phosphotransferase [EC:3.1.3.3 2.7.1.39]	1837.14	4683.5	6455.75	2575.83	5282.33	3284.66	1858.83	5106.17	4630.67	4171.33	2929	3453.5	3228.5	1175.33	6526	4282	3632	3094	7650.17	3931.33
K02204	homoserine kinase type II [EC:2.7.1.39]	288.73	294.2	136.78	607.98	111	171.28	208	152.83	188.03	228.58	120.33	128	417	42	304	101	136	120	324	91.5
K02205	arginine/ornithine permease	1	0.014	0.014	0.014	0.014	1	0.014	1.5	0.5	0.5	0.014	0.014	0.014	0.014	0.014	0.014	0.014	0.014	0.014	0.014
K02217	ferritin [EC:1.16.3.2]	17715.2	16058.2	18634.9	16503.7	16324.5	16492	13426.2	21276.6	13377.3	18951.2	6729.17	18975.5	10209.7	11236.7	14969.3	13481.3	9430.34	10476.7	13901.7	12891.5
K02221	YggT family protein	9325.73	11208.2	10384.1	11479	8046.03	4460.03	7973.35	9026.91	9907.01	6974.95	25130.7	10459.5	21851.5	15857.2	16069.5	19867.2	17790.6	12368.2	10432.5	9612.7
K02224	cobyrinic acid a,c-diamide synthase [EC:6.3.5.9 6.3.5.11]	9953.08	13348.2	10648.9	12563.5	9344.84	5901.67	6852.92	9323.66	10144.7	10124.7	12183.2	15790.8	16893.2	15910.6	25683	15209.1	15855.5	18553.5	17985.8	18178.5
K02225	cobalamin biosynthetic protein CobC	244.92	276.2	127.78	581.98	79.5	161.03	192	112.83	173.03	224.33	114.33	117	409	35	296	98	121	98	311	68.5
K02226	alpha-ribazole phosphatase [EC:3.1.3.73]	10816.4	14758	13568.8	14612.5	11244.5	7650.25	7301.32	11435.9	11832.3	12772.2	11485.2	18222.3	17623.7	9601.98	27520	13622.4	16982.5	13296.7	18805.2	17585
K02227	adenosylcobinamide-phosphate synthase [EC:6.3.1.10]	12733.5	15615.4	15671.7	16202.6	11556.3	7863.08	12055.1	13452	12991.4	12924.5	12550.2	17233.3	16238.2	12828.1	27592.1	15597.7	17256	17033.2	21162.8	18888.7
K02228	precorrin-6A synthase [EC:2.1.1.152]	29.75	5.2	8.7	2.65	11	4.2	6	13.5	6.2	21.5	0.014	0.014	3	4	0.014	0.014	0.014	0.014	0.014	6.5
K02229	precorrin-3B synthase [EC:1.14.13.83]	115.75	6.2	8.7	7.32	10	6.2	7	12.5	8.2	26.5	2.83	0.014	3	12.67	3	0.014	2	2	0.014	11.5
K02230	cobaltochelatase CobN [EC:6.6.1.2]	261.65	23.6	79.2	72.55	76.4	27.9	57.9	95.73	42.2	65.2	98.33	51	12	17.67	55	7	58	7	47.4	21.5
K02231	adenosylcobinamide kinase / adenosylcobinamide-phosphate guanylyltransferase [EC:2.7.1.156 2.7.7.62]	11773.7	15753.4	15143	15433.4	11423.2	7857.28	11481.5	13049.4	12207.5	13288	12386.8	18683.8	15703.2	13111.1	27640.5	16295.5	17222.3	17085.2	21930.7	19560.3
K02232	adenosylcobyric acid synthase [EC:6.3.5.10]	10318.2	14723.2	13944.3	14816.5	11006.8	7506.25	7582.92	11590	11983	12315	11874.2	17134.8	14987.2	12191.6	25466	15193.9	16679.5	16192.5	20066.3	18363.5
K02233	adenosylcobinamide-GDP ribazoletransferase [EC:2.7.8.26]	13721.7	18495.9	18410.8	17399.2	15567.5	8944.45	13331	14780	16626	14084.9	12003.8	17187.8	15341.7	12868.6	27028.1	15814.2	16869	17101.2	20832.7	18830.7
K02234	cobalamin biosynthesis protein CobW	208.75	16.2	75.7	60.15	71.5	23.7	53	86.5	39.7	49.5	81.33	0.014	6	5	5	0.014	0.014	1	1	16.5
K02236	leader peptidase (prepilin peptidase) / N-methyltransferase [EC:3.4.23.43 2.1.1.-]	121	174.5	457	31.33	154.33	129.5	186	1858.83	6975.73	774	13472	4190.5	10872	7204	4600	10738	13682.6	1380.5	2351.5	1518.2
K02237	competence protein ComEA	11063.5	16366.9	15743	16801.7	12820.3	6538.23	11562.3	12728.1	20469.3	12089	32661.5	25232.8	32625.5	22318.5	38377.1	26638.7	34595.3	17159.7	23577.5	22991.7
K02238	competence protein ComEC	24553.9	27210.8	26923.4	25455.6	23978.3	16599	22199.4	24781	29003.1	24420.9	38702.8	32357.3	36729.9	30207.5	48465.6	35946.7	39699.6	26784.8	32627.2	30480.2
K02239	competence protein ComER	8	1	4	0.014	0.014	0.014	1	1.5	3.5	1.5	0.014	0.014	1	0.014	0.014	0.014	0.014	1	0.014	2
K02240	competence protein ComFA	1270	469	682.62	443.58	1090.78	262.75	2400.35	2368.33	7280.48	1078.2	21732.5	5948.5	14303	10998	11452	13323.5	16058.6	4497.5	5462.5	5133.7
K02241	competence protein ComFB	2815.17	4077	3483.17	5342.67	1755.67	2107.33	1460	2943.83	2663	2746.67	616	1813	3337	346.5	1009.83	1658.53	1070.84	2552.5	927	1818.17
K02242	competence protein ComFC	264.17	268.9	535.37	122.33	352.53	186.75	2287.6	2009.33	7013.93	855.4	22558	6830	14860.5	11332	12229.5	14704.5	16816.6	4679.5	6240	4983.2
K02243	competence protein ComGA	1270	469	682.62	443.58	1090.78	262.75	2267.35	2368.33	7280.48	1078.2	21732.5	5948.5	14303	10994	11450	13320.5	16056.6	4493.5	5454.5	5125.7
K02244	competence protein ComGB	112	176.5	457.37	46.33	91.53	137.5	2101.6	1887.83	6962.73	742.2	21465	5923.5	14288	10889	11099	12962	16035.6	4213.5	5326.5	4924.2
K02245	competence protein ComGC	1259	468	681.62	440.58	1022.78	259.75	2265.35	2358.33	7267.48	1043.2	21732.5	5946.5	14302	10988	11445	13317.5	16056.6	4425.5	5453.5	5096.7
K02246	competence protein ComGD	74	172.5	451	39.33	86.33	126.5	182	1881.83	6933.73	729	21200	5081.5	13326	10489	10921	12926	15786.6	3850.5	5101.5	4865.2
K02247	competence protein ComGE	0.014	0.014	0.014	0.014	0.014	0.014	0.014	1.5	0.5	0.5	0.014	0.014	0.014	0.014	0.014	0.014	0.014	0.014	0.014	0.014
K02248	competence protein ComGF	46	88.5	441	41.33	47.33	91.5	118	132.83	6859.73	710	15404	5337.5	6448	10303	9399	11608	11704.6	4128.5	5320.5	4922.2
K02249	competence protein ComGG	0.014	0.014	0.014	0.014	0.014	0.014	0.014	1.5	0.5	0.5	0.014	0.014	0.014	0.014	0.014	0.014	0.014	0.014	0.014	0.014
K02250	competence protein ComK	50	4	9	1	0.014	1	7	1737.5	6.3	9.5	2	0.014	1	4	1	3	0.014	11	0.014	3
K02251	competence protein ComQ	0.014	0.014	0.014	0.014	0.014	0.014	0.014	1.5	0.5	0.5	0.014	0.014	0.014	0.014	0.014	0.014	0.014	0.014	0.014	0.014
K02253	competence protein ComX	0.014	0.014	0.014	0.014	0.014	0.014	0.014	1.5	0.5	0.5	0.014	0.014	0.014	0.014	0.014	0.014	0.014	0.014	0.014	0.014
K02254	competence protein ComZ	3	1	4	0.014	0.014	0.014	1	1.5	3.5	1.5	0.014	0.014	1	0.014	0.014	0.014	0.014	1	0.014	2
K02255	ferritin-like protein 2	6.67	1.33	9	21.33	8.92	8.33	1.33	0.014	3	17.67	1.33	0.014	2	7	0.014	0.014	142	0.014	0.014	0.014
K02258	cytochrome c oxidase assembly protein subunit 11	286.17	292.2	152.78	637.98	133.5	174.03	248	158.83	203.03	226.33	120.33	128	420	42	304	101	122	120	321	96.5
K02259	cytochrome c oxidase assembly protein subunit 15	440.34	314.2	235.78	679.48	187	194.03	298.33	1942.16	231.83	274.16	205.83	128	427.5	63.67	308	101	124	127.5	324	118.5
K02262	cytochrome c oxidase subunit 3	0.014	0.014	0.014	4	0.014	0.014	0.014	0.014	1	0.014	0.014	0.014	0.014	0.014	0.014	0.014	0.014	0.014	0.014	0.014
K02274	cytochrome c oxidase subunit I [EC:7.1.1.9]	746.18	765.6	727.26	1345.95	504.5	469.26	686.33	587.49	533.26	607.99	361.16	266	866.5	118.34	682	236	260	296.5	664	223.5
K02275	cytochrome c oxidase subunit II [EC:7.1.1.9]	858.35	870.6	762.09	1389.28	584	490.09	712.33	666.15	553.09	646.32	374.49	267	883.5	120.67	687	361	260	364.5	670	254
K02276	cytochrome c oxidase subunit III [EC:7.1.1.9]	469.35	425.4	448.89	714.54	319	284.39	360.16	350.99	284.89	358.65	211.83	141	448.5	78.67	321	118	134	165.5	337	136.5
K02277	cytochrome c oxidase subunit IV [EC:7.1.1.9]	47.34	57	12	27	103	23	20	91.5	30.5	72.5	0.014	2	6	0.014	0.014	2	0.014	4.5	0.014	2
K02278	prepilin peptidase CpaA [EC:3.4.23.43]	993.42	1207.18	911.94	960.15	597.34	350.35	2387.84	595.33	476.69	661.66	2389.5	2304.83	2170.5	2603.48	6514.64	1088.99	3428.67	3032.5	2125.84	3836.68
K02279	pilus assembly protein CpaB	2696.51	4641.54	7363.61	3580.9	5093.5	3481.86	2306.67	5370.16	4834.86	3414.16	2682.99	4738.5	3892.84	2244.01	9211.66	4401.2	3400.68	4665.17	2322	4877
K02280	pilus assembly protein CpaC	837.51	697.2	378.11	987.23	300	274.86	369.67	386.66	375.86	452.66	205.99	291	708.5	543	927.5	330	276.5	391	786	418
K02281	pilus assembly protein CpaD	104.25	4.2	5.2	8.65	6.5	5.7	8.5	11.5	7.7	19	0.014	0.014	0.014	4	2	0.014	0.014	0.014	0.014	8.5
K02282	pilus assembly protein CpaE	1585.84	1665.7	2494.61	1580.57	937.5	507.36	1017.67	1472.16	923.36	876.66	164.49	396	443.5	686.67	770.5	871.2	163.5	840.5	531.5	412
K02283	pilus assembly protein CpaF [EC:7.4.2.8]	8679.17	14303.3	17035.6	12844.2	13320.7	6894.51	10887.5	11107.7	13967.5	10592.5	13212.2	21104.7	12939.8	14178.3	34335.6	15409.9	21090.5	12982.2	17008.7	20773.5
K02284	phycocyanin alpha chain	46.5	7	58.5	31.5	38	12	35	35	20	29.5	81	0.014	0.014	0.014	0.014	0.014	0.014	0.014	0.014	0.014
K02285	phycocyanin beta chain	46.5	7	58.5	31.5	38	12	35	36	21	30	81	0.014	0.014	0.014	0.014	0.014	0.014	0.014	0.014	0.014
K02286	phycocyanin-associated rod linker protein	0.5	0.014	0.5	0.5	0.014	0.014	0.014	1	1	1.5	0.014	0.014	0.014	0.014	0.014	0.014	0.014	0.014	0.014	0.014
K02287	phycocyanin-associated, rod	0.5	0.014	0.5	0.5	0.014	0.014	0.014	1	1	1.5	0.014	0.014	0.014	0.014	0.014	0.014	0.014	0.014	0.014	0.014
K02288	phycocyanobilin lyase subunit alpha [EC:4.4.1.32]	46.5	7	58.5	31.5	38	12	35	33	18	28.5	81	0.014	0.014	0.014	0.014	0.014	0.014	0.014	0.014	0.014
K02289	phycocyanobilin lyase subunit beta [EC:4.4.1.32]	46.5	7	58.5	31.5	38	12	35	33	18	28.5	81	0.014	0.014	0.014	0.014	0.014	0.014	0.014	0.014	0.014
K02290	phycobilisome rod-core linker protein	93	14	117	63	76	24	70	66	36	56	162	0.014	0.014	0.014	0.014	0.014	0.014	0.014	0.014	0.014
K02291	15-cis-phytoene synthase [EC:2.5.1.32]	1367	427.27	1214.26	772.19	563.5	219.93	4082.67	1524.82	281.93	372	211.33	211	427	43.67	465.67	138.33	123	513.17	678	186.17
K02292	beta-carotene ketolase (CrtO type)	0.014	0.014	0.014	0.014	0.014	0.014	0.014	0.014	0.014	1	0.014	0.014	0.014	0.014	0.014	0.014	0.014	0.014	0.014	0.014
K02293	15-cis-phytoene desaturase [EC:1.3.5.5]	46.5	7	58.5	31.5	38	12	35	33	18	28.5	81	0.014	0.014	0.014	0.014	0.014	0.014	0.014	0.014	0.014
K02294	beta-carotene hydroxylase [EC:1.14.13.-]	97.5	7	58.5	31.5	38	12	35	33	18	28.5	81	0.014	0.014	0.014	0.014	0.014	0.014	0.014	0.014	0.014
K02297	cytochrome o ubiquinol oxidase subunit II [EC:7.1.1.3]	153.15	298.53	150.69	612.98	108.67	180.61	202.58	125.91	182.61	251.33	115.66	117	405	43	290	98	263	98	311.5	68
K02298	cytochrome o ubiquinol oxidase subunit I [EC:7.1.1.3]	156.15	301.53	152.69	612.98	108.67	180.61	202.58	125.91	182.61	251.33	115.66	117	405	43	290	98	263	98	311.5	68
K02299	cytochrome o ubiquinol oxidase subunit III	166.15	299.53	153.69	613.98	108.67	180.61	205.58	1861.91	182.61	254.33	115.66	117	405	43	290	98	263	99.5	311.5	68
K02300	cytochrome o ubiquinol oxidase subunit IV	153.15	298.53	150.69	612.98	108.67	180.61	202.58	125.91	182.61	251.33	115.66	117	405	43	290	98	263	98	311	68
K02302	uroporphyrin-III C-methyltransferase / precorrin-2 dehydrogenase / sirohydrochlorin ferrochelatase [EC:2.1.1.107 1.3.1.76 4.99.1.4]	251.48	42.86	68.61	163.14	70.84	45.95	47.08	75.25	40.45	81.09	247.16	86.5	82	603.67	499	169	688.67	72.5	374.5	450.17
K02303	uroporphyrin-III C-methyltransferase [EC:2.1.1.107]	286.17	301.67	224.33	653.99	164.08	200.83	251.91	1936.08	214.88	294.99	203.49	117	411	39	296	98	121	103	315	75.5
K02304	precorrin-2 dehydrogenase / sirohydrochlorin ferrochelatase [EC:1.3.1.76 4.99.1.4]	8183.75	11797	11872.8	11084	8581	5300.9	6592.33	10492.8	9707.3	8603.16	10342.3	15931.3	15502	13839.3	24465.6	14596.2	16115.3	14931.5	13889	17030.7
K02305	nitric oxide reductase subunit C	5	0.014	1.25	1.33	0.014	3.25	0.33	1	1	0.33	0.014	0.014	0.014	3	0.014	0.014	0.014	0.014	0.014	0.014
K02313	chromosomal replication initiator protein	26150	27618.5	27231.4	26366.1	24107.1	16854.9	20562.1	25410.9	29316.2	24856.3	39342.8	36039.3	44588.4	33871.2	49902.6	37972.7	40438.6	30483.3	34814.5	32964.9
K02314	replicative DNA helicase [EC:3.6.4.12]	24676.3	26190.7	26762.6	25335.8	23437.4	16309.3	20171.8	25834.8	28680.7	23538.4	37710.2	35012.3	41584.4	30195.2	47702.3	35846	39571.1	27073	33500.3	31096.5
K02315	DNA replication protein DnaC	16000.8	21596.7	20982	19236	15563.9	9723.47	9976.83	15017.7	15589.5	17286.7	22699.5	38021.7	38864.5	20927.3	55798.4	26201.8	38669.8	24432.3	38900.8	36380.3
K02316	DNA primase [EC:2.7.7.101]	24417	26031.5	26670.4	25196.1	23358.1	16256.9	20080.3	24609.9	28645.2	23464.3	37527.8	34675.3	41123.9	30119.2	47260.1	35770.7	39230.1	26507.3	32708.5	30616.4
K02317	DNA replication protein DnaT	6.67	1.33	9	21.33	8.92	8.33	1.33	0.014	3	17.67	1.33	0.014	2	7	0.014	0.014	142	0.014	0.014	0.014
K02319	DNA polymerase, archaea type [EC:2.7.7.7]	0.014	0.014	0.014	0.014	0.014	0.014	0.014	0.014	0.014	4	0.014	0.014	0.014	0.014	0.014	0.014	0.014	0.014	0.014	0.014
K02322	DNA polymerase II large subunit [EC:2.7.7.7]	0.014	0.014	0.014	0.014	0.014	0.014	0.014	0.014	0.014	2	0.014	0.014	0.014	0.014	0.014	0.014	0.014	0.014	0.014	0.014
K02323	DNA polymerase II small subunit [EC:2.7.7.7]	0.014	0.014	0.014	0.014	0.014	0.014	0.014	0.014	0.014	2	0.014	0.014	0.014	0.014	0.014	0.014	0.014	0.014	0.014	0.014
K02334	DNA polymerase bacteriophage-type [EC:2.7.7.7]	17086	16600.7	18384.5	18164.8	12117	8235.96	14526	15315.3	21648	13795.2	23262.2	20014.7	19997	15351.6	26712	25460.2	23683.9	17064.5	20419.8	19100
K02335	DNA polymerase I [EC:2.7.7.7]	24354.2	26323.6	26755.6	25153.6	23450.6	16287.7	20072.6	24649.2	28653.2	23815.5	37591.8	35353.3	41225.4	30321.3	47342	36460	39728.6	26547.3	32726.5	30727.7
K02336	DNA polymerase II [EC:2.7.7.7]	125.67	275.33	135.83	596.33	86.17	168.25	186.08	94.75	168.25	226.67	115.66	117	405	36	290	98	263	98	311	60
K02337	DNA polymerase III subunit alpha [EC:2.7.7.7]	24386	26440.5	27378.6	25460.3	23915.8	16673.4	20198.3	25115.4	29078.2	24107.3	37715.5	35070.3	41529.6	30789.8	48100.5	36468.4	40121.4	26820.3	34481.8	31462.4
K02338	DNA polymerase III subunit beta [EC:2.7.7.7]	24311	26031.5	26673.4	25122.1	23362.1	16258.9	20088.1	24616.2	28646.2	23466.3	37600.8	34739.3	41173.9	30146.2	47310.1	35776.7	39336.1	26516.3	32815.5	30667.4
K02339	DNA polymerase III subunit chi [EC:2.7.7.7]	318.73	304.53	182.78	668.31	156.67	194.28	255.75	168.58	211.28	257	121.66	128	422	49	304	101	264	122	324.5	96.5
K02340	DNA polymerase III subunit delta [EC:2.7.7.7]	24297	25772.5	26652.4	24984.1	23129.8	16029.9	19886.1	24562.9	28613.2	22730.3	37227.8	34666.3	41103.9	30102.2	47266.1	35768.7	39177.1	26583.3	32713.5	30614.4
K02341	DNA polymerase III subunit delta' [EC:2.7.7.7]	24199	25383.5	26574.9	25011.6	23295.8	16248.9	19888.1	24597.5	28599.2	23266.3	37234.8	34100.3	40952.9	30039.2	47077.1	35695.7	38290.1	26250.3	31988.5	30459.4
K02342	DNA polymerase III subunit epsilon [EC:2.7.7.7]	21956.6	19482.7	17848.9	19360.5	19431.2	16686.2	15560.4	20556.2	22014.2	21278	34195.8	31211.8	31218	29176.3	30224.8	36960.3	37641.3	18852.2	23942.7	20642.4
K02343	DNA polymerase III subunit gamma/tau [EC:2.7.7.7]	24315.5	26286.5	26642.9	25124.6	23347.6	16255.9	20066.6	24610.9	28640.2	23640.8	37512.8	34663.8	41102.9	30119.2	47260.1	35770.2	39208.1	26507.3	32646	30616.4
K02344	DNA polymerase III subunit psi [EC:2.7.7.7]	13.42	6.33	23	28.33	16.17	16.25	3.75	3.75	4.25	27.67	1.33	0.014	2	7	0.014	0.014	142	0.014	0.014	0.014
K02345	DNA polymerase III subunit theta [EC:2.7.7.7]	13.09	16.66	34.16	35.66	19.84	20.75	1.91	2.75	4.25	29.34	1.66	0.014	2	7	0.014	0.014	142	0.014	0.014	0.014
K02346	DNA polymerase IV [EC:2.7.7.7]	22994.5	24407.7	25179.8	24369.4	20068.9	15608.9	20582.6	23803.5	24978.3	22884.7	28604.7	40523.7	41102.1	28798	47630.6	35912.7	43207.3	26630.3	30996.3	33607.7
K02347	DNA polymerase (family X)	2199.34	3542.5	3435.33	2314.83	4524	1371.83	2002	3685.66	4560.13	1650.33	151.5	206	76.5	191	927	531.7	30.5	329	111.5	195.5
K02348	ElaA protein	403.67	627.73	890.03	272	539.87	325.75	2569.18	538.75	7228.45	931.9	14145.7	3590	5610	6408.67	9112.5	2510.5	5302	3159.5	3935.5	4246
K02351	putative membrane protein	129	259	28	508.67	77.5	157	171	104	160	134	5.33	33	65	15.67	60	29	11	14	29	72
K02352	lactonase [EC:3.1.1.-]	1.67	2.33	7	8.33	4.67	3.33	0.33	0.014	1	3.67	0.33	0.014	0.014	0.014	0.014	0.014	0.014	0.014	0.014	0.014
K02355	elongation factor G	49586.3	53420.7	52175.5	51190.3	47069	32657.7	34719.2	46854.5	50918.7	46945.6	54305	63798.7	71294.3	52671.8	85788.1	58963.1	62703.6	51874.5	60291.5	58434.4
K02356	elongation factor P	24335.5	26052.8	26699.2	25159.5	23379.3	16285.1	20324.7	24628.6	28656.5	23500	41210.2	37314.3	42655.9	33875.2	48286.1	44572.7	46126.1	27596.3	34176.5	31389.4
K02357	elongation factor Ts	24305	26028.5	26668.4	25119.1	23358.1	16256.9	19947.1	24611.9	28645.2	23464.3	37512.8	34675.3	41102.9	30119.2	47260.1	35770.7	39206.1	26505.3	32671.5	30610.4
K02358	elongation factor Tu	26138.4	28576.9	27722.7	27976	23965.6	16925.2	20805.8	25466	36454.2	25138.3	38031	36073.8	44313.4	30276.2	47942.6	36215.4	41374.6	28777.8	33448	32088.9
K02361	isochorismate synthase [EC:5.4.4.2]	6263.9	4800.7	4212.69	4663.23	4723.32	6027.19	2217.9	5669.89	2661	6292.37	1257.5	5486	2810.92	3289.67	2883.83	2367.17	2273.83	2731	3987.98	3350
K02362	enterobactin synthetase component D [EC:6.3.2.14 2.7.8.-]	8.67	4.33	11	22.33	9.92	9.33	4.83	4	5	21.67	1.33	0.014	2	10	38	0.014	142	59.67	0.014	0.014
K02363	2,3-dihydroxybenzoate-AMP ligase [EC:6.3.2.14 2.7.7.58]	27.42	7	25.83	99.66	17.5	35.25	3.58	8.25	14.75	27.67	2.33	14	10	10	0.014	0.014	142	0.014	0.014	0.014
K02364	enterobactin synthetase component F [EC:6.3.2.14]	7.67	11	15.33	22.66	9.25	9.5	1.33	0.014	4	18.67	1.33	0.014	2	10	0.014	0.014	142	0.014	0.014	0.014
K02371	enoyl-[acyl-carrier protein] reductase II [EC:1.3.1.9]	12406.5	15650	16872.4	15703	13383.8	8422.67	10614.8	12979.6	13219.4	13788.4	12123.3	20744.3	20052.2	11519.5	29085	15795.4	19423.1	14089.5	19903.2	19441.2
K02372	3-hydroxyacyl-[acyl-carrier-protein] dehydratase [EC:4.2.1.59]	14836.2	18014.6	18348.6	17735.5	13908.4	8868.38	14022.1	15865.1	28526.9	15841.8	43839.5	28281.8	41345.5	29445.8	50550.6	26792.7	35354.8	25025.2	30194	30329.2
K02377	GDP-L-fucose synthase [EC:1.1.1.271]	9577.81	7255.55	6749.64	7226.46	5658.57	6714.56	7096.99	7874.15	3662.28	8166.7	4870.01	11465.8	9502.25	9247.98	10105	7572.49	8086.16	8156.84	8668.49	8179.01
K02379	FdhD protein	3137.76	2761.53	2928.86	3114.14	1318.17	946.86	1666.08	3782.24	1553.41	1553.66	1985.66	1708.5	4133	4254.67	3186	3108.2	1925.5	4691.5	2570	2615.5
K02380	FdhE protein	2517.92	1802.83	939.5	1626.66	810.17	516.75	771.25	1074.25	871.25	962.17	1632.16	1527.5	3759.5	4280.5	3261.5	2428.5	1497.5	4258.5	2618.5	2643.5
K02381	FdrA protein	6	1	27	11.67	11.25	2	16	0.014	5	3.5	1	11	2	13.67	0.014	0.014	144.67	2	0.014	1.17
K02383	flagellar protein FlbB	11	261	1.5	8.5	0.014	0.014	2	0.014	0.014	178	0.014	0.014	0.014	0.014	0.014	0.014	0.014	0.014	0.014	0.014
K02385	flagellar protein FlbD	7913.33	9217.88	7836.83	11094.7	5683.84	4200.99	5425.67	6555.67	7683.03	7516.2	8208.84	16771.3	15629.5	6210.65	19099.1	9381.99	14280.7	9793.17	11170.8	14560.7
K02386	flagella basal body P-ring formation protein FlgA	2091.67	1627.4	731.31	1774.63	679	547.9	800.75	897.08	842.48	962.33	2239.33	2321	3947.5	4115	2999.5	3976	1825.5	4444	3362	2484
K02387	flagellar basal-body rod protein FlgB	11521	13790.3	13674.1	14413.3	10563.8	7369.89	7453.42	11449.2	12290.8	11588	11752.2	19964.3	21253	11362.6	25535.6	17108.2	17130.2	15730.2	17101.3	19144.7
K02388	flagellar basal-body rod protein FlgC	15878	18537.3	17824.1	18105.3	15643.8	9101.89	10275.4	14254.2	17978.8	13916	13572.2	21992.3	24863.5	15278.6	29085.1	19712.2	19089.7	20002.2	19841.3	21687.2
K02389	flagellar basal-body rod modification protein FlgD	7772	9929.78	7964.64	12026.3	5096.84	4175.89	5756.42	6554.25	7199.81	7150.03	9702.17	14834.3	13364	10034.1	19115.6	12743.7	15293.2	12428.7	11485.3	14266.2
K02390	flagellar hook protein FlgE	13431.7	14834.5	13750.6	15840	10824.7	7707.31	8060.42	12000.6	13055.5	12080.5	10470.8	19882.8	23915.8	14308.6	22533.3	19899.4	15521.7	17731	17548.7	18240.5
K02391	flagellar basal-body rod protein FlgF	264.17	301.4	161.81	635.63	126.5	188.65	212.75	166.08	193.98	275.33	121.33	128	419	49	304	101	264	122	321.5	100.5
K02392	flagellar basal-body rod protein FlgG	23286.8	27439.2	27480.5	28554.6	21163.2	14591.1	14971.1	22982.4	24964.8	23008.7	23716	40766.7	42196	22700	50875.3	34144.4	35398.3	31503.3	34874.2	38315.9
K02393	flagellar L-ring protein precursor FlgH	2243.67	1973.4	862.31	2373.63	876	733.9	1012.75	1093.08	1051.48	1221.33	1775.33	1608	4319.5	4114	3273.5	2837	1837.5	4405	2826.5	2577
K02394	flagellar P-ring protein precursor FlgI	2329.67	1747.4	771.31	1839.63	824	585.9	876.75	1026.08	889.48	1064.33	2242.33	2325	3964.5	4136	3005.5	4009	1884.5	4500	3409.5	2539
K02395	flagellar protein FlgJ	689.75	1398.15	1103.57	1524.07	364	336.08	2431.92	380.75	463.58	1008.16	1440.83	2331.83	3450.33	2056.98	3869.48	2571.33	4712.16	931.83	1921.17	2511.17
K02396	flagellar hook-associated protein 1 FlgK	9177.16	13274.8	13344.8	13708.6	9005.51	6603.55	8964.59	10243.1	10922.6	10504.4	12371	18664.7	17843.5	12894.6	26268	17079.8	21259.8	14503.7	14474.2	18522
K02397	flagellar hook-associated protein 3 FlgL	6554.17	7513.25	4610.94	8882.56	3460.17	2347.86	4798.42	4042.58	5409.28	4899.03	6673.83	11063.8	11330.3	8616.65	12532.8	10961.4	10880.2	9534	9630.17	10669
K02398	negative regulator of flagellin synthesis FlgM	7168.75	9025.98	7156.74	11353.1	4293.84	3682.74	5456.92	5828.75	6811.41	6486.33	7245.67	11879.8	11718.5	8030.48	13216.6	10267.7	11841.2	9200.67	9230.34	10668.2
K02399	flagella synthesis protein FlgN	129.67	285	135.41	601.33	89.5	175.25	190.75	103.08	170.58	240.33	118.33	128	413	42	298	101	264	119	320	78
K02400	flagellar biosynthesis protein FlhA	14246	17337.3	17314.1	17074.3	15146.1	8763.89	9749.42	13566.2	17351.8	13298	12037.2	20643.3	21380	11566.6	26456.6	17519.2	18019.2	16072.2	17699.3	19330.7
K02401	flagellar biosynthetic protein FlhB	10944.8	12881.9	10679.1	12477.3	9501.84	5155.89	7819.42	7963.25	10461.6	8495.83	9653.17	16693.3	18813	9924.65	20644.6	12390.2	14732.2	13175.2	14622.3	15846.7
K02402	flagellar transcriptional activator FlhC	127.42	284	132.41	596.33	86.5	170.25	187.25	99.08	168.58	225.33	121.33	128	413	44	298	101	264	119	320	80
K02403	flagellar transcriptional activator FlhD	127.42	283	132.41	596.33	86.5	170.25	185.25	99.08	168.58	225.33	121.66	128	413	44	298	101	264	119	320	80
K02404	flagellar biosynthesis protein FlhF	5283.75	7066.88	5068.74	7856.66	2563.67	2575.74	4527.67	3919.17	3599.16	4456.36	5957.67	7929.83	10314.5	6952.98	9077.81	8991.36	8853.66	7937.5	7684.34	7653.84
K02405	RNA polymerase sigma factor for flagellar operon FliA	14195.8	17335.9	17285.7	17035.2	15109.8	8750.99	9728.92	13515.8	17324.1	13268.5	11454.2	19810.3	21327	11511.3	26425.6	16240.2	17708.2	15874.2	16809.3	19299.2
K02406	flagellin	15568.5	19132.2	17042.1	18379.5	12196.3	8432.83	11124.9	13501.9	13872.3	15035	20628.5	32022.7	35448	25443.1	42615.9	28665.8	34541.3	26086.2	30704.7	31750
K02407	flagellar hook-associated protein 2	7457.08	10586.4	8399.23	12516.6	4759.51	4066.48	5799.59	6216.42	7071.07	7468.69	11516.5	18557.2	16715	11634.6	22700.5	14476.4	20328.8	12973.7	13625.7	15953.5
K02408	flagellar hook-basal body complex protein FliE	9653.67	13639.3	13579.5	13853.3	10208.8	7127.22	7288.42	11157.6	11848.1	11154.4	11583.2	17821.3	16207	10935.6	24158.6	16872.2	17337.2	15433.2	16978.3	18148.7
K02409	flagellar M-ring protein FliF	9204	12415.3	12563.1	13107.3	9244.84	6539.89	6840.42	10336.2	11269.8	10250	9507.17	15107.3	14362	9765.65	18568.6	16104.2	13606.2	12471.2	15164.3	14805.7
K02410	flagellar motor switch protein FliG	11537	14120.3	13698.6	14436.8	10575.8	7373.89	7462.42	11461.2	12298.8	11771	11916.2	20434.3	21318	11389.6	25590.6	17137.2	17864.2	15842.2	17604.3	19225.7
K02411	flagellar assembly protein FliH	5801	9517.08	10185.9	8873.9	7043.84	5187.69	5456.42	7829.25	7533.11	7665.53	6385.17	10771.3	10050	5320.65	13061.6	11808.2	9124.17	7052.17	11124.8	10208.7
K02412	flagellum-specific ATP synthase [EC:7.4.2.8]	14242	17337.3	17312.1	17068.3	15144.8	8761.89	9748.42	13566.2	17349.8	13296	12036.2	20643.3	21378	11559.6	26456.6	17519.2	17877.2	16072.2	17698.3	19328.7
K02413	flagellar FliJ protein	5097.5	7015.88	5091.74	7940.33	2535.34	2575.24	4497.42	3877.25	3578.11	4433.53	5422.17	8826.33	10933	7426.98	10380.6	8175.19	8979.17	7759.67	7509.84	9060.18
K02414	flagellar hook-length control protein FliK	2077.5	2505.08	1654.77	2424.73	863.67	693.61	2978.92	1079.42	1104.81	1537.86	3046.17	3919.83	6800.5	5867.65	6425.81	4861.66	6167.16	4921.5	3867.84	4719.84
K02415	flagellar FliL protein	5834.25	6306.28	2332.97	5690.63	1918.17	1438.06	2068.42	2464.42	2342.01	3246.36	6141.67	8314.33	13063	9612.15	9856.31	8443.36	7726.66	11068	7499.34	8126.84
K02416	flagellar motor switch protein FliM	11541	13873.3	13697.1	14435.3	10584.8	7380.89	7463.42	11477.2	12304	11582	11340.2	19601.3	21273	11341.6	25565.6	15861.2	17696.2	15648.2	16716.3	19214.7
K02417	flagellar motor switch protein FliN/FliY	11569.8	13832	13718.3	14448	10503.3	7362.34	7469.92	11401.8	12294	11608.5	12642.2	21440.8	21414	11838.6	25984.1	18886.9	18516.2	16254.7	18970.3	19491.2
K02418	flagellar protein FliO/FliZ	4769.75	5238.88	4067.24	6485.75	2976.84	1941.74	4165.92	3330.25	4554.11	4160.53	6572.17	10296.3	8685.5	8113.65	12770.6	8541.69	11046.2	6914.17	8219.84	9122.68
K02419	flagellar biosynthetic protein FliP	14241	17340.3	17309.1	17065.3	15136.8	8763.89	9748.42	13565.2	17343.8	13284	11454.2	19810.3	21330	11511.6	26431.6	16240.2	17708.2	15873.2	16810.3	19319.7
K02420	flagellar biosynthetic protein FliQ	13361.2	17129.3	16992.1	16582.5	14937.3	8693.39	9379.92	13281.8	16752.3	13137	12034.2	20615.3	21378	11556.6	26449.6	17510.2	17877.2	16063.2	17660.3	19312.7
K02421	flagellar biosynthetic protein FliR	13044.8	14876.9	12747.1	15978.3	11237.8	6240.89	8766.42	9889.25	13691.6	10526.8	11318.2	19900.3	19945	11133.6	24080.6	14685.2	17649.2	14759.2	16885.3	18261.7
K02422	flagellar protein FliS	11565.4	14769.4	14618.9	14942.6	10697.5	7479.15	9647.59	11552.1	12367.4	12177.9	14465.5	24329.2	24501	13742.1	30521.5	19900.3	23813.3	16674.7	20510.7	22175.5
K02423	flagellar protein FliT	128.09	286	131.74	596.33	86.5	170.58	190.25	100.91	171.41	227.16	121.33	128	413	44	298	101	264	119	320	82
K02424	L-cystine transport system substrate-binding protein	1069.92	2594.67	4526.2	1371.66	3784.53	2683.25	3078.85	5317.08	10490.1	2758.37	18499.8	3991.5	14517	7433.67	12511	6720.5	9810.6	4253.5	4649.5	4973.7
K02425	regulator of sigma S factor FliZ	9.75	4	15.83	21	10.5	11.92	1.25	1.75	2.25	21	1	0.014	2	7	0.014	0.014	142	0.014	0.014	0.014
K02426	cysteine desulfuration protein SufE	7563.15	4937.23	5541.72	5198.21	5229.66	6382.64	6176.82	7000.63	2896.45	7033.21	1547.5	6275	3227.42	3366.17	3219.5	2507	2629.83	3211.67	4743.98	3574.17
K02427	23S rRNA (uridine2552-2'-O)-methyltransferase [EC:2.1.1.166]	2377.9	1928.53	767.78	1850.81	712.17	557.28	879.75	919.58	861.78	1121.25	1658.66	1478	3912.5	3774	2932.5	2295	1479.5	4054	2475.5	2462
K02428	XTP/dITP diphosphohydrolase [EC:3.6.1.66]	33748.8	34308.5	35090.3	32523.3	33015.9	23882.3	30119.7	33454.2	29136.5	31362.4	51061.2	44607.8	50053.3	40125.5	59768.6	41010.7	43389.9	33251.5	41312	38161.1
K02429	MFS transporter, FHS family, L-fucose permease	12952.5	9383.76	8233.89	9711.45	9347.71	12017.2	4473.53	11066.9	5112.75	12719.9	14840.8	15097.5	10737.2	12773.3	14312.3	8419.17	7732.33	8675.5	12987.5	10723
K02430	DeoR family transcriptional regulator, L-fucose operon activator	8.34	3.66	15.17	28.66	13.59	13.66	1.83	1	5	22.34	1.66	0.014	2	7	0.014	0.014	142	0.014	0.014	0.014
K02431	L-fucose mutarotase [EC:5.1.3.29]	1143.67	524.5	1346.83	497.66	221.92	128.5	5967	1312.16	114	578.17	692.33	2484.5	1153	1691.5	2275.17	1450.33	863.34	792.17	1026	1841.01
K02433	aspartyl-tRNA(Asn)/glutamyl-tRNA(Gln) amidotransferase subunit A [EC:6.3.5.6 6.3.5.7]	16726.8	21991	25451.3	20284.2	20298.5	11925	18169.5	21546	28105.3	17299.5	35038	26609.8	37814.5	26282.5	42753.8	34353	34243.3	23032.5	22860.3	24542.5
K02434	aspartyl-tRNA(Asn)/glutamyl-tRNA(Gln) amidotransferase subunit B [EC:6.3.5.6 6.3.5.7]	15492.6	19507	21177.1	18861.2	16461.8	9330.52	16962.2	17894.3	24524.8	15204	34329.3	25907.8	36209.5	26063.2	40345.8	32116	34457.3	21930	22046.3	23697.5
K02435	aspartyl-tRNA(Asn)/glutamyl-tRNA(Gln) amidotransferase subunit C [EC:6.3.5.6 6.3.5.7]	15493.6	19234	21149.1	18751.2	16244.8	9090.52	17039.2	17824.3	24497.8	14464	34035.3	25878.8	36105.5	25982.2	40273.8	31796	34015.3	21849	22053.3	23703.5
K02436	DeoR family transcriptional regulator, galactitol utilization operon repressor	8.67	1.33	9	15.33	6.67	5.33	1.33	0.014	4	5.67	1.33	0.014	2	7	0.014	0.014	142	0.014	0.014	0.014
K02437	glycine cleavage system H protein	19192.7	18859.1	17828.4	17412.5	18045.5	12816.5	12775.1	18943.5	23854.4	16350.8	21813	21266	22588.9	20030.3	29456.3	16976.5	17124.4	21750.7	17360.5	20496.2
K02438	glycogen debranching enzyme [EC:3.2.1.196]	1311.09	4611.71	3411.56	3214.63	1640.26	882.05	3671.17	1315.5	683.89	3052.5	9057.84	13418.8	10656.2	11732.8	22723.5	9341.82	16633.7	6638.67	12726.5	12983.4
K02439	thiosulfate sulfurtransferase [EC:2.8.1.1]	18.67	14.33	33	32.33	18.17	18.25	9.25	6.75	7.25	29.67	89.33	41	12	49	44	25	237	2	0.014	0.014
K02440	glycerol uptake facilitator protein	1048.92	1088.48	1220.53	870.98	763.37	477.56	3180.52	2533.23	7404.31	1404.21	28161.7	10359.8	23088.3	12443.8	15130.6	16069.2	21471.3	4827.33	6479.5	6640.55
K02441	GlpG protein	30	30.98	98.49	86.32	51.17	27.58	81.75	50.42	15.25	54	34.33	20.33	117.33	94.98	99.98	364.33	573.66	42.33	103.67	40.67
K02442	membrane protein GlpM	1	1	0.014	0.014	0.014	2	0.5	0.014	1	0.014	0.014	0.014	0.014	0.014	0.014	0.014	0.014	0.014	0.014	0.014
K02443	glycerol uptake operon antiterminator	1573.17	2143.46	476.99	2351.98	421.84	414.32	561.17	2364.67	701.5	737.5	667.83	2803.66	3024.49	829.79	1462.46	1209.49	881.99	2261.66	993.84	2128.18
K02444	DeoR family transcriptional regulator, glycerol-3-phosphate regulon repressor	583.6	1331.36	730.7	980.73	536.51	379.94	484.58	424.41	281.78	855.84	1944.99	4228	2415	1793.5	6229.83	1671.33	3279.51	2634	1173	3498.34
K02445	MFS transporter, OPA family, glycerol-3-phosphate transporter	5579.67	5245	4234.67	4941.17	4875.26	5886.65	2250.09	5497.15	2391	6290.18	9228	10315	12035.9	4994.67	10345.5	4796.83	9545.18	5285	4854.58	6734.51
K02446	fructose-1,6-bisphosphatase II [EC:3.1.3.11]	2067.92	1431.5	667.5	1435.16	676.33	422.25	603.25	833.08	761.75	774.17	1562.33	1362	3510	3773.67	2690.5	2243.7	1550	3972	2193.5	2458
K02448	nitric oxide reductase NorD protein	4	0.014	1.25	2.33	0.014	2	0.33	1	0.014	0.33	0.014	0.014	0.014	3	0.014	0.014	0.014	0.014	0.014	0.014
K02450	general secretion pathway protein A	12.75	5	7.5	11	6.5	5	3	2	4.5	6	1	0.014	2	9	0.014	0.014	142	0.014	3	0.014
K02451	general secretion pathway protein B	7.92	5.33	10	10.33	5.67	6.33	2.33	2	2	5.67	0.33	0.014	0.014	2	0.014	0.014	0.014	0.014	0.014	0.014
K02452	general secretion pathway protein C	28.9	19.33	19.16	19.33	17.17	17.83	11.33	14.33	8.83	17.25	4.66	0.014	2	10	0.014	0.014	142	0.014	3	0.014
K02453	general secretion pathway protein D	1934.56	299.87	2119.52	765.05	112.42	179.28	7590.17	2376.98	187.03	249.59	151	323	473.5	356	671.84	572.66	618.5	1143.34	1059	378.84
K02454	general secretion pathway protein E [EC:7.4.2.8]	1973.87	1289	1591.15	1751.49	602.84	535.32	4326.34	1789.98	581.83	920.84	361	719	1278.17	928.67	1445.5	952	1128.83	1158.67	1777.33	674.17
K02455	general secretion pathway protein F	938.9	737.33	397.66	1030.66	290.17	280.08	397.83	356.33	356.83	467.25	220.66	314	669	578	923	348	566	414	808	354
K02456	general secretion pathway protein G	2232.71	3762.73	3817.16	3073.16	4558.5	1547.08	2262.83	2020.33	4693.03	2049.45	861.66	619	1596.5	603	1997.5	1105.2	1205.5	844	1276	326.5
K02457	general secretion pathway protein H	168.26	288.33	130.66	599.66	88.67	170.83	191.83	106.33	174.33	222	119.66	117	407	48	290	98	405	98	311	64
K02458	general secretion pathway protein I	144.4	288.33	132.66	599.66	88.67	169.83	192.83	105.33	175.33	222.25	119.66	117	407	48	290	98	405	98	311	62
K02459	general secretion pathway protein J	150.4	290.33	131.66	600.66	88.67	170.83	193.83	105.33	175.33	224.25	122.66	117	407	48	290	98	405	98	311	62
K02460	general secretion pathway protein K	169.9	290.33	133.16	600.66	90.17	171.83	194.83	106.33	175.83	223.25	122.66	117	407	48	290	98	405	98	314	62
K02461	general secretion pathway protein L	168.4	290.33	131.66	600.66	88.67	171.83	193.83	106.33	175.33	221.25	122.66	117	407	48	290	98	405	98	311	60
K02462	general secretion pathway protein M	133.4	290.33	128.66	592.66	86.67	168.83	192.33	104.33	172.33	221	121.66	117	405	41	290	98	263	98	311	60
K02463	general secretion pathway protein N	122.06	284	120.33	576.33	81	162.33	190.5	104.33	171.33	211.58	117.33	117	403	32	290	98	121	98	311	60
K02464	general secretion pathway protein O [EC:3.4.23.43 2.1.1.-]	6.67	1.33	8	14.33	6.67	5.33	1.33	0.014	3	5.67	1.33	0.014	2	7	0.014	0.014	142	0.014	0.014	0.014
K02465	general secretion pathway protein S	0.014	4	2.33	0.014	0.014	2.17	0.014	0.014	0.014	1	0.014	0.014	0.014	0.014	0.014	0.014	0.014	0.014	0.014	0.014
K02466	glucitol operon activator protein	7.67	5.33	12.33	23.33	8.92	8.5	1.33	0.014	4	21.67	1.33	0.014	2	7	0.014	0.014	142	0.014	0.014	0.014
K02467	arabinose 5-phosphate isomerase [EC:5.3.1.13]	6.67	4.33	11.33	21.33	8.92	8.5	1.33	0.014	3	17.67	1.33	0.014	2	7	0.014	0.014	142	0.014	0.014	0.014
K02468	DeoR family transcriptional regulator, glucitol operon repressor	8.34	5.66	17.33	28.66	13.59	11.83	1.66	0.014	4	21.34	1.66	0.014	2	7	0.014	0.014	142	0.014	0.014	0.014
K02469	DNA gyrase subunit A [EC:5.6.2.2]	33039.4	37725.1	40181.2	36704.8	33582.1	23084	27058.6	34957.2	40010.2	34533.2	48587.7	53006.7	57553.9	41127	75155.3	50358.7	57293.8	37785	50309	48418.9
K02470	DNA gyrase subunit B [EC:5.6.2.2]	32309.9	37660.1	39859.8	36303.3	33391.1	23038.5	26592.1	34722.7	39418.2	34375.7	48582.7	53072.7	57618.9	41359	75267.3	50411.7	57343.8	37940	51172	48581.9
K02471	vitamin B12/bleomycin/antimicrobial peptide transport system ATP-binding/permease protein	237.67	290.2	189.45	616.73	120.33	180.7	223.67	136.33	190.53	245.83	196.33	117	405	49	291	98	263	98	314	64.5
K02472	UDP-N-acetyl-D-mannosaminuronic acid dehydrogenase [EC:1.1.1.336]	402.83	794.93	605.02	399.32	630.01	258.43	237.68	651.23	267.75	458.01	40.17	380.5	324.84	69.34	70.66	176.34	496.66	132	356.66	94.5
K02473	UDP-N-acetylglucosamine 4-epimerase [EC:5.1.3.7]	1684.47	2092.5	1432.66	1766.17	844.17	681.99	825.42	1007.49	760	1328.5	3391.17	5012	6628.17	5401.67	6554.83	4170.17	5418.33	4359	4007.83	4573.5
K02474	UDP-N-acetyl-D-galactosamine dehydrogenase [EC:1.1.1.-]	2673.8	2980.9	1975.07	2844.17	1497.34	1040.23	1155.51	1624.48	1248	2128.67	3607.34	7079.5	7383.34	6204.34	8002.16	5369.34	6238.66	4853.5	5291.66	5794
K02475	two-component system, CitB family, response regulator	21.17	72	427	21	40.5	79	4	84	6845.4	698	4	3	2	2	0.014	2	1289.27	1	0.014	101.37
K02476	two-component system, CitB family, sensor kinase [EC:2.7.13.3]	26.67	76	429.5	21.33	44	81.5	14	84.33	6846.4	703	92	67	73	30	50	8	1403.27	10	137	150.37
K02477	two-component system, LytTR family, response regulator	1368.1	2472.91	2720.69	1807.51	1452.28	1169.79	929.09	1180.27	997.83	2635.8	4280.5	7911.83	4777.17	4350.65	10915.5	4055.39	7813.01	3664	3953.44	6535.18
K02478	two-component system, LytTR family, sensor kinase [EC:2.7.13.3]	109.09	66.16	95.66	125.66	79.84	54.5	13.66	34.5	70	105.84	29.16	27	31	124	63	48.7	328.5	101.5	128.5	128.5
K02479	two-component system, NarL family, response regulator	691	85	274.25	385.33	167	49	320	249.5	583.5	137.5	2	28	0.014	5	7	9	0.014	9	38	16
K02480	two-component system, NarL family, sensor kinase [EC:2.7.13.3]	128.67	276	122.33	574	76	158.33	184	100.83	172.83	206.83	114.33	117	404	33	290	98	121	99	311	60
K02481	two-component system, NtrC family, response regulator	12838.3	9612.9	6328	9391.71	6839.55	7270.9	4375.05	8142.55	4736.75	9017.4	5055	9863.5	11601.2	13832	11736.5	8462.4	5524.5	12428	11215	9747
K02482	two-component system, NtrC family, sensor kinase [EC:2.7.13.3]	3912.25	2900.2	1331.7	2507.73	1265	797.45	1252	1653	1463.2	1496	3177	2884	7222	7950	5888	4743.2	2568	8210	4764	4981
K02483	two-component system, OmpR family, response regulator	1910.83	1642.14	861.45	2862.84	666.91	817.7	1182	858.15	955.95	1280.4	1192.82	1501	2017	1378.34	1959	2749	1430	1302	2645.5	662
K02484	two-component system, OmpR family, sensor kinase [EC:2.7.13.3]	7203.57	6166.04	6031.4	6741.48	5170.48	6321.77	3152.24	6559.05	3258.16	6776.53	2896.33	7621	3902.42	4213.51	3800.83	6281.67	2990.33	4137	6274.48	3621.5
K02485	two-component system, response regulator	12.92	6.33	23.58	30.16	16.17	17.25	1.58	6.75	5.25	27.67	1.33	0.014	2	7	0.014	0.014	142	0.014	0.014	0.014
K02486	two-component system, sensor kinase [EC:2.7.13.3]	0.67	1	0.33	0.014	0.014	0.33	1	0.33	0.33	0.33	0.014	0.014	0.014	0.014	0.014	0.014	0.014	0.014	0.014	0.014
K02488	two-component system, cell cycle response regulator [EC:2.7.7.65]	153.5	9.2	13.7	25.4	27.5	11.2	14	47	18.7	7	0.014	0.014	6	3	6	0.014	0.014	1	4	16.5
K02490	two-component system, response regulator, stage 0 sporulation protein F	49.5	52.5	41.5	25.5	46.5	14.5	8	24	67.3	43	16.5	13	9.5	16	54	30.9	14.5	18.5	45.5	76.5
K02491	two-component system, sporulation sensor kinase A [EC:2.7.13.3]	7	2	4	0.014	0.014	0.014	1	1.5	4.5	1.5	0.014	0.014	1	0.014	0.014	0.014	0.014	2	0.014	2
K02492	glutamyl-tRNA reductase [EC:1.2.1.70]	12521.3	14806.6	16698.7	14052	13447.7	6847.82	12986.9	14340.2	15184.3	10122.2	8860.67	14854.3	13959	10576.8	18597.3	15840.5	11990.9	13108.2	10271.8	12870.2
K02493	release factor glutamine methyltransferase [EC:2.1.1.297]	24347.4	26030	26670.9	25120.5	23362.6	16255.4	19949.4	24611.9	28647.5	23477.5	37513.8	34675.3	41110.9	30135.8	47262.1	35770.7	39208.1	26508.3	32671.5	30611.4
K02494	outer membrane lipoprotein LolB	146.48	293.33	141.58	606.66	94.17	177.58	192.25	106.08	173.58	237.25	121.66	128	413	44	298	101	264	119	320.5	80
K02495	oxygen-independent coproporphyrinogen III oxidase [EC:1.3.98.3]	34700	40576.7	41173.5	40174.2	34724.6	23923.7	27744.6	36150.2	40947.8	36056.3	29111.3	49645.7	46914.9	32006.5	66504.8	40477.9	45067.3	36797	48343.9	46463.4
K02496	uroporphyrin-III C-methyltransferase [EC:2.1.1.107]	139.67	306.33	147.25	616.66	101.17	180.25	199.25	107.75	177.25	239.67	272.33	430	539	81	370	125	832	163	787.5	185
K02497	HemX protein	10	3	7	1	0.014	0.014	5	1737.5	4.3	3.5	0.014	0.014	1	0.014	0.014	0.014	0.014	3	0.014	2
K02498	HemY protein	290.34	300.53	157.78	635.06	120.17	186.78	205.25	151.08	191.78	244	121.66	128	419	48	304	101	264	120	321.5	96.5
K02499	tetrapyrrole methylase family protein / MazG family protein	13936.7	17847.2	19694.5	16862.5	15663.8	8861.99	13835.5	16731.2	17413.1	13658.7	9387.17	16152	16500.5	8478.83	24139	13183.4	13367.1	13541.3	14300.2	15962.5
K02500	imidazole glycerol-phosphate synthase subunit HisF [EC:4.3.2.10]	23390.5	25920.4	25769.2	24928.5	21984.9	15797.9	17488.5	23937.5	21232.6	22154	15724.3	28554.8	26754.9	18973.2	36453.1	22521.2	23210.5	22034.8	26648	25418.7
K02501	imidazole glycerol-phosphate synthase subunit HisH [EC:4.3.2.10]	23186.5	25604.5	25368.5	24740.8	21806.7	15691.4	17324.5	23685	21035.6	22009	15697.8	28516.3	26718.9	18943.2	36350.1	22442.2	23193.5	21907.8	26631	25403.2
K02502	ATP phosphoribosyltransferase regulatory subunit	12143.6	16548.7	17224.4	16660.2	12656.9	8187.93	8960.75	13204.5	14135.6	13663.9	12663.7	21442.8	20932	11690.3	31914.1	16686.2	19941.2	15353.7	22507.5	21729.5
K02503	histidine triad (HIT) family protein	23236	25038.5	26453.7	24492.7	23025.6	16045.9	19589.1	24132.4	28177.7	22911.8	36200.7	36632.3	38569.9	27274.2	46771.1	35474.7	38880.4	22970.3	31097.5	29753.7
K02504	protein transport protein HofB	13.42	5.33	22	28.33	15.17	15.25	1.75	2.75	3.25	24.67	1.33	0.014	2	7	0.014	0.014	142	0.014	0.014	0.014
K02505	protein transport protein HofC	13.42	5.33	22	28.33	15.17	15.25	1.75	2.75	3.25	24.67	1.33	0.014	2	7	0.014	0.014	142	0.014	0.014	0.014
K02506	leader peptidase HopD [EC:3.4.23.43]	3.67	1.33	7.17	14.33	6.92	6.33	0.5	0.014	1	15.67	0.33	0.014	0.014	0.014	0.014	0.014	0.014	0.014	0.014	0.014
K02507	protein transport protein HofQ	14.42	9.33	23	28.33	16.5	18.25	2.75	3.75	4.25	27.67	1.33	0.014	2	7	0.014	0.014	142	0.014	0.014	0.014
K02508	AraC family transcriptional regulator, 4-hydroxyphenylacetate 3-monooxygenase operon regulatory protein	1.67	5.33	8.33	7.33	4.92	5.5	0.33	0.014	1	4.67	0.33	0.014	0.014	0.014	0.014	0.014	0.014	0.014	0.014	0.014
K02509	2-oxo-hept-3-ene-1,7-dioate hydratase [EC:4.2.1.-]	78.34	173.33	29.83	26.33	90.42	84.83	127.33	75.66	145.83	27	14064.7	3509.5	5475	6293.5	8932	2411	3733	2965.5	3855.5	4023
K02510	4-hydroxy-2-oxoheptanedioate aldolase [EC:4.1.2.52]	2169.01	3145.33	4353.41	1990.33	4009.42	2757.16	1409.66	3926.99	3922.16	2411.66	2501.66	2405	5891	3671.67	4877	4540	2128	4831.5	3444	3686.5
K02511	MFS transporter, ACS family, 4-hydroxyphenylacetate permease	1.67	8.33	10.33	7.33	4.92	5.5	0.33	0.014	1	4.67	0.33	0.014	0.014	0.014	0.014	0.014	0.014	0.014	0.014	0.014
K02517	Kdo2-lipid IVA lauroyltransferase/acyltransferase [EC:2.3.1.241 2.3.1.-]	8942.25	6306.23	6294.38	7000.12	5941.82	6925.3	7054.4	7781.71	3608.36	7859.2	2605.33	7657	4511.92	4368.84	4679	4733	3352.33	4250.67	6904.48	4171.67
K02518	translation initiation factor IF-1	24428	26309.2	26787	25691.7	23435.6	16414.7	20266.6	24711.7	28813	23680.7	37630.2	34792.3	41505.9	30148.2	47550.1	35868.7	39327.1	26605.3	32989.5	30676.4
K02519	translation initiation factor IF-2	24306	26028.5	26668.4	25119.1	23358.1	16257.4	19947.6	24614.4	28645.2	23465.3	37512.8	34675.3	41103.9	30119.2	47270.1	35770.7	39223.1	26505.3	32671.5	30610.4
K02520	translation initiation factor IF-3	24504	26168	26794.4	25432.6	23426.6	16331.9	20144.6	24722.4	28844.7	23611.8	37527.3	34724.8	41126.4	30217.2	47299.6	35861.7	39213.6	26634.3	32707	30805.4
K02521	LysR family transcriptional regulator, positive regulator for ilvC	13.67	10.33	24	28.33	16.17	16.25	6.75	6.75	5.25	29.67	1.33	0.014	2	7	0.014	0.014	142	0.014	0.014	0.014
K02523	octaprenyl-diphosphate synthase [EC:2.5.1.90]	9851.88	6762.9	6188.81	6954.87	5855.82	6845.48	7034.9	7795.22	3737.03	7963.45	3708.83	8427	7044.75	7455.5	6214.67	6566.33	3977	7778.17	7876.15	6047.67
K02525	LacI family transcriptional regulator, kdg operon repressor	14.09	11.33	23.16	36.33	19.42	24.58	12.08	42.58	3.58	27.5	11605.7	2692.5	4885	6140.5	8351	2367	3164	2976.5	3757.5	3999
K02526	2-keto-3-deoxygluconate permease	26.67	22	38.67	47	23.25	16	26	9.5	4.5	36.5	96	1522	254	166	685	655	296.67	18	44	573.17
K02527	3-deoxy-D-manno-octulosonic-acid transferase [EC:2.4.99.12 2.4.99.13 2.4.99.14 2.4.99.15]	9401.29	6022.9	6260.97	6732.79	5897.32	6768.97	7029.74	7773.38	3930.53	7721.62	2291.5	7560	4063.42	4325.17	4321	4614	3208.33	4126.67	6610.48	4104.67
K02528	16S rRNA (adenine1518-N6/adenine1519-N6)-dimethyltransferase [EC:2.1.1.182]	24306	26028.5	26669.4	25119.1	23358.1	16256.9	20080.1	24609.9	28646.2	23465.3	37512.8	34675.3	41102.9	30119.2	47260.1	35770.7	39206.1	26507.3	32678.5	30616.4
K02529	LacI family transcriptional regulator	50578.2	74123.4	58705.3	68131.8	44288.4	30848.8	52192.1	47309.8	101011	59844.2	185202	157210	185561	133246	242311	128901	196876	110117	130029	152090
K02530	DeoR family transcriptional regulator, lactose phosphotransferase system repressor	32.67	26.5	27.42	15.58	9.08	19.25	151.75	1750.83	40.68	55	12002	1156	15452	1116.5	3302	2646	8264.6	142	2	2.2
K02531	transcriptional antiterminator	5	8.5	2	3.33	2.83	6.5	2	2.33	7.33	14.5	6001	578	7724	556.5	1648	1306	4132	69	0.014	2
K02532	MFS transporter, OHS family, lactose permease	59.1	30.65	64.83	84.65	49.6	54.57	112.9	16.75	25.25	81.35	6163.65	579	7734	570	1653	1308	4417	70	1	2
K02533	tRNA/rRNA methyltransferase [EC:2.1.1.-]	2209.34	1891.53	805.11	1845.31	738.17	564.28	870.08	925.91	874.78	1115.5	1738.66	1477	3907.5	3768	2932.5	2294	1476.5	4050	2470.5	2451
K02535	UDP-3-O-[3-hydroxymyristoyl] N-acetylglucosamine deacetylase [EC:3.5.1.108]	2064.15	1051.53	886.11	1640.56	656	417.36	911.25	787.41	1050.61	755.08	911.66	1282	838.5	976	1102.5	2085	823.5	852	1826.5	522
K02536	UDP-3-O-[3-hydroxymyristoyl] glucosamine N-acyltransferase [EC:2.3.1.191]	9464.12	6088.55	6681.13	6813.95	6246.32	7030.3	7213.57	8027.05	4311.53	8081.61	2407.5	7577.33	4073.75	4361.15	4362.98	4673.33	3241.99	4132	6719.15	4141.34
K02538	activator of the mannose operon, transcriptional antiterminator	5	3	2	8	2	4	4	2.5	0.5	13.5	0.014	0.014	0.014	0.014	0.014	0.014	0.014	0.014	0.014	0.014
K02545	penicillin-binding protein 2 prime [EC:3.4.16.4]	0.014	2	2	2	0.014	0.014	0.014	0.014	0.014	0.014	0.014	0.014	0.014	0.014	0.014	0.014	0.014	0.014	0.014	0.014
K02546	BlaI family transcriptional regulator, methicillin resistance regulatory protein	0.014	1	1	1	0.014	0.014	0.014	0.014	0.014	0.014	0.014	0.014	0.014	0.014	0.014	0.014	0.014	0.014	0.014	0.014
K02547	methicillin resistance protein	0.014	1	1	1	0.014	0.014	0.014	0.014	0.014	0.014	0.014	0.014	0.014	0.014	0.014	0.014	0.014	0.014	0.014	0.014
K02548	1,4-dihydroxy-2-naphthoate polyprenyltransferase [EC:2.5.1.74]	9865.9	7372.87	8636.64	7194.06	6508.77	7213.94	9641.09	10686.3	11163.6	8837.24	30470.2	13332	27715.9	17673.3	17978	18903.5	23392.9	11194.7	11539	10526.4
K02549	O-succinylbenzoate synthase [EC:4.2.1.113]	1622.25	1101.17	3725.03	1221.66	679.95	464	6539.27	4104.66	7622.4	1288.04	85.5	323.5	212	196.84	358.17	330.33	1490.6	798.67	437.5	335.37
K02550	glycolate permease	5	0.014	2	7	2	2	1	0.014	2	2	1	0.014	2	7	0.014	0.014	142	0.014	0.014	0.014
K02551	2-succinyl-5-enolpyruvyl-6-hydroxy-3-cyclohexene-1-carboxylate synthase [EC:2.2.1.9]	7950.9	5959.87	7984.39	5913.73	5528.27	6513.44	8807.59	9895.8	10316.1	7642.24	1420.17	5811.5	3026.92	3476.84	3252	2701.5	3642.43	3533.17	4429.48	3684.37
K02552	menaquinone-specific isochorismate synthase [EC:5.4.4.2]	1636.42	1150.5	3731.53	1245.83	779.12	486	6555.77	4193.66	7640.9	1347.04	83	325.5	214	192.17	356.17	332.33	1490.6	800.17	437.5	334.37
K02553	regulator of ribonuclease activity A	145.23	289.33	144.08	603.33	88.17	174.33	192.25	99.08	173.58	242.25	119.33	117	408	47.67	292	98	265	99	314.5	80
K02554	2-keto-4-pentenoate hydratase [EC:4.2.1.80]	150.42	254.33	38.5	529.58	86.17	162.33	169.83	101.5	163.5	161.67	6.66	33	68	22	60	29	149.67	16	29	62.17
K02556	chemotaxis protein MotA	13608.9	15593.8	14710.9	15937.4	11515.8	8010.89	8183.92	12385.2	12951.8	13083	12492.5	21864.8	23102.5	13297.1	29417.6	17606.7	19301.2	16781.8	18263.8	20822.2
K02557	chemotaxis protein MotB	16358.6	16484.5	15773	17699.1	12310.8	8480.44	9050.4	13286.1	14116.3	13604.9	12613.2	23337.8	23805.2	13839.8	29294.3	19045.7	18797.8	17305.2	20236.1	21393.4
K02558	UDP-N-acetylmuramate: L-alanyl-gamma-D-glutamyl-meso-diaminopimelate ligase [EC:6.3.2.45]	1171.81	608	1769.57	817.66	679.84	547.07	4122.34	1775.23	616.58	648.92	146.5	406.5	561.67	62.17	467	169	311.83	532.67	774.83	216.67
K02560	lauroyl-Kdo2-lipid IVA myristoyltransferase [EC:2.3.1.243]	13.67	7.33	24	28.33	17.17	16.25	5.75	4.75	5.25	29.67	1.33	0.014	2	7	0.014	0.014	142	0.014	0.014	0.014
K02562	mannitol operon repressor	11.42	6.33	23	28.33	16.17	15.25	3.75	2.75	4.25	26.67	1.33	0.014	2	7	0.014	0.014	142	0.014	0.014	0.014
K02563	UDP-N-acetylglucosamine--N-acetylmuramyl-(pentapeptide) pyrophosphoryl-undecaprenol N-acetylglucosamine transferase [EC:2.4.1.227]	24305	25962.5	26668.4	25119.1	23091.1	16255.9	19967.1	24544.9	28644.2	23446.3	37512.8	34675.3	41102.9	30119.2	47258.1	35761.7	39206.1	26507.3	32678.5	30616.4
K02564	glucosamine-6-phosphate deaminase [EC:3.5.99.6]	23516.3	23935.3	26204.5	20257.9	23265.8	19709.2	18186.3	25861.4	23574.6	24585.5	39552.8	44983.7	41573.2	32204.6	60039.9	37130.7	45003.4	28720.7	34285.7	38638.1
K02565	N-acetylglucosamine repressor	11.42	6.33	22.83	28.33	16.17	16.25	3.58	4.75	4.25	27.67	1.33	0.014	2	7	0.014	0.014	156	0.014	0.014	0.014
K02566	NagD protein	251.33	911.31	657.99	598.66	276.34	92.66	200.75	115.09	98.08	448	720.17	2445.33	2801.5	1455.65	3490.31	1934.66	3259.16	712.67	1154.34	1744.34
K02567	nitrate reductase (cytochrome) [EC:1.9.6.1]	1875.17	1876.5	2431.58	1784.33	861.75	610.25	1186.5	1512.83	1111.33	965.66	1475.5	1405	3352.5	3646	2155.5	2638	1396.5	4196	1725.5	2108.5
K02568	nitrate reductase (cytochrome), electron transfer subunit	164.17	163.5	184.58	172.83	54.25	57	183	220.83	98.33	84.66	2	30.5	4	41	13.5	42.5	146	13.5	7.5	3
K02569	cytochrome c-type protein NapC	10.92	13	8.33	15.66	10.25	13.5	6.17	7.33	6.33	21.33	1	0.014	2	10	0.014	0.014	142	0.014	0.014	0.014
K02570	periplasmic nitrate reductase NapD	624.67	961.5	2123.08	1053.33	508.25	354.25	776.17	1011.83	651.83	544.33	32.5	230	184.5	468	167.5	677	340.5	568	50.5	113.5
K02571	periplasmic nitrate reductase NapE	1.17	8	0.33	1.33	5	6.33	3	5.33	2.33	3.33	0.014	0.014	0.014	3	0.014	0.014	0.014	0.014	0.014	0.014
K02572	ferredoxin-type protein NapF	8.25	5	6.42	15.33	5.25	9.25	3.17	2	4	18	2	7	2	10	0.014	6	142	0.014	4	0.014
K02573	ferredoxin-type protein NapG	3128	3467.5	5303.42	3725.33	1577.25	1134	2491.17	3515	2022	1804	1514	1736.5	3614.5	3894	2312.5	3093	1421.5	4630	1787.5	2248
K02574	ferredoxin-type protein NapH	3305.5	3763	5520.92	3865.33	1749.25	1233.5	2635.67	3736	2183	1919.5	1530	1762.5	3644.5	3911	2351.5	3158.5	1423.5	4716.5	1792.5	2261
K02575	MFS transporter, NNP family, nitrate/nitrite transporter	943.93	1135.03	1398.44	1492.13	618.67	478.44	785.49	938.99	633.86	704.33	290.99	363.5	678.5	214.17	541.5	369.5	462.5	349.5	452	289
K02584	Nif-specific regulatory protein	3548.17	2159.87	1874.78	1748.23	800.5	509.2	4512.67	2155.66	866.7	1117.67	1663.67	1722	3860	4294	3518.67	2504.33	1398	4672.67	3082	2838.67
K02585	nitrogen fixation protein NifB	1549.5	2616.5	4393.25	1436.5	3838.83	2535.16	3113.83	3657.17	3677.17	2161.33	1022.5	828.5	1606	1161.33	2940	2778.2	375	1562.17	1073.17	1731.33
K02586	nitrogenase molybdenum-iron protein alpha chain [EC:1.18.6.1]	1121.67	714.5	730.25	1244.5	395.16	293.82	2377.16	522.84	536.84	611.16	491.5	273.5	472	1088.66	969	812.2	723	695.17	612.84	1023.66
K02587	nitrogenase molybdenum-cofactor synthesis protein NifE	765.67	587	441.75	721	304.83	211.5	272.5	389.5	409.5	379.5	619.5	303.5	856	709.5	1740	353.2	582	556.5	589.5	563
K02588	nitrogenase iron protein NifH	2268.67	3516	5434.75	2367	4344.66	2826.66	3458.33	4204.17	4138.17	3685.33	2362	1964	3093	3519.83	6132.5	4151.7	2620.67	2276.17	2957.17	2789
K02589	nitrogen regulatory protein PII 1	753.84	544.5	393	708.5	274.5	178.5	246.5	338.5	392.5	364.5	105.5	235.5	324	607	671	323.2	163	419.5	503.5	542
K02590	nitrogen regulatory protein PII 2	753.84	544.5	393	708.5	274.5	178.5	246.5	338.5	392.5	364.5	105.5	235.5	324	607	671	323.2	163	419.5	503.5	542
K02591	nitrogenase molybdenum-iron protein beta chain [EC:1.18.6.1]	1910.67	2774.5	4665.25	1969.5	3954.66	2637.82	3216.16	3838.84	3820.84	2384.66	1047.5	853.5	1745	1298.66	3057	3242.2	795	1715.17	1098.84	1760.66
K02592	nitrogenase molybdenum-iron protein NifN	575	467	256.75	442	217.5	128.5	202	248	321	252	93	224.5	306.5	562.5	641.5	247.2	158	360.5	491	527.5
K02593	nitrogen fixation protein NifT	2	0.014	0.25	0.014	0.014	0.014	0.014	0.014	0.014	0.014	0.014	0.014	0.014	0.014	0.014	0.014	0.014	0.014	0.014	0.014
K02594	homocitrate synthase NifV [EC:2.3.3.14]	446.51	333.5	337.25	666.5	220	169.5	175.5	262	485	340.5	45.5	135	57.5	212	133	212.9	29.5	272.5	101.5	475.5
K02595	nitrogenase-stabilizing/protective protein	3	0.014	0.25	0.014	0.014	0.014	0.014	0.014	0.014	0.014	0.014	0.014	0.014	0.014	0.014	0.014	0.014	0.014	0.014	0.014
K02596	nitrogen fixation protein NifX	2	0.014	0.25	0.014	0.014	0.014	0.014	0.014	0.014	0.014	0.014	0.014	0.014	0.014	0.014	0.014	0.014	0.014	0.014	0.014
K02597	nitrogen fixation protein NifZ	3	0.014	0.5	0.014	0.014	0.014	0.014	0.014	0.014	0.014	0.014	0.014	0.014	0.014	0.014	0.014	0.014	0.014	0.014	0.014
K02598	nitrite transporter	39.34	194	55	52	288.25	37	159	99.5	28.5	79.5	6018	655	8219	1148	1991	1465	4387	133	35	20
K02600	transcription termination/antitermination protein NusA	24305	26028.5	26668.4	25119.8	23358.1	16256.9	20080.1	24611.9	28645.2	23466.3	37512.8	34675.3	41102.9	30119.8	47260.1	35770.7	39206.1	26507.3	32678.5	30616.4
K02601	transcription termination/antitermination protein NusG	26516.5	29304.2	29164.6	28614	24270.6	17031.1	21279.1	26105.4	30086.4	24954.8	38318.3	36282.8	44241.4	31915.2	48966.6	36799.2	39955.1	29131.8	34094.5	33166.9
K02609	ring-1,2-phenylacetyl-CoA epoxidase subunit PaaA [EC:1.14.13.149]	153.34	282.33	130.91	588.66	86.17	167.33	186.83	98.16	179.83	215.5	117.66	117	406	46.67	292	98	265	100	311	64
K02610	ring-1,2-phenylacetyl-CoA epoxidase subunit PaaB	149.34	281.33	131.91	589.66	86.17	167.33	185.83	98.16	176.83	215.5	117.66	117	406	47.67	294	98	265	99	314	79
K02611	ring-1,2-phenylacetyl-CoA epoxidase subunit PaaC [EC:1.14.13.149]	149.34	281.33	131.91	589.66	86.17	167.33	185.83	98.16	176.83	215.5	117.66	117	406	47.67	294	98	265	99	314	79
K02612	ring-1,2-phenylacetyl-CoA epoxidase subunit PaaD	149.34	281.33	131.91	589.66	86.17	167.33	185.83	98.16	176.83	215.5	117.66	117	406	49.67	294	98	265	99	314	79
K02613	ring-1,2-phenylacetyl-CoA epoxidase subunit PaaE	142.34	329.33	339.91	589.66	103.17	223.83	228.66	150.33	190.83	231.83	118.66	117	406	49.67	294	98	265	99	314	79
K02614	acyl-CoA thioesterase [EC:3.1.2.-]	5182.74	6317.53	8079.16	5153.64	6365.48	4038.69	3095.06	6385.06	6084.08	5173.03	4166.66	5011.5	6835.5	4900.5	8828	6957.7	4459.5	7253.5	9836.07	6628.83
K02615	3-oxo-5,6-didehydrosuberyl-CoA/3-oxoadipyl-CoA thiolase [EC:2.3.1.223 2.3.1.174]	11.67	6.33	10.33	14.33	6.67	7.5	1.33	0.014	4	7.67	1.33	0.014	2	7	0.014	0.014	142	1	0.014	0.014
K02616	phenylacetic acid degradation operon negative regulatory protein	40.17	14.33	15.08	19.99	17.17	13	5.33	7	13.5	16.67	1.33	0.014	6	16.67	2	0.014	142	3	0.014	2
K02617	phenylacetic acid degradation protein	122.67	272.33	125.58	583.99	76.67	160	181.83	91.5	167	207.67	116.33	117	405	36	290	98	263	98	311	60
K02618	oxepin-CoA hydrolase / 3-oxo-5,6-dehydrosuberyl-CoA semialdehyde dehydrogenase [EC:3.3.2.12 1.2.1.91]	132.34	273.33	129.33	587	79.67	161	182.83	92.83	171.5	211.17	117.33	117	409	42.67	292	98	265	99	314	79
K02619	4-amino-4-deoxychorismate lyase [EC:4.1.3.38]	2029.04	593.37	1510.69	695.73	651.57	535.19	4023.91	3393.8	409.55	920.96	141.17	635	1058.67	659.84	543	312.5	575.83	579.17	1115.73	459.67
K02621	topoisomerase IV subunit A [EC:5.6.2.2]	8947.21	5998.9	6280.59	6207.79	6653.77	6782.97	8755.59	9517.21	10347	8446.32	23314	12339.5	17926.9	14375.2	14964.5	15935.5	18664.4	7807.17	10504.5	8745.87
K02622	topoisomerase IV subunit B [EC:5.6.2.2]	8951.21	5995.9	6278.59	6207.79	6654.77	6783.47	8756.09	9519.71	10347	8446.32	23314	12339.5	17927.9	14375.2	14974.5	15935.5	18681.4	7807.17	10505	8745.87
K02623	LysR family transcriptional regulator, pca operon transcriptional activator	4	0.014	3	7	0.014	1	0.014	3	2	0.014	0.33	0.014	0.014	3	0.014	0.014	0.014	0.014	0.014	4
K02624	IclR family transcriptional regulator, pca regulon regulatory protein	397.1	832.99	370.49	1739.91	242.51	477.82	552.99	285.16	511.16	641.17	344.65	351	1209	100.67	872	294	365	297	936	200
K02625	MFS transporter, MHS family, dicarboxylic acid transporter PcaT	0.014	0.014	0.014	0.014	0.014	1	1	0.014	0.014	0.014	0.014	0.014	0.014	0.014	0.014	0.014	0.014	0.014	0.014	0.014
K02626	arginine decarboxylase [EC:4.1.1.19]	113	1	0.014	75	0.014	0.014	0.25	1	0.014	3	5	0.014	7	0.014	0.014	0.2	8	2	13	0.014
K02634	apocytochrome f	46.5	7	58.5	31.5	38	12	35	33	18	28.5	81	0.014	0.014	0.014	0.014	0.014	0.014	0.014	0.014	0.014
K02635	cytochrome b6	62.5	58	65.5	57.5	140	34	52	121	43	96.5	81	2	5	0.014	0.014	2	0.014	0.014	0.014	0.014
K02636	cytochrome b6-f complex iron-sulfur subunit [EC:7.1.1.6]	65.5	61	66.5	58.5	140	34	52	124	43	98.5	81	2	5	0.014	0.014	2	0.014	0.014	0.014	0.014
K02637	cytochrome b6-f complex subunit 4	46.5	7	58.5	31.5	38	12	35	33	18	28.5	81	0.014	0.014	0.014	0.014	0.014	0.014	0.014	0.014	0.014
K02638	plastocyanin	48.5	7	58.5	31.5	38	12	35	33	18	30.5	81	0.014	0.014	0.014	0.014	0.014	0.014	0.014	0.014	0.014
K02639	ferredoxin	186	28	234	126	152	48	140	132	72	114	324	0.014	0.014	0.014	0.014	0.014	0.014	0.014	0.014	0.014
K02640	cytochrome b6-f complex subunit 5	46.5	7	58.5	31.5	38	12	35	33	18	28.5	81	0.014	0.014	0.014	0.014	0.014	0.014	0.014	0.014	0.014
K02641	ferredoxin--NADP+ reductase [EC:1.18.1.2]	46.5	7	58.5	31.5	38	12	35	33	18	28.5	81	0.014	0.014	0.014	0.014	0.014	0.014	0.014	0.014	0.014
K02643	cytochrome b6-f complex subunit 7	46	7	58	31	38	12	35	32	17	28	81	0.014	0.014	0.014	0.014	0.014	0.014	0.014	0.014	0.014
K02647	carbohydrate diacid regulator	8442.08	13687.6	14865.2	12679	10665.1	7169.47	7228	10666.5	10950.3	12364.2	20726.8	28842.2	23834.5	18957.8	43403.8	19580.5	29286.3	15527.7	26236.8	26807.2
K02650	type IV pilus assembly protein PilA	3307.92	4849.5	3926.74	6465.83	2055.33	2298.15	1836.33	3226.16	3150.66	3022.32	1820.33	2035.5	4643	583.83	3065	1970	2118.5	2941.17	955.67	1741.83
K02651	pilus assembly protein Flp/PilA	3543.08	4480.1	3933.88	3211.21	5035.57	1655.91	2373.66	2571.21	4908.72	2294.19	325.99	765	712.67	1227.01	2155.33	915.67	582.33	817.5	1345.73	680
K02652	type IV pilus assembly protein PilB	11027.2	11275.7	11954.4	11979.5	9370.83	4775.98	14938	9912.64	9774.7	8360.12	3580.34	6510.5	10627.7	5223.5	7409.67	5083.03	4482.33	5765.51	5786	5270.67
K02653	type IV pilus assembly protein PilC	15038.2	18196.1	19406.5	18462.6	16086.4	9157.06	14160.1	15564.3	17352.5	14025.6	10894.7	19327.5	21622.2	11349	26397.8	13649	15943.8	13337.8	15169	16425.3
K02654	leader peptidase (prepilin peptidase) / N-methyltransferase [EC:3.4.23.43 2.1.1.-]	13928.6	17750.1	17684.4	19032	12812.8	7044.48	16027.9	12696.4	14342.3	13149.8	14060.8	23055.8	20116.8	15565.3	34485.5	16750	22181.8	16252.5	18851.5	22326.2
K02655	type IV pilus assembly protein PilE	175.87	555	212.15	654	305.67	258.98	238.84	316.98	227.99	455.16	133.67	330	554.67	72.67	324.33	184.67	400.33	157	652.33	125
K02656	type IV pilus assembly protein PilF	140.31	286	134.08	585.33	81.75	164.25	188.92	101.08	169.08	217.58	120	128	411	37	298	101	122	119	323.5	80
K02657	twitching motility two-component system response regulator PilG	220.81	293	235.58	638.33	149	180.33	254.5	161.33	201.33	264.58	279	117	403	31	290	98	121	98	311	62
K02658	twitching motility two-component system response regulator PilH	176.81	291	252.58	618.33	140	169.33	262.5	134.66	189.33	240.58	198	150	403	31	290	98	121	98	311	62
K02659	twitching motility protein PilI	172.31	286	178.08	607.83	111	169.33	219.5	129.33	183.33	235.58	198	117	403	31	290	98	121	98	311	62
K02660	twitching motility protein PilJ	176.31	286	179.08	608.83	111	169.33	219.5	130.99	183.33	235.58	198	117	403	31	290	98	121	98	311	62
K02661	type IV pilus assembly protein PilK	1	3	3	0.014	0.014	3	1	3	2	2	0.014	0.014	0.014	0.014	0.014	0.014	0.014	0.014	0.014	0.014
K02662	type IV pilus assembly protein PilM	2373.4	3663	1938.58	4210.33	1352.33	1226.49	3347.33	1701.83	1848	2328.41	2094.5	1769.5	3916	895.33	2389.5	826.7	1669	2873.17	930.17	2366.83
K02663	type IV pilus assembly protein PilN	236.9	339.5	219.58	635.83	155.5	183.83	229	151.66	246.83	280.58	217.83	141	420.5	53	352	131.7	136.5	143.5	365.5	156.5
K02664	type IV pilus assembly protein PilO	374.4	368.5	320.08	878.33	171.5	219.83	270	221.16	260.33	356.08	213.5	138	430	81.5	327.5	177.2	127	179	335.5	96.5
K02665	type IV pilus assembly protein PilP	139.23	282	121.08	578.33	75.5	157.33	188	98.33	168.83	210.58	120	128	411	37	298	101	122	119	323	80
K02666	type IV pilus assembly protein PilQ	1203.06	1199	563.24	1219.5	598.5	420.32	532.84	652.65	464.83	772.75	252	613	886.67	668.67	1052.33	497.67	630.33	544	1276.83	484
K02667	two-component system, NtrC family, response regulator PilR	892.48	724	380.58	1000.33	269	262.33	387	341.33	349.33	450.58	209	292	657	546	914	331	265	390	790	331
K02668	two-component system, NtrC family, sensor histidine kinase PilS [EC:2.7.13.3]	25.81	12	5.58	7.33	3	5.33	4	8.33	3.33	8.58	3	0.014	0.014	2	0.014	0.014	0.014	0.014	0.014	2
K02669	twitching motility protein PilT	19100.3	22266.6	25121	22397.7	20651.2	10819.3	20676.5	19194.9	22945.7	16037.8	11195.2	19753.5	22123.5	11624.3	27764.7	14279.2	15995.5	14198.5	15604.7	16922
K02670	twitching motility protein PilU	137.06	295	122.08	586.66	78	161.33	192	105.33	170.33	215.58	123	128	411	41	298	101	122	119	320	82
K02671	type IV pilus assembly protein PilV	130.73	282	119.91	578.33	73	160.66	189.5	98.66	168.66	209.91	120	128	411	37	298	101	122	119	320	80
K02672	type IV pilus assembly protein PilW	133.4	284	121.49	578.33	73	161.99	188.5	96.99	168.99	209.24	120.33	128	411	37	298	101	122	119	320	80
K02673	type IV pilus assembly protein PilX	117.92	276	116.33	576	72	156.33	184.5	93.33	166.33	204.33	120	128	411	37	298	101	122	119	320	78
K02674	type IV pilus assembly protein PilY1	128.76	284	126.41	578.33	75.5	159.66	187	99.66	168.16	208.66	120	128	411	37	298	101	122	119	323	80
K02676	type IV pilus assembly protein PilZ	24.4	14	4.58	7.33	3	5.33	6	7.33	3.33	7.58	3	0.014	0.014	2	0.014	0.014	0.014	0.014	0.014	2
K02679	prepilin peptidase dependent protein A	13.42	5.33	22	28.33	15.17	15.25	1.75	2.75	3.25	24.67	1.33	0.014	2	7	0.014	0.014	142	0.014	0.014	0.014
K02680	prepilin peptidase dependent protein B	13.42	5.33	22	28.33	15.17	16.25	1.75	2.75	3.25	24.67	1.33	0.014	2	7	38	0.014	142	59.67	0.014	0.014
K02681	prepilin peptidase dependent protein C	13.42	2.33	20	28.33	15.17	15.25	1.75	1.75	3.25	24.67	1.33	0.014	2	7	0.014	0.014	142	0.014	0.014	0.014
K02682	prepilin peptidase dependent protein D	13.42	5.33	22	28.33	15.17	15.25	1.75	2.75	3.25	24.67	1.33	0.014	2	7	0.014	0.014	142	0.014	0.014	0.014
K02683	DNA primase small subunit [EC:2.7.7.102]	0.014	0.014	0.014	0.014	0.014	0.014	0.014	0.014	0.014	2	0.014	0.014	0.014	0.014	0.014	0.014	0.014	0.014	0.014	0.014
K02686	primosomal replication protein N	135.34	285.33	136.25	603.66	92.17	172.41	186.75	102.08	170.58	231	121.33	128	413	44	298	101	264	119	323	80
K02687	ribosomal protein L11 methyltransferase [EC:2.1.1.-]	20389.7	20993.8	20766.2	21316	17045.2	14418.6	16836.8	21051.9	23125	20793.8	36896.3	34228.3	40795.9	29657.5	45791.6	34727.2	39138.6	25601.3	32432	30194.4
K02688	transcriptional regulator, propionate catabolism operon regulatory protein	132.67	275	150.33	610	86.25	159.33	201	91.33	166.33	221.33	250.33	1650	664	233	982	752	426	118	399	647
K02689	photosystem I P700 chlorophyll a apoprotein A1	0.5	0.014	0.5	0.5	0.014	0.014	0.014	1	1	1.5	0.014	0.014	0.014	0.014	0.014	0.014	0.014	0.014	0.014	0.014
K02690	photosystem I P700 chlorophyll a apoprotein A2	0.5	0.014	0.5	0.5	0.014	0.014	0.014	1	1	1.5	0.014	0.014	0.014	0.014	0.014	0.014	0.014	0.014	0.014	0.014
K02691	photosystem I subunit VII	46.5	7	58.5	31.5	38	12	35	33	18	28.5	81	0.014	0.014	0.014	0.014	0.014	0.014	0.014	0.014	0.014
K02692	photosystem I subunit II	0.5	0.014	0.5	0.5	0.014	0.014	0.014	1	1	1.5	0.014	0.014	0.014	0.014	0.014	0.014	0.014	0.014	0.014	0.014
K02693	photosystem I subunit IV	46.5	7	58.5	31.5	38	12	35	33	18	28.5	81	0.014	0.014	0.014	0.014	0.014	0.014	0.014	0.014	0.014
K02694	photosystem I subunit III	46.5	7	58.5	31.5	38	12	35	33	18	28.5	81	0.014	0.014	0.014	0.014	0.014	0.014	0.014	0.014	0.014
K02696	photosystem I subunit VIII	0.5	0.014	0.5	0.5	0.014	0.014	0.014	1	1	1.5	0.014	0.014	0.014	0.014	0.014	0.014	0.014	0.014	0.014	0.014
K02697	photosystem I subunit IX	46.5	7	58.5	31.5	38	12	35	33	18	28.5	81	0.014	0.014	0.014	0.014	0.014	0.014	0.014	0.014	0.014
K02698	photosystem I subunit X	46.5	7	58.5	31.5	38	12	35	33	18	29.5	81	0.014	0.014	0.014	0.014	0.014	0.014	0.014	0.014	0.014
K02699	photosystem I subunit XI	0.5	0.014	0.5	0.5	0.014	0.014	0.014	1	1	1.5	0.014	0.014	0.014	0.014	0.014	0.014	0.014	0.014	0.014	0.014
K02700	photosystem I subunit XII	46	7	58	31	38	12	35	32	17	28	81	0.014	0.014	0.014	0.014	0.014	0.014	0.014	0.014	0.014
K02703	photosystem II P680 reaction center D1 protein [EC:1.10.3.9]	93	14	117	63	76	24	70	68	38	61	162	0.014	0.014	0.014	0.014	0.014	0.014	0.014	0.014	0.014
K02704	photosystem II CP47 chlorophyll apoprotein	46.5	7	58.5	31.5	38	12	35	33	18	28.5	81	0.014	0.014	0.014	0.014	0.014	0.014	0.014	0.014	0.014
K02705	photosystem II CP43 chlorophyll apoprotein	46.5	7	58.5	31.5	38	12	35	33	18	28.5	81	0.014	0.014	0.014	0.014	0.014	0.014	0.014	0.014	0.014
K02706	photosystem II P680 reaction center D2 protein [EC:1.10.3.9]	46.5	7	58.5	31.5	38	12	35	34	19	30	81	0.014	0.014	0.014	0.014	0.014	0.014	0.014	0.014	0.014
K02707	photosystem II cytochrome b559 subunit alpha	46.5	7	58.5	31.5	38	12	35	33	18	28.5	81	0.014	0.014	0.014	0.014	0.014	0.014	0.014	0.014	0.014
K02708	photosystem II cytochrome b559 subunit beta	0.5	0.014	0.5	0.5	0.014	0.014	0.014	1	1	1.5	0.014	0.014	0.014	0.014	0.014	0.014	0.014	0.014	0.014	0.014
K02709	photosystem II PsbH protein	46.5	7	58.5	31.5	38	12	35	33	18	28.5	81	0.014	0.014	0.014	0.014	0.014	0.014	0.014	0.014	0.014
K02710	photosystem II PsbI protein	0.5	0.014	0.5	0.5	0.014	0.014	0.014	1	1	1.5	0.014	0.014	0.014	0.014	0.014	0.014	0.014	0.014	0.014	0.014
K02711	photosystem II PsbJ protein	46.5	7	58.5	31.5	38	12	35	33	18	28.5	81	0.014	0.014	0.014	0.014	0.014	0.014	0.014	0.014	0.014
K02712	photosystem II PsbK protein	0.5	0.014	0.5	0.5	0.014	0.014	0.014	1	1	1.5	0.014	0.014	0.014	0.014	0.014	0.014	0.014	0.014	0.014	0.014
K02713	photosystem II PsbL protein	0.5	0.014	0.5	0.5	0.014	0.014	0.014	1	1	1.5	0.014	0.014	0.014	0.014	0.014	0.014	0.014	0.014	0.014	0.014
K02714	photosystem II PsbM protein	46.5	7	58.5	31.5	38	12	35	33	18	28.5	81	0.014	0.014	0.014	0.014	0.014	0.014	0.014	0.014	0.014
K02715	PsbN protein	46.5	7	58.5	31.5	38	12	35	33	18	28.5	81	0.014	0.014	0.014	0.014	0.014	0.014	0.014	0.014	0.014
K02716	photosystem II oxygen-evolving enhancer protein 1	46.5	7	58.5	31.5	38	12	35	33	18	28.5	81	0.014	0.014	0.014	0.014	0.014	0.014	0.014	0.014	0.014
K02717	photosystem II oxygen-evolving enhancer protein 2	46.5	7	58.5	31.5	38	12	35	33	18	28.5	81	0.014	0.014	0.014	0.014	0.014	0.014	0.014	0.014	0.014
K02718	photosystem II PsbT protein	46.5	7	58.5	31.5	38	12	35	33	18	28.5	81	0.014	0.014	0.014	0.014	0.014	0.014	0.014	0.014	0.014
K02719	photosystem II PsbU protein	0.5	0.014	0.5	0.5	0.014	0.014	0.014	1	1	1.5	0.014	0.014	0.014	0.014	0.014	0.014	0.014	0.014	0.014	0.014
K02720	photosystem II cytochrome c550	92.5	14	116.5	62.5	76	24	70	65	35	56.5	162	0.014	0.014	0.014	0.014	0.014	0.014	0.014	0.014	0.014
K02722	photosystem II PsbX protein	46.5	7	58.5	31.5	38	12	35	33	18	28.5	81	0.014	0.014	0.014	0.014	0.014	0.014	0.014	0.014	0.014
K02723	photosystem II PsbY protein	46.5	7	58.5	31.5	38	12	35	33	18	28.5	81	0.014	0.014	0.014	0.014	0.014	0.014	0.014	0.014	0.014
K02724	photosystem II PsbZ protein	46.5	7	58.5	31.5	38	12	35	33	18	28.5	81	0.014	0.014	0.014	0.014	0.014	0.014	0.014	0.014	0.014
K02742	SprT protein	16.67	8.33	23	28.33	16.17	18.25	6.25	3.75	4.25	27.67	1.33	0.014	2	7	0.014	0.014	142	0.014	0.014	0.014
K02744	N-acetylgalactosamine PTS system EIIA component [EC:2.7.1.-]	694.51	826.5	674.51	510.34	1058.09	289.99	531	602.32	334.43	488.01	1985.5	4927	1782	1431	6576.49	1967.49	3215.13	2647	1002	4100.72
K02745	N-acetylgalactosamine PTS system EIIB component [EC:2.7.1.-]	180.34	66.5	42.75	59.25	228.5	37.25	46.75	93.5	39.75	89.5	50	11	11	52	23	26	151	33	44	21
K02746	N-acetylgalactosamine PTS system EIIC component	188.84	69.5	65	69.5	231.75	40	49.5	97	41.5	93	56	24	12	54	26	26	199	34	51	33
K02747	N-acetylgalactosamine PTS system EIID component	159.34	67.5	43.75	58.25	229.5	39.25	45.75	94.5	40.75	87.5	50	11	11	52	23	26	151	33	44	20
K02750	alpha-glucoside PTS system EIICB component [EC:2.7.1.208 2.7.1.-]	45.18	27.99	70.67	64.49	37.51	33.99	56.49	20.83	17	57.68	9511.99	3887	8564.83	4056.83	3185.5	10753.8	10970.8	815	1267	1282.51
K02753	beta-glucoside (arbutin/salicin/cellobiose) PTS system EIICB component [EC:2.7.1.-]	27.42	9.66	55	53.5	28.09	19.08	25.08	5.08	3.75	31.84	77.33	1512	248.83	154.83	682.5	660.83	307.17	14	0.014	575.34
K02755	beta-glucoside PTS system EIIA component [EC:2.7.1.-]	0.014	1	0.014	0.014	0.014	0.014	0.014	0.014	0.014	0.014	0.014	0.014	0.014	0.014	0.014	0.014	0.014	0.014	0.014	0.014
K02757	beta-glucoside PTS system EIICBA component [EC:2.7.1.-]	2460.42	6684.48	6603.21	2837.51	3037.72	1698.23	6140.85	2167.74	35510.4	6696.55	31839.2	37083.8	33636.5	22725.7	44993.5	36558.8	52865	15855.5	13900.8	26470.2
K02759	cellobiose PTS system EIIA component [EC:2.7.1.196 2.7.1.205]	1692.79	1199.72	2179.38	844.17	1462.48	616.89	2733.67	991.4	21073.3	2747.43	12247.8	12757	11870	6345.5	11454.1	14332.1	18799.2	4078	2659	6983.4
K02760	cellobiose PTS system EIIB component [EC:2.7.1.196 2.7.1.205]	2382.29	1629.05	2952.55	1392.5	2407.9	884.22	2889	1685.4	28348.8	3799.1	12343.1	14279	12118	6503.5	12611.1	15260.1	20233.2	4421	2866	7886.37
K02761	cellobiose PTS system EIIC component	3106.3	2843.11	5748.58	1787.16	3279.69	1685.88	6216.26	2587.9	70221.9	8201.34	44614.3	27295.5	29903	28232.5	26712.2	54631.7	62409.2	11470.5	12542.5	15686.9
K02765	D-glucosamine PTS system EIICBA component [EC:2.7.1.-]	3022.17	1083	457.42	1118.42	1150.42	331.08	409.25	2128.83	589.25	1083.67	859	2612.5	900.5	2575.5	2860.83	2384.33	2323.01	965.5	1337	1853.34
K02768	fructose PTS system EIIA component [EC:2.7.1.202]	1032.42	1299.83	1327.67	526.5	1054.09	417.91	675.08	669.08	7049.35	1306.84	3762.33	5306	2814	2241.5	10714.8	1776.33	6920.11	5065	1743	6301.54
K02769	fructose PTS system EIIB component [EC:2.7.1.202]	215.42	108.83	78.67	60.5	74.09	62.91	321.08	32.08	79.35	68.84	124.33	1527	278	197.5	702.83	688.33	175.44	35	49	597.37
K02770	fructose PTS system EIIBC or EIIC component [EC:2.7.1.202]	8071.76	8092.54	7049	7524.24	6140.76	2741.47	5144.16	8018.16	25785.3	7698.54	21780.3	22940.3	24261.5	16077.5	34217.5	21513.8	35243.3	14458	14213.5	20252.8
K02771	fructose PTS system EIID component	15	3	5	0.33	0.33	1	133	0.33	2.33	5	2	0.014	0.014	9	1	3	0.014	7	7	6
K02773	galactitol PTS system EIIA component [EC:2.7.1.200]	310.34	196.33	511.92	355.58	332.17	134.41	224.58	222.16	6951.68	848.34	3922.83	2742.5	1563.5	4370	1578.83	9031.33	8217.11	1313.5	1968.5	1416.04
K02774	galactitol PTS system EIIB component [EC:2.7.1.200]	312.34	189.33	510.92	353.58	329.17	132.41	220.58	220.16	6949.68	846.34	468.83	978.5	984.5	1052	777.83	435.33	1953.11	607.5	727.5	719.04
K02775	galactitol PTS system EIIC component	1022.41	174.66	534.12	375.81	316.74	137.44	185.81	251.56	6935.18	833.21	12162.7	3719	5934.5	7177.5	8804.83	3115.33	5685.61	3621	4602.9	4415.54
K02777	sugar PTS system EIIA component [EC:2.7.1.-]	1197.01	458.5	613.42	295.41	853.25	250	402	2121.25	7197.9	995.17	9950.33	4749	9446.5	4486.5	3448.5	10990	12340.6	1412	1516	1516.2
K02778	glucose PTS system EIIB component [EC:2.7.1.199]	1.67	1.33	6	7.33	4.67	3.33	0.33	0.014	1	3.67	0.33	0.014	0.014	0.014	0.014	0.014	0.014	0.014	0.014	0.014
K02779	glucose PTS system EIICB or EIICBA component [EC:2.7.1.199]	80.34	108.83	488.34	86.83	86.17	119.08	38.25	107.41	6905.08	773.84	12134.8	2687	15715	1312	3989.83	3299.83	9911.51	168	44	697.84
K02781	glucitol/sorbitol PTS system EIIA component [EC:2.7.1.198]	110.67	182.33	457.33	62.33	96.92	132.5	185.33	117	6962.6	750.67	9712.33	3223	9284	4311	2677	10126	12306.6	1161	1491	871.2
K02783	glucitol/sorbitol PTS system EIIC component	79.34	26.66	32.66	66.66	25.84	23	20.66	10	28	49.34	2.66	0.014	6	18	6	4	284	12	4	12
K02784	phosphocarrier protein HPr	59.67	40.33	51	62.33	35.17	23.25	35.75	24.75	25.75	101.17	32.33	54	35	43	133	58	205.5	163	72	113
K02786	lactose PTS system EIIA component [EC:2.7.1.207]	83.5	20.5	49.42	34.58	13.08	12.25	50.75	1743.83	33.08	35	6054	2089	7971	679.5	2329	1975	4277	85	1	561
K02788	lactose PTS system EIICB component [EC:2.7.1.207]	22.5	14.5	15.42	10.58	6.08	12.25	29.75	1743.83	34.08	28	6001	579	7726	558.5	1656	1323	4132	72	2	4
K02791	maltose/glucose PTS system EIICB component [EC:2.7.1.199 2.7.1.208]	143.17	51.33	210.01	171.01	88.1	53.32	222.83	17.82	8.1	83.35	358.33	7563	1247	734	3409.32	3321.32	969.64	82	0.014	2863.56
K02793	mannose PTS system EIIA component [EC:2.7.1.191]	2555.09	1630.03	1952.04	1280.15	959.34	708.69	1120.33	1183.49	21334.2	2897.51	8441.33	3740	13327.5	5717.5	5084.16	4164.66	10378	4897	3256	3121.91
K02794	mannose PTS system EIIAB component [EC:2.7.1.191]	4117.44	3480.73	4514.8	2350.41	2916.79	1493.15	3930.93	2559.56	42623.1	5926.92	40648.7	19460.5	38468.5	22692.5	30561.8	30191.3	44645.9	15260.5	11564.5	16421.7
K02795	mannose PTS system EIIC component	3373.6	3536.23	4181.13	2022.24	2925.62	1440.32	4067.43	2371.73	35654.5	5144.25	22006.7	18205.5	20410	18143	25006.5	25481	35059.3	14370.5	8755.5	15235.6
K02796	mannose PTS system EIID component	3732.93	3739.73	4267.05	2193.83	2567.21	1443.4	3739.18	2273.73	35549.4	5192.42	30211.7	20145.5	24140.5	22477.5	31921.8	27803.3	37511.3	17443.5	12231.5	18944.5
K02798	mannitol PTS system EIIA component [EC:2.7.1.197]	148	249	909.84	123.67	136.42	205.33	113.5	1934.83	13795.6	1438.17	9631.5	3915.5	8613.5	4555	3609.83	10889.3	13639.8	839.5	1582.5	1866.21
K02800	mannitol PTS system EIICBA or EIICB component [EC:2.7.1.197]	215.58	276.71	992.09	230.59	176.85	235.65	158.67	1950.08	13815.1	1506.21	9769.17	5451.83	8879.5	4797.65	4350.8	11633.6	14088.3	863.5	1696.84	2509.06
K02803	N-acetylglucosamine PTS system EIIB component [EC:2.7.1.193]	10.5	0.014	2	0.33	4	0.014	0.014	0.014	2	1	1	0.014	1.5	0.014	0.014	0.014	0.014	1	0.014	0.014
K02804	N-acetylglucosamine PTS system EIICBA or EIICB component [EC:2.7.1.193]	1205.76	1505.83	788.67	913.33	880.34	322.08	534.75	2231.58	302.65	899.34	2525.16	4457.5	1940.5	4204.5	8363.83	2434.33	4608.11	3185.5	3779.5	5220.04
K02805	dTDP-4-amino-4,6-dideoxygalactose transaminase [EC:2.6.1.59]	147.75	958	621.33	429.66	423	364.42	223.42	1342.08	104.92	1232.84	2114.33	3582.5	3346	2256.5	4274.17	2033.33	4127	1079.67	1738	2182.17
K02806	nitrogen PTS system EIIA component [EC:2.7.1.-]	1191.09	1858.2	482.61	1147.31	461.5	326.95	601.42	1637.91	422.45	1303.67	228.83	409.5	752.5	600.5	1106.17	375.33	474.67	846.67	1185.5	573.84
K02810	sucrose PTS system EIIBCA or EIIBC component [EC:2.7.1.211]	1769.42	2972.31	3596.79	1951.41	1952.54	793.82	5154.27	3161.08	21264.5	3885.04	28441.2	18264.3	21189.3	21731.8	28031.6	29009.8	35179.2	10252.5	13225.3	15514.1
K02812	sorbose PTS system EIIA component [EC:2.7.1.206]	1.67	1.33	7	14.33	6.67	6.33	0.33	0.014	1	15.67	0.33	0.014	0.014	0.014	0.014	0.014	0.014	0.014	0.014	0.014
K02813	sorbose PTS system EIIB component [EC:2.7.1.206]	25.67	1.33	7	15.33	6.67	6.33	1.33	2	1	16.67	0.33	0.014	0.014	0.014	1	0.014	0.014	0.014	2	3
K02814	sorbose PTS system EIIC component	2.67	1.33	7	14.33	6.67	6.33	0.33	2	1	16.67	0.33	0.014	0.014	0.014	1	0.014	0.014	0.014	2	2
K02815	sorbose PTS system EIID component	2.67	1.33	7	14.33	6.67	6.33	0.33	2	1	16.67	0.33	0.014	0.014	0.014	1	0.014	0.014	0.014	2	2
K02819	trehalose PTS system EIIBC or EIIBCA component [EC:2.7.1.201]	109.84	700.33	908.01	285.5	316.59	225.83	99.33	2016.83	6930.4	975.84	7933.33	4247	9599	1909	8559.83	2520.33	8770.11	2662	1724	4086.54
K02821	ascorbate PTS system EIIA or EIIAB component [EC:2.7.1.194]	396.69	469.95	649.08	727.15	230.02	322.65	396.32	219.16	7101.33	998.25	256.48	1659	681	265	993.83	786.83	2025.78	143	371.5	784.21
K02822	ascorbate PTS system EIIB component [EC:2.7.1.194]	380.35	812.62	1398.5	338.99	637.1	381.32	307.99	443.49	13855.4	1711.92	2139.82	4990	1966	1810	6458.66	2284.16	6660.56	2616	1067	4249.92
K02823	dihydroorotate dehydrogenase electron transfer subunit	22017.8	25063.2	24868.4	23859.3	22577.4	15854.8	13430.7	22778.8	27696.7	22678.7	15242.5	27613.8	26322.4	18753.2	35588.5	20854.9	23781.6	21258.7	25600.5	25483.2
K02824	uracil permease	13431.9	16062.9	16583.8	15954.3	12728.7	7873.69	10739.1	14746	20195.1	13121.3	32895.8	21592.5	30044	23927.8	38235.8	28779	32026.3	21460.2	25180.1	24302.5
K02825	pyrimidine operon attenuation protein / uracil phosphoribosyltransferase [EC:2.4.2.9]	10490.2	10543.2	9974.45	10027.8	9261.19	3843.49	11489.9	9513.82	16139.9	7513.39	28458.5	11444	22210	19011	17443.7	26764	25565.6	13467.3	11380.7	10737.2
K02826	cytochrome aa3-600 menaquinol oxidase subunit II [EC:7.1.1.5]	16	3	9	2	3	1	6	1741.5	4.3	5.5	0.014	0.014	1	1	0.014	0.014	0.014	3	0.014	2
K02827	cytochrome aa3-600 menaquinol oxidase subunit I [EC:7.1.1.5]	10	3	7	1	0.014	0.014	5	1737.5	4.3	3.5	0.014	0.014	1	0.014	0.014	0.014	0.014	3	0.014	2
K02828	cytochrome aa3-600 menaquinol oxidase subunit III [EC:7.1.1.5]	10	3	7	1	0.014	0.014	5	1737.5	4.3	3.5	0.014	0.014	1	0.014	0.014	0.014	0.014	3	0.014	2
K02829	cytochrome aa3-600 menaquinol oxidase subunit IV [EC:7.1.1.5]	10	3	7	1	0.014	0.014	5	1737.5	4.3	3.5	0.014	0.014	1	0.014	0.014	0.014	0.014	3	0.014	2
K02834	ribosome-binding factor A	23019.7	25109.5	26323.4	24367.1	22991.1	15999.9	19647.1	24100.9	28175.2	23023.3	36067.8	33489.3	37916.9	26909.2	45263.1	33809.7	38149.1	22869.3	31009.5	28603.4
K02835	peptide chain release factor 1	24305	26029.1	26668.4	25119.5	23358.4	16256.9	20080.1	24611.9	28645.2	23464.3	37512.8	34675.3	41102.9	30119.2	47260.1	35770.7	39206.1	26507.3	32678.5	30616.4
K02836	peptide chain release factor 2	24305.7	26028.5	26668.4	25119.1	23358.1	16256.9	19947.1	24611.9	28645.2	23464.3	37512.8	34675.3	41102.9	30119.2	47260.1	35770.7	39206.1	26505.3	32671.5	30610.4
K02837	peptide chain release factor 3	16065.2	17382.6	18791.8	17743.4	15908	13397.9	11769.7	18396.2	21301	18637.7	33949.3	28489.8	30018.9	25414.2	42572.5	30343.7	36533.6	18723.7	28903.5	26172.7
K02838	ribosome recycling factor	24305	26027.5	26644.4	25117.1	23349.1	16256.9	20066.1	24611.9	28644.2	23464.3	37512.8	34664.3	41102.9	30119.2	47260.1	35770.7	39206.1	26507.3	32678.5	30616.4
K02839	peptide chain release factor	15.67	290.2	86	34	84	23	113	31	5	349	56	673	11	109	15	363	233	4	52	71
K02840	UDP-D-galactose:(glucosyl)LPS alpha-1,6-D-galactosyltransferase [EC:2.4.1.-]	1	8	1	2	2	7	1	2	6	15	13980	2306	11133	4229	8135	3535	6451	2958	2965	3429
K02841	heptosyltransferase I [EC:2.4.-.-]	156.09	294.33	144.58	598.33	101.5	178.83	196.25	110.08	173.58	264	699.99	961	448	383	357	1780	612	492	1209.5	91
K02843	heptosyltransferase II [EC:2.4.-.-]	1742.15	1875.83	1165.9	1121.07	1383.57	908.01	814.83	1425.96	1045.58	1600.54	2108.5	2550.5	3659.84	3687.84	2221.16	3920.34	2386.66	4136.5	3504.06	2274.5
K02844	UDP-glucose:(heptosyl)LPS alpha-1,3-glucosyltransferase [EC:2.4.1.-]	273.92	191.33	97.58	161.33	83.67	67.25	82.08	88.75	40.75	91.67	27.33	107	73	73	98	50	172	41	99	44
K02846	N-methyl-L-tryptophan oxidase [EC:1.5.3.-]	11.42	5.33	21.83	28.33	15.17	15.25	1.58	2.75	3.25	24.67	1.33	0.014	2	7	0.014	0.014	142	0.014	0.014	0.014
K02847	O-antigen ligase [EC:2.4.1.-]	130.42	287	131.33	598.33	94.5	173.5	191.42	104.08	173.58	232.33	123.83	129.5	415	48.5	299	111	272.5	121	326	88
K02848	heptose I phosphotransferase [EC:2.7.1.-]	11	3	4.25	14	4.25	7	2.5	4	3	16	1	0.014	2	7	0.014	0.014	142	0.014	0.014	0.014
K02849	heptosyltransferase III [EC:2.4.-.-]	286.92	181.33	96.33	161.33	84.67	62.25	76.58	80.75	40.75	88.67	30.16	108.5	75	77.5	99	60	180.5	46	105	45
K02850	heptose II phosphotransferase [EC:2.7.1.-]	7	0.014	4	9	4.25	2	1	4	2	2	1	0.014	2	7	0.014	0.014	170	0.014	0.014	0.014
K02851	UDP-GlcNAc:undecaprenyl-phosphate/decaprenyl-phosphate GlcNAc-1-phosphate transferase [EC:2.7.8.33 2.7.8.35]	8600.92	12651.2	13974.1	11078.6	12593.8	6961.17	6069.5	12506.6	20264.1	10025.9	13066.3	8291	15742.5	5801.17	9934.5	17267.2	16184.1	7426.67	8569.5	6851.2
K02852	UDP-N-acetyl-D-mannosaminouronate:lipid I N-acetyl-D-mannosaminouronosyltransferase [EC:2.4.1.180]	123.42	5.33	22	103.33	15.17	15.25	2	2.75	3.25	26.67	6.33	0.014	9	7	0.014	0.014	150	0.014	10	0.014
K02853	enterobacterial common antigen polymerase [EC:2.4.1.-]	11.42	5.33	22	28.33	15.17	15.25	1.75	2.75	3.25	25.67	1.33	0.014	2	7	0.014	0.014	142	0.014	0.014	0.014
K02854	AraC family transcriptional regulator, L-rhamnose operon transcriptional activator RhaR	21.42	3.33	21.83	98.33	15.17	36.25	1.58	4.75	11.25	24.67	2.33	14	10	7	0.014	0.014	142	0.014	0.014	0.014
K02855	AraC family transcriptional regulator, L-rhamnose operon regulatory protein RhaS	23.09	4.66	27.83	105.66	19.84	39.58	1.91	4.75	12.25	28.34	2.66	14	10	7	0.014	0.014	142	0.014	0.014	0.014
K02856	L-rhamnose-H+ transport protein	224.82	13.83	140.5	254.73	37.57	22.28	89.06	18.65	17.25	70.2	109.33	444	17	26	123	18	309	28	502.4	42
K02858	3,4-dihydroxy 2-butanone 4-phosphate synthase [EC:4.1.99.12]	1862.34	1339.2	588.16	1175.66	565.5	381.58	587.58	740.08	655.58	689	1543.66	1349	3444	3733	2623	2193	1348	3929	2159	2290
K02859	riboflavin biosynthesis RibT protein	84	103	22.37	26	51.7	62	2223.6	66.5	94.4	40.7	21462	5920.5	14287	10881.5	11097	12960	14747.6	4213.5	5333.5	4826.2
K02860	16S rRNA processing protein RimM	23424.7	26025.8	25653.1	25039.8	23341.1	16254.9	16369.4	23480.2	28640.2	23458.7	37502.2	34572.3	41098.9	30119.2	47099.5	35741.4	39206.1	26090.7	32313.5	30519.7
K02862	putative membrane protein	11	3	5	1	0.014	1	2	1.5	3.5	4.5	0.014	0.014	1	0.014	0.014	0.014	0.014	3	0.014	2
K02863	large subunit ribosomal protein L1	24305	26028.5	26668.4	25119.1	23358.1	16256.9	20080.1	24611.9	28645.2	23466.3	37512.8	34675.3	41102.9	30119.2	47260.1	35770.7	39206.1	26507.3	32678.5	30616.4
K02864	large subunit ribosomal protein L10	24305	26028.5	26668.4	25114.1	23358.1	16256.9	20079.1	24611.9	28645.2	23466.3	37512.8	34675.3	41102.9	30119.2	47258.1	35770.7	38872.1	26507.3	32678.5	30616.4
K02866	large subunit ribosomal protein L10e	0.014	0.014	0.014	0.014	0.014	0.014	0.014	0.014	0.014	2	0.014	0.014	0.014	0.014	0.014	0.014	0.014	0.014	0.014	0.014
K02867	large subunit ribosomal protein L11	24305	26028.5	26668.4	25119.1	23358.1	16256.9	19947.1	24611.9	28645.2	23466.3	37512.8	34675.3	41102.9	30119.2	47260.1	35770.7	39206.1	26505.3	32671.5	30610.4
K02869	large subunit ribosomal protein L12	0.014	0.014	0.014	0.014	0.014	0.014	0.014	0.014	0.014	2	0.014	0.014	0.014	0.014	0.014	0.014	0.014	0.014	0.014	0.014
K02871	large subunit ribosomal protein L13	24305	26028.5	26668.4	25119.1	23358.1	16256.9	19947.1	24611.9	28645.2	23466.3	37512.8	34675.3	41102.9	30119.2	47260.1	35770.7	39206.1	26505.3	32671.5	30610.4
K02874	large subunit ribosomal protein L14	24305	26028.5	26668.4	25119.1	23358.1	16256.9	19947.1	24611.9	28645.2	23466.3	37512.8	34675.3	41102.9	30119.2	47260.1	35770.7	39206.1	26505.3	32671.5	30610.4
K02875	large subunit ribosomal protein L14e	0.014	0.014	0.014	0.014	0.014	0.014	0.014	0.014	0.014	2	0.014	0.014	0.014	0.014	0.014	0.014	0.014	0.014	0.014	0.014
K02876	large subunit ribosomal protein L15	24305	26028.5	26668.4	25119.1	23358.1	16256.9	20080.1	24611.9	28645.2	23466.3	37512.8	34675.3	41102.9	30119.2	47260.1	35770.7	39206.1	26507.3	32678.5	30616.4
K02877	large subunit ribosomal protein L15e	0.014	0.014	0.014	0.014	0.014	0.014	0.014	0.014	0.014	2	0.014	0.014	0.014	0.014	0.014	0.014	0.014	0.014	0.014	0.014
K02878	large subunit ribosomal protein L16	24305	26028.5	26668.4	25119.1	23358.1	16256.9	20080.1	24611.9	28645.2	23464.3	37512.8	34675.3	41102.9	30119.2	47260.1	35770.7	39206.1	26507.3	32678.5	30616.4
K02879	large subunit ribosomal protein L17	24306	26028.5	26668.4	25121.1	23358.1	16256.9	19947.1	24611.9	28646.2	23464.3	37512.8	34675.3	41102.9	30122.2	47260.1	35770.7	39208.1	26507.3	32671.5	30610.4
K02881	large subunit ribosomal protein L18	24305	26028.5	26668.4	25119.1	23358.1	16256.9	20080.1	24611.9	28645.2	23466.3	37512.8	34675.3	41102.9	30119.2	47260.1	35770.7	39206.1	26507.3	32678.5	30616.4
K02883	large subunit ribosomal protein L18e	0.014	0.014	0.014	0.014	0.014	0.014	0.014	0.014	0.014	2	0.014	0.014	0.014	0.014	0.014	0.014	0.014	0.014	0.014	0.014
K02884	large subunit ribosomal protein L19	24305	26028.5	26668.4	25119.1	23357.1	16256.9	20080.1	24611.9	28645.2	23464.3	37512.8	34675.3	41102.9	30119.2	47260.1	35770.7	39206.1	26507.3	32678.5	30616.4
K02885	large subunit ribosomal protein L19e	0.014	0.014	0.014	0.014	0.014	0.014	0.014	0.014	0.014	2	0.014	0.014	0.014	0.014	0.014	0.014	0.014	0.014	0.014	0.014
K02886	large subunit ribosomal protein L2	24305	26028.5	26668.4	25119.1	23358.1	16256.9	20080.1	24611.9	28645.2	23466.3	37512.8	34675.3	41102.9	30119.2	47260.1	35770.7	39206.1	26507.3	32678.5	30616.4
K02887	large subunit ribosomal protein L20	24305	26028.5	26668.4	25119.1	23358.1	16257.9	20080.1	24611.9	28645.2	23464.3	37512.8	34675.3	41102.9	30119.2	47260.1	35770.7	39206.1	26507.3	32678.5	30616.4
K02888	large subunit ribosomal protein L21	24305	26028.5	26667.4	25112.1	23356.1	16253.9	20080.1	24611.9	28645.2	23452.3	37512.8	34675.3	41102.9	30119.2	47260.1	35770.7	39206.1	26507.3	32678.5	30616.4
K02889	large subunit ribosomal protein L21e	0.014	0.014	0.014	0.014	0.014	0.014	0.014	0.014	0.014	2	0.014	0.014	0.014	0.014	0.014	0.014	0.014	0.014	0.014	0.014
K02890	large subunit ribosomal protein L22	24285	26028.5	26668.4	25119.1	23358.1	16256.9	20080.1	24611.9	28645.2	23466.3	37512.8	34675.3	41102.9	30119.2	47260.1	35770.7	39206.1	26507.3	32678.5	30616.4
K02892	large subunit ribosomal protein L23	24305	26028.5	26668.4	25119.1	23358.1	16256.9	20080.1	24611.9	28645.2	23466.3	37512.8	34675.3	41102.9	30119.2	47260.1	35770.7	39206.1	26507.3	32678.5	30616.4
K02895	large subunit ribosomal protein L24	24305	26028.5	26664.4	25119.1	23350.1	16256.9	20078.1	24607.9	28646.2	23451.3	36932.8	33842.3	41059.9	30074.2	47238.1	34501.7	39041.1	26316.3	31789.5	30605.4
K02896	large subunit ribosomal protein L24e	0.014	0.014	0.014	0.014	0.014	0.014	0.014	0.014	0.014	2	0.014	0.014	0.014	0.014	0.014	0.014	0.014	0.014	0.014	0.014
K02897	large subunit ribosomal protein L25	17426.5	16539.5	15675.8	18179.7	13977	11364.3	11861.7	16633.5	21390.1	15071.5	6720	15191	12386.9	9801.84	12428.3	11600.5	9814.44	12184.7	12125	10969.2
K02899	large subunit ribosomal protein L27	24305	26028.5	26668.4	25119.1	23358.1	16256.9	20080.1	24611.9	28645.2	23464.3	37512.8	34675.3	41102.9	30119.2	47260.1	35770.7	39206.1	26507.3	32678.5	30616.4
K02902	large subunit ribosomal protein L28	24293.9	26003.5	26619.3	25054.8	23354.4	16252.7	20069.4	24602.9	28637.9	23430	37456.5	34601	41048.9	30003.2	47156.8	35675	39036.4	26484.3	32524.2	30546
K02904	large subunit ribosomal protein L29	24304	26028.5	26667.4	25119.1	23358.1	16256.9	20080.1	24609.9	28645.2	23465.3	37512.8	34675.3	41102.9	30119.2	47260.1	35770.7	39206.1	26507.3	32678.5	30616.4
K02906	large subunit ribosomal protein L3	24305	26028.5	26668.4	25119.1	23358.1	16256.9	19947.1	24611.9	28645.2	23466.3	37512.8	34675.3	41102.9	30119.2	47260.1	35770.7	39206.1	26505.3	32671.5	30610.4
K02907	large subunit ribosomal protein L30	23200.7	25623.3	25533.5	24839	23057.3	16219.2	16275.7	23347.7	28581	23325.2	36748.7	33688.3	40935.9	29728.2	46326.5	33914.9	38716.1	25562.7	31098.5	30347.2
K02908	large subunit ribosomal protein L30e	0.014	0.014	0.014	0.014	0.014	0.014	0.014	0.014	0.014	2	0.014	0.014	0.014	0.014	0.014	0.014	0.014	0.014	0.014	0.014
K02909	large subunit ribosomal protein L31	24328.1	26035.8	26692.8	25148.1	23377.3	16272.6	20085.3	24617.1	28651	23495	37514.2	34675.3	41108.9	30126.8	47260.1	35770.7	39348.1	26507.3	32678.5	30616.4
K02910	large subunit ribosomal protein L31e	0.014	0.014	0.014	0.014	0.014	0.014	0.014	0.014	0.014	2	0.014	0.014	0.014	0.014	0.014	0.014	0.014	0.014	0.014	0.014
K02911	large subunit ribosomal protein L32	24263.8	25948.5	26657.4	25116.9	23317.6	16223.4	20015.6	24592.4	28574.7	23446.3	37512.8	34675.3	41102.9	30119.2	47260.1	35770.7	39206.1	26507.3	32678.5	30616.4
K02912	large subunit ribosomal protein L32e	0.014	0.014	0.014	0.014	0.014	0.014	0.014	0.014	0.014	2	0.014	0.014	0.014	0.014	0.014	0.014	0.014	0.014	0.014	0.014
K02913	large subunit ribosomal protein L33	24449	26208.1	27432.9	24720.5	23975.9	16433	22343.8	26633	42446	24886.5	55031.5	36989.5	54193.9	36354.7	54153.8	38761	49131.5	29656.3	34361.2	32716.7
K02914	large subunit ribosomal protein L34	23983	25793	26409	24858.8	23173.4	16092.2	19889.1	24400.2	28504.7	23159.3	31209.5	32511	33062.6	28865.7	44432.2	33550.9	34594.4	26194.5	31993.3	29601.2
K02915	large subunit ribosomal protein L34e	0.014	0.014	0.014	0.014	0.014	0.014	0.014	0.014	0.014	2	0.014	0.014	0.014	0.014	0.014	0.014	0.014	0.014	0.014	0.014
K02916	large subunit ribosomal protein L35	24305	26027.2	26644.4	25117.1	23349.1	16256.9	20066.1	24611.9	28644.2	23464.3	37512.8	34664.3	41102.9	30119.2	47260.1	35770.7	39206.1	26507.3	32678.5	30616.4
K02919	large subunit ribosomal protein L36	19038.5	19925.4	20979.8	19131.3	19524.3	14305.1	12087.2	20230.8	24800.8	18493.8	28768.3	21398	33549.4	19735.7	27002.7	25206.7	24584.4	18139.2	19828.7	17830.4
K02921	large subunit ribosomal protein L37Ae	0.014	0.014	0.014	0.014	0.014	0.014	0.014	0.014	0.014	2	0.014	0.014	0.014	0.014	0.014	0.014	0.014	0.014	0.014	0.014
K02922	large subunit ribosomal protein L37e	0.014	0.014	0.014	0.014	0.014	0.014	0.014	0.014	0.014	2	0.014	0.014	0.014	0.014	0.014	0.014	0.014	0.014	0.014	0.014
K02924	large subunit ribosomal protein L39e	0.014	0.014	0.014	0.014	0.014	0.014	0.014	0.014	0.014	2	0.014	0.014	0.014	0.014	0.014	0.014	0.014	0.014	0.014	0.014
K02926	large subunit ribosomal protein L4	24305	26028.5	26668.4	25119.1	23358.1	16256.9	20080.1	24611.9	28645.2	23464.3	37512.8	34675.3	41102.9	30119.2	47260.1	35770.7	39206.1	26507.3	32678.5	30616.4
K02927	large subunit ribosomal protein L40e	0.014	0.014	0.014	0.014	0.014	0.014	0.014	0.014	0.014	2	0.014	0.014	0.014	0.014	0.014	0.014	0.014	0.014	0.014	0.014
K02929	large subunit ribosomal protein L44e	0.014	0.014	0.014	0.014	0.014	0.014	0.014	0.014	0.014	2	0.014	0.014	0.014	0.014	0.014	0.014	0.014	0.014	0.014	0.014
K02930	large subunit ribosomal protein L4e	0.014	0.014	0.014	0.014	0.014	0.014	0.014	0.014	0.014	2	0.014	0.014	0.014	0.014	0.014	0.014	0.014	0.014	0.014	0.014
K02931	large subunit ribosomal protein L5	24304	26028.5	26668.4	25114.1	23358.1	16256.9	20079.1	24609.9	28645.2	23465.3	37512.8	34675.3	41102.9	30119.2	47258.1	35770.7	38872.1	26507.3	32678.5	30616.4
K02933	large subunit ribosomal protein L6	24305	26028.5	26668.4	25119.1	23358.1	16256.9	20080.1	24611.9	28645.2	23466.3	37512.8	34675.3	41102.9	30119.2	47260.1	35770.7	39206.1	26507.3	32678.5	30616.4
K02935	large subunit ribosomal protein L7/L12	24259	26021.5	26610.4	25088.1	23320.1	16244.9	20045.1	24579.9	28628.2	23437.3	37431.8	34675.3	41102.9	30119.2	47260.1	35770.7	39206.1	26507.3	32678.5	30616.4
K02936	large subunit ribosomal protein L7Ae	0.014	0.014	0.014	0.014	0.014	0.014	0.014	0.014	0.014	2	0.014	0.014	0.014	0.014	0.014	0.014	0.014	0.014	0.014	0.014
K02939	large subunit ribosomal protein L9	24305	25962.5	26668.4	25119.1	23091.1	16254.9	19967.1	24544.9	28644.2	23444.3	37512.8	34675.3	41102.9	30119.2	47258.1	35761.7	39206.1	26507.3	32678.5	30616.4
K02944	large subunit ribosomal protein LX	0.014	0.014	0.014	0.014	0.014	0.014	0.014	0.014	0.014	2	0.014	0.014	0.014	0.014	0.014	0.014	0.014	0.014	0.014	0.014
K02945	small subunit ribosomal protein S1	24287	25314.4	25931.5	22551.9	22910.4	14920.6	20138.5	23306.5	27464.3	22372.8	42886.2	42997.7	47145.4	40541.1	62546.3	41174.5	49043.3	31984.8	41548.8	39490.1
K02946	small subunit ribosomal protein S10	24305	26028.5	26668.4	25119.1	23358.1	16256.9	20080.1	24611.9	28645.2	23466.3	37512.8	34675.3	41102.9	30119.2	47260.1	35770.7	39206.1	26507.3	32678.5	30616.4
K02948	small subunit ribosomal protein S11	24303.4	26027.1	26662.4	25111.8	23353.4	16253.5	20079.8	24611.9	28644.2	23462.7	37512.5	34675.3	41102.9	30119.2	47260.1	35770.7	39206.1	26507.3	32678.5	30616.4
K02950	small subunit ribosomal protein S12	24305	26028.5	26668.4	25119.1	23358.1	16256.9	19947.1	24611.9	28645.2	23466.3	37512.8	34675.3	41102.9	30119.2	47260.1	35770.7	39206.1	26505.3	32671.5	30610.4
K02952	small subunit ribosomal protein S13	24305	26028.5	26668.4	25119.1	23358.1	16256.9	20080.1	24611.9	28645.2	23466.3	37512.8	34675.3	41102.9	30119.2	47260.1	35770.7	39206.1	26507.3	32678.5	30616.4
K02954	small subunit ribosomal protein S14	24378.5	26174	27106.1	25135.1	23435.1	16361.9	20018.1	26443.4	35579.8	24159.3	40718.8	35919.8	37693.9	35964.2	53407.1	37249.7	39518.7	29473.8	36278	34699.6
K02956	small subunit ribosomal protein S15	24305	26028.5	26668.4	25119.1	23358.1	16256.9	19947.1	24611.9	28645.2	23466.3	37512.8	34675.3	41102.9	30119.2	47260.1	35770.7	39206.1	26505.3	32671.5	30610.4
K02959	small subunit ribosomal protein S16	24302	26025.5	26666.4	25119.1	23358.1	16256.9	20080.1	24611.9	28645.2	23464.3	37512.8	34675.3	41102.9	30119.2	47260.1	35770.7	39206.1	26507.3	32678.5	30616.4
K02961	small subunit ribosomal protein S17	24304	26028.5	26668.4	25114.1	23358.1	16256.9	20079.1	24608.9	28645.2	23465.3	37512.8	34675.3	41102.9	30119.2	47258.1	35770.7	38872.1	26507.3	32678.5	30616.4
K02962	small subunit ribosomal protein S17e	0.014	0.014	0.014	0.014	0.014	0.014	0.014	0.014	0.014	2	0.014	0.014	0.014	0.014	0.014	0.014	0.014	0.014	0.014	0.014
K02963	small subunit ribosomal protein S18	24312.5	26028.5	26669.9	25119.1	23360.1	16257.4	20080.1	24611.9	28646.2	23467.8	37512.8	34675.3	41105.9	30120.2	47260.1	35770.7	39206.1	26507.3	32678.5	30616.4
K02965	small subunit ribosomal protein S19	24305	26028.5	26668.4	25119.1	23358.1	16256.9	20080.1	24611.9	28645.2	23466.3	37512.8	34675.3	41102.9	30119.2	47260.1	35770.7	39206.1	26507.3	32678.5	30616.4
K02966	small subunit ribosomal protein S19e	0.014	0.014	0.014	0.014	0.014	0.014	0.014	0.014	0.014	2	0.014	0.014	0.014	0.014	0.014	0.014	0.014	0.014	0.014	0.014
K02967	small subunit ribosomal protein S2	24305	26028.5	26668.4	25119.1	23358.1	16256.9	20080.1	24611.9	28645.2	23466.3	37512.8	34675.3	41102.9	30119.2	47260.1	35770.7	39206.1	26507.3	32678.5	30616.4
K02968	small subunit ribosomal protein S20	24302.4	25975.1	26495.4	25111.8	23062.4	16037.5	19956.8	24429.9	28294.2	23140.7	37512.5	34675.3	41102.9	30119.2	47260.1	35770.7	39206.1	26507.3	32678.5	30616.4
K02970	small subunit ribosomal protein S21	21558	21619.3	21034.4	21754.8	18347.3	14550.4	17177.1	21606.5	23460.2	21330.8	37174.2	34267.3	40815.9	29771.5	46202.6	35099.7	39161.6	25893.3	32558	30404.4
K02972	stationary-phase-induced ribosome-associated protein	6.67	1.33	9	21.33	8.92	8.33	1.33	0.014	3	17.67	1.33	0.014	2	7	0.014	0.014	142	0.014	0.014	0.014
K02974	small subunit ribosomal protein S24e	0.014	0.014	0.014	0.014	0.014	0.014	0.014	0.014	0.014	2	0.014	0.014	0.014	0.014	0.014	0.014	0.014	0.014	0.014	0.014
K02977	small subunit ribosomal protein S27Ae	0.014	0.014	0.014	0.014	0.014	0.014	0.014	0.014	0.014	2	0.014	0.014	0.014	0.014	0.014	0.014	0.014	0.014	0.014	0.014
K02978	small subunit ribosomal protein S27e	0.014	0.014	0.014	0.014	0.014	0.014	0.014	0.014	0.014	2	0.014	0.014	0.014	0.014	0.014	0.014	0.014	0.014	0.014	0.014
K02979	small subunit ribosomal protein S28e	0.014	0.014	0.014	0.014	0.014	0.014	0.014	0.014	0.014	2	0.014	0.014	0.014	0.014	0.014	0.014	0.014	0.014	0.014	0.014
K02982	small subunit ribosomal protein S3	24305	26028.5	26668.4	25119.1	23358.1	16256.9	20080.1	24611.9	28645.2	23466.3	37512.8	34675.3	41102.9	30119.2	47260.1	35770.7	39206.1	26507.3	32678.5	30616.4
K02984	small subunit ribosomal protein S3Ae	0.014	0.014	0.014	0.014	0.014	0.014	0.014	0.014	0.014	2	0.014	0.014	0.014	0.014	0.014	0.014	0.014	0.014	0.014	0.014
K02986	small subunit ribosomal protein S4	24325.9	26030.5	26670.4	25125.1	23359.6	16261.9	20081.1	24619.9	28649.7	23470.8	37512.8	34675.3	41103.9	30122.8	47260.1	35770.7	39208.1	26515.3	32678.5	30619.4
K02987	small subunit ribosomal protein S4e	0.014	0.014	0.014	0.014	0.014	0.014	0.014	0.014	0.014	2	0.014	0.014	0.014	0.014	0.014	0.014	0.014	0.014	0.014	0.014
K02988	small subunit ribosomal protein S5	24305	26028.5	26668.4	25119.1	23358.1	16256.9	20080.1	24611.9	28645.2	23466.3	37512.8	34675.3	41102.9	30119.2	47260.1	35770.7	39206.1	26507.3	32678.5	30616.4
K02990	small subunit ribosomal protein S6	24297	26027.5	26668.4	25119.1	23358.1	16256.9	20080.1	24611.9	28645.2	23464.3	37512.8	34675.3	41102.9	30119.2	47260.1	35770.7	39206.1	26507.3	32678.5	30616.4
K02991	small subunit ribosomal protein S6e	0.014	0.014	0.014	0.014	0.014	0.014	0.014	0.014	0.014	2	0.014	0.014	0.014	0.014	0.014	0.014	0.014	0.014	0.014	0.014
K02992	small subunit ribosomal protein S7	24304	26028.5	26668.4	25119.1	23358.1	16256.9	20080.1	24609.9	28645.2	23465.3	37512.8	34675.3	41102.9	30119.2	47260.1	35770.7	39206.1	26507.3	32678.5	30616.4
K02994	small subunit ribosomal protein S8	24305	26028.5	26668.4	25119.1	23358.1	16256.9	20213.1	24611.9	28645.2	23466.3	37512.8	34675.3	41102.9	30119.2	47260.1	35770.7	39206.1	26509.3	32685.5	30622.4
K02995	small subunit ribosomal protein S8e	0.014	0.014	0.014	0.014	0.014	0.014	0.014	0.014	0.014	2	0.014	0.014	0.014	0.014	0.014	0.014	0.014	0.014	0.014	0.014
K02996	small subunit ribosomal protein S9	24304	26028.5	26668.4	25114.1	23358.1	16256.9	20079.1	24609.9	28645.2	23465.3	37512.8	34675.3	41102.9	30119.2	47258.1	35770.7	38872.1	26507.3	32678.5	30616.4
K03040	DNA-directed RNA polymerase subunit alpha [EC:2.7.7.6]	24312.5	26031	26668.7	25115.4	23359.3	16259.1	20080.8	24613.4	28646	23464.8	37512.8	34675.3	41102.9	30120.2	47258.1	35770.7	38872.1	26507.3	32678.5	30616.4
K03041	DNA-directed RNA polymerase subunit A' [EC:2.7.7.6]	0.014	0.014	0.014	0.014	0.014	0.014	0.014	0.014	0.014	2	0.014	0.014	0.014	0.014	0.014	0.014	0.014	0.014	0.014	0.014
K03042	DNA-directed RNA polymerase subunit A" [EC:2.7.7.6]	0.014	0.014	0.014	0.014	0.014	0.014	0.014	0.014	0.014	2	0.014	0.014	0.014	0.014	0.014	0.014	0.014	0.014	0.014	0.014
K03043	DNA-directed RNA polymerase subunit beta [EC:2.7.7.6]	24304	26024.5	26668.4	25121.1	23360.1	16258.4	20074.6	24613.4	28646.2	23451.3	37552.8	34682.3	41110.9	29855.2	47232.1	35364.7	39049.1	26307.3	32720.5	30613.4
K03044	DNA-directed RNA polymerase subunit B' [EC:2.7.7.6]	0.014	0.014	0.014	0.014	0.014	0.014	0.014	0.014	0.014	2	0.014	0.014	0.014	0.014	0.014	0.014	0.014	0.014	0.014	0.014
K03045	DNA-directed RNA polymerase subunit B" [EC:2.7.7.6]	0.014	0.014	0.014	0.014	0.014	0.014	0.014	0.014	0.014	2	0.014	0.014	0.014	0.014	0.014	0.014	0.014	0.014	0.014	0.014
K03046	DNA-directed RNA polymerase subunit beta' [EC:2.7.7.6]	25028.5	26115.5	26996.9	25465.6	23563.1	16296.9	20296.1	24887.9	29237.2	23615.8	37593.8	34685.3	41094.9	29820.2	47222.1	35372.7	39022.1	26311.3	32707.5	30608.4
K03047	DNA-directed RNA polymerase subunit D [EC:2.7.7.6]	0.014	0.014	0.014	0.014	0.014	0.014	0.014	0.014	0.014	2	0.014	0.014	0.014	0.014	0.014	0.014	0.014	0.014	0.014	0.014
K03048	DNA-directed RNA polymerase subunit delta	1266.5	528.5	684.62	437.58	1349.78	262.75	2381.35	2430.33	7276.48	1084.7	21732	5948.5	14303.5	10997	11453	13332	16072.6	4494.5	5455.5	5127.2
K03049	DNA-directed RNA polymerase subunit E' [EC:2.7.7.6]	0.014	0.014	0.014	0.014	0.014	0.014	0.014	0.014	0.014	2	0.014	0.014	0.014	0.014	0.014	0.014	0.014	0.014	0.014	0.014
K03050	DNA-directed RNA polymerase subunit E" [EC:2.7.7.6]	0.014	0.014	0.014	0.014	0.014	0.014	0.014	0.014	0.014	2	0.014	0.014	0.014	0.014	0.014	0.014	0.014	0.014	0.014	0.014
K03051	DNA-directed RNA polymerase subunit F [EC:2.7.7.6]	0.014	0.014	0.014	0.014	0.014	0.014	0.014	0.014	0.014	2	0.014	0.014	0.014	0.014	0.014	0.014	0.014	0.014	0.014	0.014
K03053	DNA-directed RNA polymerase subunit H [EC:2.7.7.6]	0.014	0.014	0.014	0.014	0.014	0.014	0.014	0.014	0.014	2	0.014	0.014	0.014	0.014	0.014	0.014	0.014	0.014	0.014	0.014
K03055	DNA-directed RNA polymerase subunit K [EC:2.7.7.6]	0.014	0.014	0.014	0.014	0.014	0.014	0.014	0.014	0.014	2	0.014	0.014	0.014	0.014	0.014	0.014	0.014	0.014	0.014	0.014
K03056	DNA-directed RNA polymerase subunit L [EC:2.7.7.6]	0.014	0.014	0.014	0.014	0.014	0.014	0.014	0.014	0.014	2	0.014	0.014	0.014	0.014	0.014	0.014	0.014	0.014	0.014	0.014
K03057	transcription factor S	0.014	0.014	0.014	0.014	0.014	0.014	0.014	0.014	0.014	4	0.014	0.014	0.014	0.014	0.014	0.014	0.014	0.014	0.014	0.014
K03058	DNA-directed RNA polymerase subunit N [EC:2.7.7.6]	0.014	0.014	0.014	0.014	0.014	0.014	0.014	0.014	0.014	2	0.014	0.014	0.014	0.014	0.014	0.014	0.014	0.014	0.014	0.014
K03060	DNA-directed RNA polymerase subunit omega [EC:2.7.7.6]	15263.6	17061.2	18614.8	17379.8	13049	8465.68	15498	16460.7	21045.2	14646.6	35801.2	28237.8	37699	26525	42408.3	32504	36606.3	23153.8	27750	26746.9
K03070	preprotein translocase subunit SecA [EC:7.4.2.8]	24583	26195.7	26838.6	25585.8	23462.9	16357.1	20156.1	26485.2	28864.2	23652.3	51636.3	37069.8	52315.4	34959.7	55894.6	39542.7	45828.1	29626.3	35991.5	34616.9
K03071	preprotein translocase subunit SecB	320.73	304.53	182.78	668.31	157.67	194.28	256.75	168.58	212.28	258.25	121.66	128	422	49	304	101	264	122	324.5	96.5
K03072	preprotein translocase subunit SecD	13205.8	13796.1	11507.3	15417.1	10875	6242.35	6746.91	9523.42	13595.3	10648.6	6442.66	10506.5	14671.5	6629.33	11493	9979.7	7865	10475.7	7756.84	8682.16
K03073	preprotein translocase subunit SecE	23899	25871	26508.2	24857.5	22826.5	16180.6	19975.3	24287	28452.1	23267.3	37474.3	34671.3	41100.9	30086.2	47033.1	35630.2	39204.1	26389.3	32573.5	30485.9
K03074	preprotein translocase subunit SecF	13214.8	13794.1	11507.3	15485.1	10872.7	6260.69	6738.58	9524.75	13595.6	10648.3	6441.66	10520.5	14674.5	6629	11490	9968.7	7862	10473.7	7756.17	8681.83
K03075	preprotein translocase subunit SecG	24301	26027.5	26667.4	25114.1	23357.1	16256.9	20076.6	24608.9	28643.2	23463.3	37512.8	34675.3	41102.9	30119.2	47258.1	35770.7	38872.1	26507.3	32678.5	30616.4
K03076	preprotein translocase subunit SecY	24344	26046	26683.4	25174	23362.9	16268.9	20199.1	26355.2	28654.5	23494.8	43627.3	35275.8	48868.4	31166.2	49349.1	37224.2	43427.1	26608.3	32995	31003.4
K03077	L-ribulose-5-phosphate 4-epimerase [EC:5.1.3.4]	57.24	5.23	14.53	30.73	10.32	15.7	7.23	5.9	7.2	27.07	15.33	51	3	10	28	7	170	2	255.4	5
K03078	3-dehydro-L-gulonate-6-phosphate decarboxylase [EC:4.1.1.85]	9.67	2.33	9.5	21.33	9.92	10.5	1.5	0.014	3	18.67	1.33	0.014	2	7	0.014	0.014	142	0.014	0.014	0.014
K03079	L-ribulose-5-phosphate 3-epimerase [EC:5.1.3.22]	46.84	10.23	43.5	47.5	23.09	16.33	25.83	3.33	3.7	27.04	77.33	1513	252	158.5	682.83	667.33	305.51	14	0.014	576.34
K03086	RNA polymerase primary sigma factor	27153.1	34361.4	32924.4	29140.5	30176.4	18989.3	25246.1	28001	33866.7	29607.7	45503.7	47787.2	48993.1	37234.1	69401.9	43242.7	52102.6	34539.3	42589.3	43272.2
K03087	RNA polymerase nonessential primary-like sigma factor	290.84	300.33	319.91	696.83	205.17	214.08	292.58	195.08	226.58	322.5	361.16	117	408	43.67	290	98	265	100	314.5	63
K03088	RNA polymerase sigma-70 factor, ECF subfamily	165732	182195	190402	174450	167808	131965	117588	171064	154057	179419	113431	230701	200041	134804	282960	157119	179612	139328	204236	195933
K03089	RNA polymerase sigma-32 factor	2462.32	1675.73	783.98	1866.96	739.17	566.98	893.25	969.08	879.98	953.25	1658.66	1478	3918.5	3775	2938.5	2295	1479.5	4055	2473.5	2473.5
K03090	RNA polymerase sigma-B factor	2566	2387	909	2990.32	748	536.5	997.5	2758.5	1531.8	1110	595.5	1421	2857	392.67	564.5	559	512	2428.67	654.5	1485.5
K03091	RNA polymerase sporulation-specific sigma factor	49923.8	69335.4	66645.8	68302.2	53795.3	35834.1	36132	55638.5	63967.4	58723.3	75088.7	95862.6	109706	63657.1	142208	84277.8	101781	69650.4	90497.6	94179.9
K03092	RNA polymerase sigma-54 factor	17098.9	17874	18340.7	18338.3	15583.4	13483.2	11415	18087.7	21688	18137.5	16535.3	21795.3	25309.2	12153.3	24822.3	17491.4	19318.6	18140	18942.7	18609.4
K03093	RNA polymerase sigma factor	1795.67	2888	671.5	3000	922.5	849.5	819.5	982.5	1706.5	1823.5	728	1545	2778	495.5	390.5	485.7	517.5	2580.5	542	2291
K03095	SprT-like protein	111	176.5	457.2	45	91.2	134.5	2100.6	1888.5	6963.4	740.2	21465	5923.5	14288	10889	11097	12962	16035.6	4213.5	5326.5	4922.2
K03098	apolipoprotein D and lipocalin family protein	1188.2	715.33	1692.4	950.74	965.51	818.9	4208.92	1794.23	749.08	1421.26	233.16	652	963.67	120.17	527	304.5	622.83	602.67	1140.33	272.67
K03100	signal peptidase I [EC:3.4.21.89]	42025.7	48688.2	49230	46115.8	44249.1	31320.3	35882.4	46655.2	53916	46185.6	62077.7	68205	72467.3	52895.9	92012.4	59437.5	73902.8	45927	62470.3	59684.8
K03101	signal peptidase II [EC:3.4.23.36]	24696.7	27815.9	27982.2	26282.1	23918.2	16591	20643.7	25000.7	28799.7	24739.8	42142.7	42990.7	46751.4	37251.8	61150.8	40249.7	47905.3	30481.8	39739.3	39277.1
K03105	signal recognition particle subunit SRP19	0.014	0.014	0.014	0.014	0.014	0.014	0.014	0.014	0.014	2	0.014	0.014	0.014	0.014	0.014	0.014	0.014	0.014	0.014	0.014
K03106	signal recognition particle subunit SRP54 [EC:3.6.5.4]	24304	26027.5	26643.4	25116.1	23348.1	16256.9	20065.1	24611.9	28641.2	23466.3	37512.8	34664.3	41102.9	30119.2	47260.1	35770.7	39206.1	26507.3	32678.5	30616.4
K03110	fused signal recognition particle receptor	24305	25754.5	26640.4	25008.1	23140.1	16017.9	20030.1	24541.9	28616.2	22727.3	37218.8	34649.3	41102.9	30086.2	47246.1	35761.7	39174.1	26459.3	32678.5	30616.4
K03111	single-strand DNA-binding protein	34351.8	41186.5	44959.9	35799.5	41989.2	23977.6	28371.3	40560.9	53092.4	35335.1	47415.3	46415.2	50822.4	37268.6	64466.9	46720.3	50340.6	33534.8	45954.4	41885.4
K03112	DamX protein	17.67	10.33	25.83	28.33	16.17	18.25	5.08	7.75	5.25	28.67	1.33	0.014	2	7	0.014	0.014	142	0.014	0.014	0.014
K03113	translation initiation factor 1	6539.15	4914.03	4500.66	5068.9	5190.49	6354.44	2462.07	5823.39	2865.5	6967.37	1535.5	6189	3207.92	3343.17	3053.83	2481.67	2480.83	2794	4372.98	3443
K03116	sec-independent protein translocase protein TatA	16007.2	13709.1	15335.3	13325	12642.8	9571.47	11884.1	14962.4	11056.8	11663.5	6314.5	11084	11161.9	11712.8	10346	9836.9	6074.33	12741.2	10783	8836.17
K03117	sec-independent protein translocase protein TatB	2739.4	2130.2	2107.78	2308.14	1042.5	739.53	1502.75	1524.58	1272.28	1241.75	2286.16	2417.5	4045	4234.17	3127	4078.5	1843	4670	3409	2568
K03118	sec-independent protein translocase protein TatC	13398.7	11360.6	12293.3	10940	11393.3	8758.97	10363.7	13104.2	9675.33	10382.6	4288	9071	7523.92	7859.84	7433.5	7372.7	4517.83	8448.67	8394.48	6429.67
K03119	taurine dioxygenase [EC:1.14.11.17]	214.15	298.33	157.99	603.58	112.17	182.41	203.08	118.91	183.41	272.33	116.66	117	423	39.67	300	98	265	101	311	61
K03120	transcription initiation factor TFIID TATA-box-binding protein	0.014	0.014	0.014	0.014	0.014	0.014	0.014	0.014	0.014	2	0.014	0.014	0.014	0.014	0.014	0.014	0.014	0.014	0.014	0.014
K03124	transcription initiation factor TFIIB	0.014	0.014	0.014	0.014	0.014	0.014	0.014	0.014	0.014	2	0.014	0.014	0.014	0.014	0.014	0.014	0.014	0.014	0.014	0.014
K03136	transcription initiation factor TFIIE subunit alpha	0.014	0.014	0.014	0.014	0.014	0.014	0.014	0.014	0.014	2	0.014	0.014	0.014	0.014	0.014	0.014	0.014	0.014	0.014	0.014
K03146	cysteine-dependent adenosine diphosphate thiazole synthase [EC:2.4.2.60]	112	1	0.014	75.5	1.5	0.5	0.25	12	0.014	12	5	17.5	63.5	30	16.5	77.5	22.5	7	32	88.5
K03147	phosphomethylpyrimidine synthase [EC:4.1.99.17]	19818	17939.9	16233.1	19042.5	14812.5	10934.1	14492.7	16426.5	14697.3	16059.6	9733.84	16877.3	13839.9	14566.5	18381.6	14532.2	13140	15395.3	16832	14800.2
K03148	sulfur carrier protein ThiS adenylyltransferase [EC:2.7.7.73]	3004.09	2647.33	972.33	2338.33	1409.25	1028.66	1129.16	1478.67	1564.17	2025.5	3359.33	2579.5	6431.5	6630.83	4471.5	4303.7	2423	7821.5	3817.17	4536.83
K03149	thiazole synthase [EC:2.8.1.10]	15897.8	14121	12628.7	17070.5	9922.32	9951.79	9918.99	15057.2	10396.8	13882	7696.34	13441.8	12121.9	10922	13205.8	12179.4	10237	13959.3	13277.5	11346.8
K03150	2-iminoacetate synthase [EC:4.1.99.19]	21216.6	18703.3	15435.7	20629.1	13047.1	12145.4	13837.1	16041.9	12965.3	18481.4	13765.5	23124.7	26868.1	22969.6	28324.8	18349.7	19085.5	25064	21928.1	23613
K03151	tRNA uracil 4-sulfurtransferase [EC:2.8.1.4]	11462	15557.3	16461.2	15201.4	12430.4	7820.9	8443	14163.9	19510.2	13554	33096.7	25813.3	33746.5	22430.3	39949.1	28675	34822.3	18386.2	23699.5	24269.2
K03152	protein deglycase [EC:3.5.1.124]	16130.1	16493.1	17712.8	15686.8	14977.2	12244.3	12579.5	16777.7	12978.3	17074.7	33488.5	29249.3	33216.4	25602	42211.6	30422.5	34229	18821.3	27578	26060.2
K03153	glycine oxidase [EC:1.4.3.19]	211.23	23.87	43.03	45.56	37.08	19.78	24.25	1791.58	27.58	28.83	9.83	11	18	24	17	3	3	29.5	13	47.5
K03154	sulfur carrier protein	17707.5	15919.5	13552.7	18329.7	11287.3	10944.8	12404	15947.9	10998.8	15946	9780.34	14311.3	13490.4	12047.5	16430.8	13938.4	12966.5	15221.3	15415	13603.3
K03166	DNA topoisomerase VI subunit A [EC:5.6.2.2]	2	0.014	0.014	0.014	0.014	0.014	0.014	0.014	0.014	2	0.014	0.014	0.014	0.014	0.014	0.014	0.014	0.014	0.014	0.014
K03167	DNA topoisomerase VI subunit B [EC:5.6.2.2]	2	0.014	0.014	0.014	0.014	0.014	0.014	0.014	0.014	2	0.014	0.014	0.014	0.014	0.014	0.014	0.014	0.014	0.014	0.014
K03168	DNA topoisomerase I [EC:5.6.2.1]	24358	26509	25819	25093.1	23582.6	16318.1	16558.4	23841.2	28920.9	23655.7	38801.2	35523.3	43804.9	33236.2	48701.5	37551.4	40111.1	29575.7	33563.5	32421.7
K03169	DNA topoisomerase III [EC:5.6.2.1]	29301.6	33668.4	33518.6	30252	28212.4	23133.7	22769.8	31483.5	29298.6	33300.2	41834.3	59843	60950.7	36697.1	79031.6	42091.3	62080	33340.8	50631	51268.3
K03177	tRNA pseudouridine55 synthase [EC:5.4.99.25]	24299	26027.5	26668.4	25119.1	23358.1	16256.9	20080.1	24610.9	28645.2	23464.3	37512.8	34675.3	41102.9	30118.2	47260.1	35770.7	39206.1	26507.3	32678.5	30616.4
K03179	4-hydroxybenzoate polyprenyltransferase [EC:2.5.1.39]	5396.06	4083.7	4647.94	5693.64	3517.51	2395.35	5930.42	4633.06	4755.78	4220.92	4477.5	7593	5930.67	5580.67	7450.33	7181.03	5566.34	6614.67	6570.83	5741.01
K03181	chorismate--pyruvate lyase [EC:4.1.3.40]	133.48	287.33	141.41	600.66	92.17	176.58	191.25	104.08	172.58	234.25	118.66	128	413	42	298	101	264	119	320	80
K03182	4-hydroxy-3-polyprenylbenzoate decarboxylase [EC:4.1.1.98]	2727.43	2063.66	1207.25	2406.99	1315.26	1017.24	3229.83	1199.99	1275.33	1782.84	2943.49	4215.5	4694	4943	4021.83	4918.83	2320.51	4740	4589	3796.34
K03183	demethylmenaquinone methyltransferase / 2-methoxy-6-polyprenyl-1,4-benzoquinol methylase [EC:2.1.1.163 2.1.1.201]	19238.1	16355.1	15993.3	15808	15832.6	14500	12475	18507.3	12179.4	16483.5	8213.5	15334.5	11190.2	11338.3	11108.5	9892.7	7215.33	11325.2	12848.7	10023.7
K03184	3-demethoxyubiquinol 3-hydroxylase [EC:1.14.99.60]	13.67	8.33	24.83	30.33	18.17	17.25	3.75	5.75	5.25	28.67	1.33	0.014	2	7	0.014	0.014	142	0.014	0.014	0.014
K03185	2-octaprenyl-6-methoxyphenol hydroxylase [EC:1.14.13.-]	456.23	309.73	248.48	706.21	194.67	208.48	291.75	207.58	235.48	289.75	199.66	128	422	51	305	101	264	122	321.5	110
K03186	flavin prenyltransferase [EC:2.5.1.129]	4799.68	4013.66	3267.33	5925.49	3056.26	2104.99	4144.08	3158.24	4461.08	3841.34	5041.49	7727.5	5992.5	6201	7611.83	7243.03	6177.51	6380	7346	6336.34
K03187	urease accessory protein	273.81	571.93	283.01	718.03	376.34	289.75	282.67	389.32	264.93	505.17	6212.33	891	8278.67	909.67	2006.33	1880.67	4696.83	404	608.33	174.5
K03188	urease accessory protein	282.98	569.93	284.51	716.03	377.84	289.25	281.67	388.32	266.43	511.67	6209.33	880	8273.67	906.34	1999.33	1877.67	4697.83	385	599.33	159.5
K03189	urease accessory protein	283.98	569.93	284.51	716.7	377.84	289.25	281.67	388.32	266.43	511.67	6209.33	880	8273.67	908.01	1999.33	1877.67	4697.83	385	599.33	159.5
K03190	urease accessory protein	283.98	568.93	284.51	716.03	377.84	289.25	281.67	388.32	266.43	511.67	6209.33	880	8273.67	907.34	1997.33	1877.67	4697.83	385	599.33	159.5
K03191	acid-activated urea channel	2	13	3	4	2	7	9	11	8	29	6002	578	7724	844	1692	1705	4314	269	0.014	18
[truncated: 4,896 more rows]
